# Supplementary material for: Compilation of reported protein changes in the brain in Alzheimer’s disease
Source: Nat Commun. 2023 Jul 25;14:4466. doi: 10.1038/s41467-023-40208-x (PMC10368642; doi:10.1038/s41467-023-40208-x)
Supplement: Supplementary file 4 — Supplementary Data 1-10 [file 41467_2023_40208_MOESM4_ESM.xlsx]

## Sheet: readme
Supplementary Data 1 – NeuroPro Dataset. Data exported from NeuroPro on 7-21-22. Details 5311 significantly altered proteins in human AD brain tissue. Highlighted proteins are the 55 most consistently identified altered proteins in human AD brain tissue (NeuroPro Score (Total) ³15). Column Identifiers:
NeuroPro Score (Total): Total number of studies a protein is either significantly altered in AD bulk tissue or present/altered in neuropathological lesions.
NeuroPro Score (Bulk Tissue): Total number of bulk tissue studies a protein is significantly altered in AD (combination of preclinical AD, MCI, AD stages).
Increased in AD: Proteins consistently identified as significantly increased in AD vs controls in ≥5 studies of bulk tissue. One directional outlier was permitted for this designation.
Decreased in AD: Proteins consistently identified as significantly decreased in AD vs controls in ≥5 studies of bulk tissue. One directional outlier was permitted for this designation.
Single Directional Outlier: Proteins consistently increased/decreased in ≥5 bulk tissue studies, except for one directional outlier.
Inconsistent in AD: Proteins significantly altered in ≥5 bulk tissue studies, but directional change was inconsistent between studies.
NFT Protein: "INCREASED" - proteins enriched in NFT containing neurons vs non-NFT containing neurons; "DECREASED" - proteins depleted in NFT containing neurons vs non-NFT containing neurons; "PRESENT" - proteins present in NFT containing neurons, but no evidence of altered levels in NFT containing neurons vs non-NFT containing neurons
Plaque Protein: "INCREASED" - proteins enriched in plaques vs non-plaque tissue; "DECREASED" - proteins depleted in plaques vs non-plaque tissue; "PRESENT" - proteins present in plaques, but no evidence of altered levels in plaques vs non-plaque tissue.
Inconsistent in Plaques: Proteins that were significantly altered in plaques vs non-plaque tissue, but direction of change was inconsistent between studies.
CAA Protein: "INCREASED" - proteins enriched in CAA vs non-CAA blood vessels; "DECREASED" - proteins depleted in CAA vs non-CAA blood vessels.
Published Studies Linked to AD: Number of prior publications on pubmed associating protein with AD. Search terms: "protein name" or "geneID" and Alzheimer's (performed on 9-15-22).
Understudied: ≤10 published studies linking protein with AD.
Supplementary Data 2 – 848 proteins significantly altered in ≥5 bulk tissue studies. Orange highlight: proteins consistently increased in AD vs controls; Blue highlight: proteins consistently decreased in AD vs controls; Grey highlight: Proteins with inconsistent directional change reported between studies of AD vs controls. Column identifiers as listed for Supplementary Data 1.
Supplementary Data 3 – Gene Ontology enrichments for Cellular Compartment (CC) and Biological Process (BP). Gene over-representation analysis was carried out on proteins identified as consistently up or down regulated in AD from Supplementary Data 2. Over representation analysis was performed with a hypergeometric distribution corresponding to a one-sided version of Fisher's exact test. p.adjust …
Supplementary Data 4 – Gene Ontology enrichments for Cellular Compartment (CC) of proteins enriched in NFTs or Plaques. Gene over-representation analysis was carried out on proteins that were enriched in plaques or NFTs consistently up-regulated in AD from Supplementary Data 2. Over representation analysis was performed with a hypergeometric distribution corresponding to a one-sided version of Fi…
Supplementary Data 5 – Proteins altered at different clinical stages of AD. Protein changes observed in bulk tissue at preclinical AD, Mild Cognitive Impairment (MCI) and Advanced AD (AD) were exported from NeuroPro on 7-21-22. The number of studies a protein was reported as significantly altered in each AD stage vs controls is represented by a unique score for preclinical AD, MCI and AD. Only pr…
NeuroPro Score (Advanced AD): Total number of bulk tissue studies a protein is significantly altered in advanced AD. Proteins consistently increased in advanced AD vs controls have a positive score and proteins consistently decreased in advanced AD vs controls have a negative score. Note that one directional outlier was permitted for proteins with NeuroPro Score (Advanced AD) ≥5. Proteins with in…
NeuroPro Score (preclinical AD): Total number of bulk tissue studies a protein is significantly altered in preclinical AD. Proteins consistently increased in preclinical AD vs controls have a positive score and proteins consistently decreased in preclinical AD vs controls have a negative score. Proteins with inconsistent directional difference received no score.
NeuroPro Score (MCI): Total number of bulk tissue studies a protein is significantly altered in Mild Cognitive Impairment. Proteins consistently increased in MCI vs controls have a positive score and proteins consistently decreased in MCI vs controls have a negative score. Proteins with inconsistent directional difference received no score.
NeuroPro Score (preclinical AD/MCI Combined): Combination of NeuroPro Score (preclinical AD) and NeuroPro Score (MCI). Proteins with inconsistent directional difference between preclinical AD and MCI received no score as direction of change could not be determined.
Increased in Advanced AD: Proteins consistently increased in studies of advanced AD vs controls. Note that for proteins with a NeuroPro Score (Advanced AD) ≥5, one directional outlier was permitted.
Decreased in Advanced AD: Proteins consistently decreased in studies of advanced AD vs controls. Note that for proteins with a NeuroPro Score (Advanced AD) ≥5, one directional outlier was permitted.
Single Directional Outlier (Advanced AD): Proteins with a NeuroPro Score (Advanced AD) ≥5 with a single directional outlier.
Inconsistent in Advanced AD: Proteins with inconsistent directional changes reported in studies of protein changes in advanced AD vs controls.
Increased in preclinical AD: Proteins consistently increased in studies of preclinical AD vs controls.
Decreased in preclinical AD: Proteins consistently decreased in studies of preclinical AD vs controls.
Inconsistent in preclinical AD: Proteins with inconsistent directional changes reported in studies of protein changes in preclinical AD vs controls.
Increased in MCI: Proteins consistently increased in studies of MCI vs controls.
Decreased in MCI: Proteins consistently decreased in studies of MCI vs controls.
Inconsistent in MCI: Proteins with inconsistent directional changes reported in studies of protein changes in MCI vs controls.
Change in Early and Advanced AD: Combined directional change in early-stage and advanced AD. Proteins with inconsistent directional changes have no designation.
Proposed "Advanced AD Protein Changes": High confidence protein changes observed only in Advanced AD (defined by consistent protein changes in ≥5 studies of Advanced AD tissue, but not altered in preclinical AD or MCI). "UP" - proteins increased in Advanced AD vs controls; "DOWN" - proteins decreased in Advanced AD vs controls
Proposed "Early-AD Protein Changes": High confidence protein changes observed in the same direction in both Advanced AD (limited to proteins reported to be altered in ≥5 Advanced AD studies) and Early AD (defined by NeuroPro Score (preclinical AD/MCI combined)).
Opposite Protein Changes in Advanced AD and Early-AD: High confidence protein changes showing opposite directional changes reported in Advanced AD (limited to proteins reported to be altered in ≥5 Advanced AD studies) and Early AD (defined by NeuroPro Score (preclinical AD/MCI combined)). "UP" - Proteins increased in early AD and decreased in advanced AD. "UP (No AD Score)" - Proteins increased i…
Unable to Group: Proteins with inconsistent directional changes or proteins with a NeuroPro Score (Advanced AD) <5.
Enriched in Plaques: Proteins enriched in plaques vs non-plaque tissue.
Enriched in NFTs: Proteins enriched in NFT containing neurons vs non-NFT containing neurons.
Mitochondrial Protein: One of the 1134 proteins defined as mitochondrial proteins by Morgenstern et al. (2021).
Synaptic Protein: Identified as a synaptic protein on SynGO
Location in Synapse: As defined by SynGO.
Supplementary Data 6 – Gene Ontology enrichments for Cellular Compartment (CC) used to generate the enrichment plot in Figure 5B. Gene over-representation analysis was performed on protein changes in early stage AD and advanced AD from Supplementary Data 5. Over representation analysis was performed with a hypergeometric distribution corresponding to a one-sided version of Fisher's exact test. p.…
Supplementary Data 7 – Brain region specific protein changes in advanced AD bulk tissue studies. Protein changes observed in bulk tissue studies of advanced AD vs controls specific to 12 different brain regions were exported from NeuroPro on 7-21-22. Regions were defined as "Vulnerable Regions" (entorhinal cortex, hippocampus, parahippocampus, temporal cortex, frontal cortex, parietal cortex, pre…
NeuroPro Score (All regions): Total number of bulk tissue studies a protein is significantly altered in advanced stage AD vs controls in all 12 brain regions combined.
NeuroPro Score (Vulnerable Regions): Total number of bulk tissue studies a protein is significantly altered in advanced AD vs controls in vulnerable brain regions.
NeuroPro Score (Resistant Regions): Total number of bulk tissue studies a protein is significantly altered in advanced AD vs controls in resistant brain regions.
Brain Regions (Columns G-R): Number of bulk tissue studies a protein is significantly altered in advanced AD vs controls for each brain region. Positive Score - proteins that are consistently increased in AD vs controls; Negative Score - proteins that are consistently decreased in AD vs controls; INCONSISTENT - proteins with inconsistent directional differences in that region reported between stu…
Included in Regional Comparison Analysis: Proteins with a NeuroPro Score (All Regions) ≥5. Only these proteins were designated a group in columns T-Z.
Vulnerability stage designations (Columns T-Z): Proteins included in the regional comparison analysis that were either consistently altered in the same direction or not reported altered between advanced AD vs controls (UNDETECTED) were sorted into groups in columns U-Z. Proteins with inconsistent directional change within a brain region or between brain regions in the vulnerable regions or combin…
Supplementary Data 8 – Protein changes present in both early clinical stages of AD (preclinical AD/MCI) and in resistant brain regions. We propose that the protein changes overlapping between these two datasets are the earliest protein changes in AD human brain tissue. 64/66 overlapping protein changes were altered in the same direction in early clinical stages of AD (preclinical AD/MCI) and in r…
Columns A-H: Data obtained from Supplementary Data 5
Columns I-O: Data obtained from Supplementary Data 7
Consistent Change in Early AD (preclinical AD/MCI and Resistant Regions: "BOTH" - significantly altered in both Early AD and in Resistant Regions; "EARLY AD ONLY" - Altered only in early AD and not in resistant regions; "RESISTANT REGION ONLY" - Altered only in resistant regions and not in early AD.
Directional Change in AD: "UP" - Proteins with significantly increased expression in both early AD and in resistant regions; "DOWN" - Proteins with significantly decreased expression in both early AD and resistant regions; "INCONSISTENT" - proteins with inconsistent directional changes in early AD and resistant regions.
Published Studies Linked to AD: Number of prior publications on pubmed associating protein with AD. Search terms: "protein name" and Alzheimer’s or "geneID" and Alzheimer's (performed on11-11-22).
Supplementary Data 9 - Proposed staging of Alzheimer's disease protein changes in human brain tissue. We group protein changes in AD into 3 disease phases: "Phase 1: Pre-neuropathology" - proteins consistently altered in the same direction in early AD (preclinical AD/MCI), advanced AD, and resistant regions. "Phase 2: Early AD" - Proteins consistently altered in the same direction in early AD (pr…
Supplementary Data 10 – Proteins with inconsistent directional differences between proposed AD phases. Phases were classified in same way as for Supplementary Data 9.

## Sheet: Supplementary Data 1
Gene	NeuroPro Score (Total)	NeuroPro Score (Bulk Tissue)	Increased in AD	Decreased in AD	Single Directional Outlier	Inconsistent in AD	NFT Protein	Plaque Protein	Inconsistent in Plaques	CAA Protein	Published Studies Linked to AD	Understudied
GFAP	31	25	TRUE				INCREASED	INCREASED		INCREASED	1882
APP	28	24	TRUE				INCREASED	INCREASED			18228
HSPB1	27	23	TRUE				INCREASED	PRESENT			47
CD44	25	21	TRUE					INCREASED		INCREASED	44
CLU	24	19	TRUE		TRUE		INCREASED	INCREASED		INCREASED	583
RPH3A	22	19		TRUE				PRESENT		DECREASED	2	TRUE
VGF	22	19		TRUE				INCREASED		DECREASED	46
CAPG	20	17	TRUE				INCREASED	INCREASED			0	TRUE
CORO1A	20	17		TRUE	TRUE		PRESENT	PRESENT			2	TRUE
ACTN2	19	17		TRUE				PRESENT			1	TRUE
APOE	19	14	TRUE				PRESENT	INCREASED		INCREASED	10606
C4A	19	14	TRUE				INCREASED	INCREASED		INCREASED	52
PADI2	19	16	TRUE					PRESENT		INCREASED	10	TRUE
ANXA1	18	14	TRUE				PRESENT	INCREASED			24
DNM1L	18	15		TRUE	TRUE		PRESENT	PRESENT			87
HOMER1	18	15		TRUE			DECREASED	PRESENT			16
PLCD1	18	15	TRUE					PRESENT		INCREASED	4	TRUE
AHNAK	17	14	TRUE				PRESENT	PRESENT			1	TRUE
ANXA5	17	15	TRUE					PRESENT			58
GJA1	17	15	TRUE					PRESENT			17
PRDX6	17	14	TRUE				PRESENT	PRESENT			25
STXBP1	17	14		TRUE	TRUE		PRESENT	PRESENT			15
SYT12	17	15		TRUE				PRESENT			1	TRUE
VCAN	17	13				TRUE	INCREASED	PRESENT			7	TRUE
AP3D1	16	14		TRUE				PRESENT			0	TRUE
APCS	16	12	TRUE					INCREASED		INCREASED	138
BAG3	16	14	TRUE					PRESENT			21
GPNMB	16	13	TRUE					INCREASED		INCREASED	16
HTRA1	16	12	TRUE					INCREASED		INCREASED	33
IDH2	16	13				TRUE	PRESENT	PRESENT			10	TRUE
MAOB	16	14	TRUE					PRESENT			534
MAPT	16	11	TRUE				INCREASED	INCREASED			23171
OTUB1	16	14		TRUE	TRUE			PRESENT			3	TRUE
PBXIP1	16	14	TRUE					PRESENT			0	TRUE
PLEC	16	13	TRUE				PRESENT	PRESENT			1	TRUE
UCHL1	16	12				TRUE	PRESENT	PRESENT		INCREASED	98
VIM	16	11	TRUE				INCREASED	INCREASED			125
ANXA2	15	12	TRUE		TRUE		PRESENT	PRESENT			13
AP2A1	15	12		TRUE			PRESENT	PRESENT			1	TRUE
ATP2A2	15	12		TRUE			PRESENT	PRESENT			6	TRUE
CAP2	15	12		TRUE			PRESENT	PRESENT			3	TRUE
CSTB	15	11	TRUE					INCREASED		INCREASED	14
FARSB	15	12		TRUE			PRESENT	PRESENT			1	TRUE
GNAI1	15	13		TRUE				PRESENT			3	TRUE
GNG12	15	13	TRUE					PRESENT			1	TRUE
GRIA2	15	12		TRUE			PRESENT	PRESENT			41
PPP2R1A	15	12		TRUE			PRESENT	PRESENT			3	TRUE
PRDX1	15	12	TRUE		TRUE		PRESENT	PRESENT			16
S100A6	15	13	TRUE		TRUE			PRESENT			14
SEPTIN5	15	12		TRUE			PRESENT	PRESENT			7	TRUE
SH3GL1	15	12		TRUE	TRUE			PRESENT		INCREASED	1	TRUE
SNAP25	15	11		TRUE			PRESENT	PRESENT		DECREASED	184
SUCLA2	15	12		TRUE			PRESENT	PRESENT			0	TRUE
YWHAQ	15	12		TRUE	TRUE		PRESENT	PRESENT			4	TRUE
AK1	14	10	TRUE				PRESENT	PRESENT		INCREASED
AQP4	14	11	TRUE				PRESENT	PRESENT
C4B; C4B_2	14	13	TRUE					INCREASED
CA4	14	11		TRUE	TRUE			PRESENT		DECREASED
CSRP1	14	12	TRUE					PRESENT
DBI	14	12	TRUE					PRESENT
DLG4	14	12		TRUE				PRESENT
DNAJC6	14	12		TRUE				PRESENT
DPP6	14	12		TRUE	TRUE			PRESENT
EZR	14	11	TRUE				PRESENT	INCREASED
FABP5	14	11	TRUE				PRESENT	PRESENT
FABP7	14	12	TRUE		TRUE			PRESENT
GLS	14	11		TRUE			PRESENT	PRESENT
GSTP1	14	10	TRUE				PRESENT	PRESENT		INCREASED
HAPLN2	14	11				TRUE	PRESENT	PRESENT
LRPPRC	14	11		TRUE			PRESENT	PRESENT
MAP2	14	11		TRUE			PRESENT	PRESENT
MDK	14	11	TRUE					INCREASED
OLFM1	14	11		TRUE			INCREASED	PRESENT
PLXNA1	14	12		TRUE				PRESENT
PSAT1	14	10	TRUE				PRESENT	PRESENT		INCREASED
RAB3A	14	11				TRUE	PRESENT	PRESENT
RAP1GDS1	14	12				TRUE		PRESENT
SMOC1	14	11	TRUE					INCREASED
STX1A	14	11		TRUE	TRUE		PRESENT	PRESENT
SUCLG1	14	12		TRUE				PRESENT
SYNPO	14	12		TRUE				PRESENT
UBA1	14	9				TRUE	PRESENT	INCREASED		INCREASED
YWHAB	14	10				TRUE	PRESENT	INCREASED
ADIRF	13	13	TRUE		TRUE
ARHGDIA	13	8				TRUE	INCREASED	PRESENT		INCREASED
C3	13	10	TRUE					INCREASED		INCREASED
CAPS	13	12	TRUE					INCREASED
CYFIP2	13	10		TRUE			PRESENT	PRESENT
DBNL	13	11		TRUE				PRESENT
ENO1	13	9	TRUE				INCREASED	PRESENT
FHL1	13	10	TRUE					PRESENT		INCREASED
GAS7	13	11		TRUE				PRESENT		INCREASED
GMPR	13	13	TRUE
HSP90AA1	13	9				TRUE	PRESENT	PRESENT		INCREASED
HSPB8	13	12	TRUE					PRESENT
ICAM1	13	10	TRUE					INCREASED
MAPRE3	13	11		TRUE				PRESENT
MSN	13	10	TRUE				PRESENT	INCREASED
OXCT1	13	10		TRUE			PRESENT	PRESENT
PGD	13	10	TRUE				PRESENT	PRESENT
PGM2L1	13	10		TRUE			PRESENT	PRESENT
PPIA	13	8				TRUE	INCREASED	PRESENT		INCREASED
PPME1	13	11		TRUE	TRUE			PRESENT		INCREASED
PREP	13	10		TRUE	TRUE			PRESENT		INCREASED
RTN4	13	10		TRUE			PRESENT	PRESENT
YWHAZ	13	9		TRUE			PRESENT	INCREASED
ACAN	12	11	TRUE					PRESENT
AP2A2	12	9		TRUE			PRESENT	PRESENT
AP2M1	12	10		TRUE				PRESENT
AP3B2	12	10		TRUE				PRESENT
BAIAP2	12	10		TRUE				PRESENT
CP	12	9	TRUE		TRUE			INCREASED
CRMP1	12	9		TRUE	TRUE		PRESENT	PRESENT
DBN1	12	9		TRUE	TRUE		PRESENT	PRESENT
DCLK1	12	9		TRUE			PRESENT	PRESENT
DLAT	12	9		TRUE			PRESENT	PRESENT
DPYSL4	12	9		TRUE			PRESENT	PRESENT
EPB41L3	12	9		TRUE			PRESENT	PRESENT
FARSA	12	9		TRUE			PRESENT	PRESENT
FGG	12	7	TRUE				DECREASED	INCREASED		INCREASED
GAP43	12	9				TRUE	PRESENT	PRESENT
HP	12	10	TRUE		TRUE			PRESENT
HPCA	12	11		TRUE				DECREASED
HSPA4L	12	9		TRUE			PRESENT	PRESENT
IDH3G	12	10				TRUE		PRESENT
IRGQ	12	10		TRUE				INCREASED
KIF5C	12	10		TRUE				PRESENT
NDUFA10	12	10		TRUE				PRESENT
PAFAH1B3	12	9	TRUE					PRESENT		INCREASED
PAK1	12	10		TRUE				PRESENT
PDHX	12	9		TRUE			PRESENT	PRESENT
PLCB1	12	8		TRUE			PRESENT	PRESENT		INCREASED
SERPINA1	12	9	TRUE		TRUE			INCREASED
SGIP1	12	10		TRUE				PRESENT
SH3GLB2	12	10		TRUE	TRUE			PRESENT
SPR	12	10	TRUE					PRESENT
SQSTM1	12	8	TRUE				INCREASED	INCREASED
SYNGAP1	12	9		TRUE			PRESENT	PRESENT
SYNJ1	12	9		TRUE			PRESENT	PRESENT
SYT1	12	9		TRUE	TRUE		PRESENT	PRESENT
THY1	12	9				TRUE	INCREASED	PRESENT
TLN2	12	10		TRUE	TRUE			PRESENT
UGP2	12	10	TRUE					PRESENT
VPS35	12	8		TRUE	TRUE		PRESENT	PRESENT		INCREASED
WDR1	12	9				TRUE	PRESENT	PRESENT
ACTN1	11	9		TRUE				PRESENT
ADD3	11	9	TRUE					PRESENT
AMPD2	11	10	TRUE					PRESENT
ANKS1B	11	10		TRUE				PRESENT
AP2B1	11	8		TRUE			PRESENT	PRESENT
ATL1	11	9		TRUE				PRESENT
ATP1A3	11	8		TRUE			PRESENT	PRESENT
ATP1B2	11	9				TRUE		PRESENT
BSN	11	9		TRUE				PRESENT
C1QC	11	7	TRUE					INCREASED		INCREASED
CAMK2A	11	7		TRUE	TRUE		DECREASED	PRESENT
CAPN2	11	9	TRUE					PRESENT
CAPNS1	11	9	TRUE					PRESENT
CD47	11	8		TRUE			PRESENT	PRESENT
CHGA	11	10	TRUE					INCREASED
CLIC1	11	8	TRUE					INCREASED		INCREASED
CLTC	11	8		TRUE			PRESENT	PRESENT
CNDP2	11	6	TRUE				INCREASED	PRESENT		INCREASED
COTL1	11	8	TRUE					PRESENT		INCREASED
CTSD	11	7	TRUE				PRESENT	INCREASED
EPN1	11	9		TRUE	TRUE			PRESENT
FASN	11	8				TRUE	PRESENT	PRESENT
FGA	11	8	TRUE					PRESENT		INCREASED
FGB	11	8	TRUE					PRESENT		INCREASED
FLT1	11	8	TRUE					INCREASED		INCREASED
GAPDH	11	8	TRUE				PRESENT	PRESENT
GNAZ	11	9		TRUE				PRESENT
GSK3A	11	8		TRUE	TRUE		PRESENT	PRESENT
GYG1	11	9	TRUE					PRESENT
HP1BP3	11	8				TRUE	PRESENT	PRESENT
ITGB1	11	10	TRUE					PRESENT
KIAA0513	11	9		TRUE				PRESENT
LRRC57	11	10		TRUE				PRESENT
LTA4H	11	9	TRUE					PRESENT		INCREASED
MAP2K1	11	9				TRUE		PRESENT
MAP2K4	11	10		TRUE	TRUE			PRESENT
MAPK1	11	8	TRUE				PRESENT	PRESENT
MTAP	11	11	TRUE
NDUFV1	11	9		TRUE	TRUE			PRESENT
NECAP1	11	9		TRUE				PRESENT
NEFM	11	8	TRUE				PRESENT	PRESENT
NNT	11	8		TRUE	TRUE		PRESENT	PRESENT
NUMBL	11	9		TRUE	TRUE			PRESENT
OLA1	11	8				TRUE		PRESENT		INCREASED
OLFML3	11	7	TRUE					INCREASED		INCREASED
ORM1	11	11				TRUE
PALM	11	7		TRUE			INCREASED	PRESENT
PCLO	11	9		TRUE	TRUE			PRESENT
PDIA3	11	9				TRUE		PRESENT
PFN2	11	8				TRUE	PRESENT	PRESENT
PGAM1	11	6				TRUE	INCREASED	PRESENT		INCREASED
PGAM2	11	11	TRUE
PHF24	11	9		TRUE				PRESENT
PHGDH	11	7	TRUE				PRESENT	PRESENT		INCREASED
PKM	11	8	TRUE				PRESENT	PRESENT
PNPO	11	9	TRUE		TRUE			PRESENT
PRKCG	11	8		TRUE			PRESENT	PRESENT
QDPR	11	8	TRUE				PRESENT	PRESENT
RALA	11	9		TRUE				PRESENT
SELENBP1	11	9	TRUE					PRESENT
SEPTIN2	11	8	TRUE				PRESENT	PRESENT
SIRPA	11	9		TRUE	TRUE			PRESENT
SYNM	11	9	TRUE					PRESENT
TKT	11	8	TRUE				PRESENT	PRESENT
TNC	11	8	TRUE					PRESENT		INCREASED
ABR	10	8		TRUE				PRESENT
ADAP1	10	8		TRUE	TRUE			PRESENT		INCREASED
AHCYL1	10	7				TRUE	PRESENT	PRESENT
AKR1B1	10	6	TRUE				PRESENT	PRESENT		INCREASED
ALAD	10	8	TRUE					PRESENT
ALDH1L1	10	7	TRUE					PRESENT		INCREASED
ANO6	10	10	TRUE
AP1G1	10	8		TRUE				PRESENT
ARHGEF2	10	8		TRUE				PRESENT
ATP2B1	10	7		TRUE			PRESENT	PRESENT
ATP2B2	10	7		TRUE				INCREASED
ATP6V1H	10	6		TRUE			PRESENT	INCREASED
BBOX1	10	8	TRUE					PRESENT
BLVRB	10	6	TRUE				INCREASED	PRESENT		INCREASED
CA2	10	7	TRUE				PRESENT	PRESENT
CADM3	10	7		TRUE			INCREASED	PRESENT
CADPS	10	8		TRUE				PRESENT
CASKIN1	10	8		TRUE				PRESENT
CBR1	10	5	TRUE		TRUE		INCREASED	PRESENT		INCREASED
COL25A1	10	6	TRUE				INCREASED	INCREASED
CORO2B	10	8		TRUE				PRESENT
CRIP2	10	8		TRUE	TRUE			PRESENT
CYRIA	10	9		TRUE	TRUE			PRESENT
DBT	10	9		TRUE	TRUE			INCREASED
DDAH2	10	7	TRUE					PRESENT		INCREASED
DDX1	10	7				TRUE	PRESENT	PRESENT
DIRAS2	10	8		TRUE				PRESENT
DKK3	10	7	TRUE					INCREASED		INCREASED
DMXL2	10	8		TRUE				PRESENT
DNM1	10	6		TRUE			PRESENT	INCREASED
DPYSL2	10	7				TRUE	PRESENT	PRESENT
FBXL16	10	9		TRUE				PRESENT
FLNA	10	9	TRUE					PRESENT
FTL	10	8	TRUE					INCREASED
GABRA1	10	8				TRUE		DECREASED
GDAP1	10	8		TRUE				PRESENT
GRPEL1	10	8		TRUE				PRESENT
H1-0	10	7	TRUE					INCREASED		DECREASED
H1-2	10	8	TRUE					PRESENT
H4C1; H4C2; H4C3; H4C4; H4C5; H4C6; H4C8; H4C9; H4C11; H4C12; H4C13; H4C14; H4C15; H4-16	10	8	TRUE					PRESENT
HDHD2	10	7				TRUE		PRESENT		INCREASED
HEPACAM	10	7	TRUE				PRESENT	PRESENT
HGS	10	9		TRUE	TRUE			PRESENT
HMGB1	10	7	TRUE					INCREASED		INCREASED
HSP90AB1	10	6				TRUE	PRESENT	INCREASED
IARS2	10	8		TRUE				PRESENT
IDH3A	10	7		TRUE	TRUE		PRESENT	PRESENT
IPO7	10	7		TRUE	TRUE		INCREASED	PRESENT		INCREASED
LCP1	10	8	TRUE		TRUE			INCREASED
LGALS1	10	8	TRUE					PRESENT
LGALS3	10	7	TRUE					PRESENT		INCREASED
LHPP	10	8	TRUE					INCREASED
LINGO1	10	8		TRUE				PRESENT
MAP4	10	7	TRUE		TRUE		PRESENT	PRESENT
MTX2	10	8				TRUE		PRESENT
NAPB	10	7		TRUE			PRESENT	PRESENT
NCKAP1	10	8		TRUE	TRUE			PRESENT
NDRG2	10	7				TRUE	PRESENT	PRESENT
NDUFA5	10	8		TRUE	TRUE			PRESENT
NDUFS6	10	7		TRUE	TRUE			PRESENT		DECREASED
NEFH	10	7	TRUE				PRESENT	PRESENT
NEFL	10	7	TRUE				PRESENT	PRESENT
NFS1	10	8		TRUE				PRESENT
NRN1	10	10		TRUE
NTN1	10	7	TRUE					INCREASED
OGDH	10	8		TRUE				PRESENT
OGDHL	10	8		TRUE				DECREASED
OPA1	10	8		TRUE				PRESENT
PACSIN1	10	7		TRUE			PRESENT	PRESENT
PDCD6IP	10	8		TRUE	TRUE			PRESENT
PDHA1	10	7		TRUE			PRESENT	PRESENT
PDHB	10	7		TRUE	TRUE		PRESENT	PRESENT
PEA15	10	5	TRUE				INCREASED	PRESENT		INCREASED
PGM2	10	9	TRUE					INCREASED
PLSCR4	10	9	TRUE					PRESENT
PPM1H	10	8		TRUE				PRESENT
RAC1	10	8				TRUE		PRESENT
RNH1	10	6	TRUE				PRESENT	PRESENT		INCREASED
RTN1	10	8		TRUE				PRESENT
S100A1	10	8	TRUE					INCREASED
SCAI	10	9		TRUE				PRESENT
SCIN	10	9	TRUE					INCREASED
SCRN1	10	6	TRUE		TRUE		PRESENT	PRESENT		INCREASED
SDC4	10	7	TRUE					INCREASED
SEPTIN11	10	8		TRUE				PRESENT
SEPTIN3	10	8				TRUE		PRESENT
SLC2A3	10	9		TRUE				INCREASED
SLC30A3	10	8		TRUE				PRESENT
SLC4A10	10	9		TRUE				PRESENT
SPTBN2	10	7		TRUE			PRESENT	PRESENT
SRI	10	7	TRUE				PRESENT	PRESENT
SV2B	10	8		TRUE	TRUE			PRESENT
TBCB	10	8				TRUE		PRESENT
TIMM44	10	9		TRUE				DECREASED
TPP1	10	9	TRUE					INCREASED
TRAP1	10	7		TRUE			PRESENT	PRESENT
TUBB3	10	7		TRUE			PRESENT	PRESENT
TWF2	10	8		TRUE	TRUE			PRESENT
USP14	10	6		TRUE	TRUE		PRESENT	PRESENT		INCREASED
VPS26A	10	7				TRUE		PRESENT		INCREASED
A2M	9	7	TRUE					PRESENT
ABAT	9	6				TRUE	PRESENT	PRESENT
ABI2	9	7		TRUE				PRESENT
ACAT2	9	7				TRUE		PRESENT
AGRN	9	7	TRUE					INCREASED
ALDH9A1	9	6	TRUE				PRESENT	PRESENT
APRT	9	6	TRUE					PRESENT		INCREASED
ARRB1	9	6	TRUE					PRESENT		INCREASED
ATP1A2	9	6		TRUE			PRESENT	PRESENT
ATP1B1	9	6		TRUE			PRESENT	PRESENT
ATP5PF	9	6				TRUE		PRESENT		DECREASED
ATP6V1D	9	6		TRUE				INCREASED
ATP8A1	9	7	TRUE		TRUE			PRESENT
AUH	9	7		TRUE	TRUE			PRESENT
BASP1	9	5		TRUE			PRESENT	PRESENT		DECREASED
CAMK4	9	7		TRUE				PRESENT
CEP170B	9	7		TRUE				PRESENT
CHCHD6	9	7		TRUE				PRESENT
CLIC4	9	7	TRUE		TRUE			PRESENT
CNRIP1	9	5				TRUE	INCREASED	PRESENT
COPS4	9	6		TRUE	TRUE			PRESENT		INCREASED
COX5A	9	5		TRUE			PRESENT	PRESENT		DECREASED
COX5B	9	5		TRUE			PRESENT	PRESENT		DECREASED
COX6B1	9	6		TRUE	TRUE			PRESENT		DECREASED
CPNE6	9	5	TRUE		TRUE		PRESENT	PRESENT		INCREASED
CRAT	9	7		TRUE	TRUE			PRESENT
CTNND1	9	8		TRUE				PRESENT
DLG1	9	7		TRUE				PRESENT
DLG3	9	7		TRUE				PRESENT
DMTN	9	6		TRUE			PRESENT	PRESENT
DPYSL3	9	7	TRUE					PRESENT
DUSP3	9	6		TRUE	TRUE			PRESENT		INCREASED
DYNC1LI1	9	7		TRUE				PRESENT
EEF1B2	9	5		TRUE	TRUE		PRESENT	PRESENT		INCREASED
ENTPD2	9	6	TRUE					PRESENT		INCREASED
ESD	9	7	TRUE					PRESENT
FBXO2	9	6	TRUE					PRESENT		INCREASED
FSCN1	9	5				TRUE	PRESENT	PRESENT		INCREASED
G6PD	9	7	TRUE		TRUE			PRESENT
GDA	9	6		TRUE			PRESENT	PRESENT
GNA13	9	7	TRUE					PRESENT
GNL1	9	7		TRUE				PRESENT
GPHN	9	6		TRUE			PRESENT	PRESENT
GPI	9	5				TRUE	PRESENT	PRESENT		INCREASED
GRHPR	9	7	TRUE					PRESENT
GSN	9	6	TRUE				PRESENT	PRESENT
HNRNPM	9	5	TRUE				DECREASED	PRESENT
HSPB6	9	8	TRUE					INCREASED
HSPD1	9	6		TRUE			PRESENT	PRESENT
IGHA1	9	7				TRUE		PRESENT
IMMT	9	6		TRUE	TRUE		PRESENT	PRESENT
KLC2	9	8		TRUE				DECREASED
KRAS	9	7		TRUE	TRUE			PRESENT
MACROD1	9	8	TRUE		TRUE			PRESENT
MACROH2A1	9	7	TRUE					PRESENT
MGLL	9	8		TRUE				PRESENT
MTCH2	9	7				TRUE		PRESENT
MYO5A	9	7		TRUE			PRESENT	PRESENT
NCDN	9	5				TRUE	PRESENT	PRESENT		INCREASED
NDRG4	9	7	TRUE		TRUE			PRESENT
NDUFB9	9	7		TRUE				PRESENT
NECAB2	9	7		TRUE				PRESENT
NECTIN1	9	8		TRUE	TRUE			PRESENT
NPC2	9	9	TRUE
NPEPPS	9	6	TRUE		TRUE		PRESENT	PRESENT
PAICS	9	7	TRUE					PRESENT
PCDH1	9	7		TRUE				PRESENT
PGLS	9	7	TRUE					PRESENT
PHACTR1	9	7		TRUE				PRESENT
PHB	9	6		TRUE	TRUE		PRESENT	PRESENT
PIP5K1C	9	7		TRUE				PRESENT
PLCD3	9	8	TRUE					PRESENT
PLIN3	9	9	TRUE
PLXNA4	9	7		TRUE				PRESENT
PPP2R5E	9	7		TRUE	TRUE			PRESENT
PRDX5	9	6	TRUE		TRUE		PRESENT	PRESENT
PRKACA	9	8		TRUE	TRUE			PRESENT
PRKCE	9	7		TRUE				PRESENT
PSD3	9	7		TRUE	TRUE			PRESENT
PTPA	9	6				TRUE		PRESENT		INCREASED
PYGB	9	6	TRUE				PRESENT	PRESENT
RABEP1	9	8		TRUE				PRESENT
RGS7	9	8		TRUE				PRESENT
RIDA	9	7				TRUE		PRESENT
ROCK2	9	7		TRUE	TRUE			PRESENT
RPS3	9	6				TRUE	PRESENT	PRESENT
RTN3	9	7		TRUE				PRESENT
RUVBL2	9	6	TRUE				PRESENT	PRESENT
S100A11	9	9	TRUE
S100A9	9	6	TRUE				PRESENT	PRESENT
SERPINA3	9	6	TRUE				PRESENT	INCREASED
SGTB	9	9		TRUE
SH3BGRL	9	6	TRUE				PRESENT	PRESENT
SLC25A22	9	7		TRUE				PRESENT
SLC25A27	9	9		TRUE
SLIRP	9	9		TRUE	TRUE
SOD1	9	6	TRUE		TRUE		PRESENT	PRESENT
STX1B	9	6		TRUE			PRESENT	PRESENT
TAGLN3	9	7		TRUE				PRESENT
TJP2	9	7	TRUE					PRESENT
TPI1	9	6				TRUE	PRESENT	PRESENT
TPPP	9	6		TRUE	TRUE		PRESENT	PRESENT
TPPP3	9	6	TRUE					PRESENT		INCREASED
TUBA4A	9	6		TRUE	TRUE		PRESENT	PRESENT
TUBB	9	6		TRUE	TRUE		PRESENT	PRESENT
UBE2M	9	6				TRUE		PRESENT		INCREASED
UQCRB	9	7		TRUE	TRUE			PRESENT
VSNL1	9	7		TRUE	TRUE			PRESENT
VTA1	9	8		TRUE				PRESENT
WDR7	9	7		TRUE				PRESENT
AASDHPPT	8	5				TRUE		PRESENT		INCREASED
ABHD14B	8	5	TRUE					INCREASED		INCREASED
ACTN4	8	5		TRUE			PRESENT	PRESENT
ACTR3B	8	7		TRUE				PRESENT
ACYP2	8	6				TRUE		PRESENT
ADH5	8	6	TRUE					PRESENT
AKR1A1	8	5				TRUE		PRESENT		INCREASED
AKR7A2	8	5	TRUE					PRESENT		INCREASED
ANK2	8	5				TRUE	PRESENT	PRESENT
ANXA4	8	6	TRUE					PRESENT
AP1B1	8	6		TRUE				PRESENT
AP3M2	8	6		TRUE				PRESENT
ARL3	8	5				TRUE		PRESENT		INCREASED
ASAH1	8	6	TRUE					INCREASED
ATG3	8	6	TRUE					DECREASED
ATP5PO	8	6		TRUE	TRUE			PRESENT
ATP6V0A1	8	4					PRESENT	INCREASED
ATP6V1B2	8	4					PRESENT	INCREASED
ATP6V1E1	8	4					PRESENT	INCREASED
BCL2L13	8	6				TRUE	INCREASED	PRESENT
BDH2	8	6	TRUE					PRESENT
CADM2	8	6		TRUE				PRESENT
CD109	8	8	TRUE
CDC42	8	6		TRUE				PRESENT
CDK5	8	5		TRUE			PRESENT	PRESENT
CHCHD3	8	5				TRUE	PRESENT	PRESENT
CKB	8	5		TRUE	TRUE		PRESENT	PRESENT
CLTA	8	5		TRUE	TRUE		PRESENT	PRESENT
CLTB	8	5		TRUE	TRUE		PRESENT	PRESENT
CPLX2	8	6		TRUE				PRESENT
CPNE5	8	6		TRUE	TRUE			PRESENT
CRKL	8	7				TRUE		PRESENT
CRYL1	8	6	TRUE		TRUE			PRESENT
CYC1	8	6		TRUE	TRUE			PRESENT
CYRIB	8	5		TRUE			DECREASED	PRESENT
DIRAS1	8	6		TRUE	TRUE			PRESENT
DLD	8	5		TRUE			PRESENT	PRESENT
DNM3	8	6		TRUE				PRESENT
DSTN	8	5		TRUE			PRESENT	PRESENT
EEF1A2	8	6				TRUE		PRESENT
EEF1G	8	5		TRUE	TRUE		PRESENT	PRESENT
EIF4H	8	6				TRUE		PRESENT
ERLIN2	8	6	TRUE					DECREASED
FABP3	8	5		TRUE	TRUE		PRESENT	PRESENT
FKBP1A	8	5		TRUE			INCREASED	PRESENT
FXYD6	8	6		TRUE	TRUE			PRESENT
GLUD1	8	5	TRUE		TRUE		PRESENT	PRESENT
GNB1	8	5		TRUE			PRESENT	PRESENT
GNB2	8	5				TRUE		PRESENT		INCREASED
GPM6B	8	7				TRUE		PRESENT
GRIA3	8	7		TRUE				PRESENT
GSK3B	8	7		TRUE				PRESENT
HEBP2	8	8	TRUE
HLA-DRA	8	6	TRUE					INCREASED
HMOX2	8	7		TRUE				PRESENT
HPCAL4	8	5		TRUE			INCREASED	PRESENT
HPX	8	6	TRUE					INCREASED
HSPE1	8	5		TRUE			PRESENT	PRESENT
IDH3B	8	5		TRUE			PRESENT	PRESENT
IMPA1	8	5	TRUE				PRESENT	PRESENT
INA	8	5	TRUE		TRUE		PRESENT	PRESENT
LANCL1	8	5	TRUE		TRUE		PRESENT	PRESENT
LDHA	8	5		TRUE			PRESENT	PRESENT
LDHB	8	5	TRUE				PRESENT	PRESENT
LMNA	8	5	TRUE				PRESENT	PRESENT
LONP1	8	6		TRUE				PRESENT
LRRC40	8	7		TRUE				PRESENT
LTF	8	4					PRESENT	INCREASED
MECP2	8	8				TRUE
MTHFD1	8	5	TRUE				PRESENT	PRESENT
NAGK	8	5	TRUE					PRESENT		INCREASED
NAPG	8	5		TRUE			PRESENT	PRESENT
NCALD	8	7		TRUE				PRESENT
NDUFA9	8	6		TRUE				PRESENT
NDUFS1	8	5		TRUE			PRESENT	PRESENT
NDUFS3	8	5		TRUE			PRESENT	PRESENT
NRXN1	8	4						INCREASED		INCREASED
NTM	8	6		TRUE	TRUE			PRESENT
NUCKS1	8	7	TRUE					PRESENT
PACS1	8	5		TRUE			INCREASED	PRESENT
PDK3	8	6		TRUE				PRESENT
PDXP	8	5		TRUE	TRUE		PRESENT	PRESENT
PEBP1	8	5	TRUE				PRESENT	PRESENT
PFN1	8	4					PRESENT	PRESENT		INCREASED
PGM3	8	6	TRUE					PRESENT
PLCL2	8	7		TRUE			DECREASED
PLP1	8	5	TRUE		TRUE		PRESENT	DECREASED
PLPBP	8	6				TRUE		PRESENT
PPP2CA	8	6		TRUE				PRESENT
PPP3CB	8	5		TRUE			PRESENT	PRESENT
PPP5C	8	6		TRUE				PRESENT
PPT1	8	6	TRUE					PRESENT
PSMA2	8	6				TRUE		PRESENT
PSME1	8	7	TRUE					INCREASED
PTN	8	5	TRUE		TRUE			INCREASED		INCREASED
PTRHD1	8	7	TRUE					INCREASED
PURA	8	5		TRUE			PRESENT	PRESENT
QPRT	8	7	TRUE					PRESENT
RAB3B	8	8		TRUE
RASAL1	8	6		TRUE				PRESENT
RDX	8	6	TRUE					PRESENT
RHOB	8	6		TRUE	TRUE			PRESENT
RPLP0	8	5		TRUE			DECREASED	PRESENT
RPS2	8	4					DECREASED	PRESENT
S100A13	8	5				TRUE		PRESENT		INCREASED
S100B	8	7	TRUE		TRUE			PRESENT
SAR1A	8	6		TRUE	TRUE			PRESENT
SEPTIN7	8	5		TRUE			PRESENT	PRESENT
SLC25A3	8	5		TRUE			PRESENT	PRESENT
SLC8A2	8	6		TRUE				PRESENT
SLC9A3R1	8	6	TRUE					PRESENT
SLIT2	8	5	TRUE					INCREASED		INCREASED
SNAP91	8	5		TRUE			PRESENT	PRESENT
SORBS1	8	6	TRUE		TRUE			PRESENT
SRSF1	8	5	TRUE				PRESENT	PRESENT
SSBP1	8	4					INCREASED	PRESENT
STAM	8	6		TRUE	TRUE			PRESENT		INCREASED
STOM	8	6	TRUE		TRUE			PRESENT
SYN1	8	5		TRUE			PRESENT	PRESENT
SYNGR1	8	6		TRUE				PRESENT
TAGLN2	8	6	TRUE					PRESENT
TANC2	8	8				TRUE
TMEM30A	8	6	TRUE		TRUE			PRESENT
TMPO	8	6	TRUE				PRESENT	INCREASED
TOM1L2	8	6		TRUE				PRESENT
TXNDC17	8	5	TRUE					PRESENT		INCREASED
VAMP2	8	5		TRUE			PRESENT	PRESENT
VPS29	8	6				TRUE		PRESENT
WARS1	8	6		TRUE				PRESENT
WASF1	8	6		TRUE				PRESENT
YARS1	8	6		TRUE	TRUE			PRESENT
AARS1	7	5				TRUE		PRESENT
ABLIM2	7	6		TRUE				PRESENT
ACLY	7	4						PRESENT		INCREASED
ACTR2	7	5		TRUE	TRUE			PRESENT
ADD2	7	4					PRESENT	PRESENT
AFG3L2	7	5		TRUE				PRESENT
AGAP2	7	5		TRUE				PRESENT
AGK	7	6		TRUE				PRESENT
AIFM1	7	5		TRUE	TRUE			PRESENT
AP1M1	7	5		TRUE	TRUE			PRESENT		INCREASED
AP2S1	7	4					PRESENT	PRESENT
APEH	7	5		TRUE	TRUE			PRESENT
ARPC1A	7	5		TRUE				PRESENT
ASAP1	7	7		TRUE
ATP1A1	7	4					PRESENT	PRESENT
ATP2B3	7	5		TRUE				PRESENT
CACNA2D1	7	4					PRESENT	PRESENT
CACNG3	7	7		TRUE
CALR	7	5		TRUE	TRUE			PRESENT
CAMK2B	7	3					DECREASED	PRESENT
CAMKV	7	5		TRUE	TRUE			PRESENT
CBR3	7	4						INCREASED		INCREASED
CD99	7	7	TRUE
CEND1	7	3					PRESENT	PRESENT		DECREASED
COPS6	7	5				TRUE		PRESENT		INCREASED
CPLX1	7	6		TRUE	TRUE			DECREASED
CRYM	7	4					PRESENT	PRESENT
CTHRC1	7	6	TRUE					INCREASED
CTNNA2	7	5		TRUE	TRUE			PRESENT
CYCS	7	4					PRESENT	PRESENT
DCTN1	7	5		TRUE	TRUE			PRESENT
DDX3X	7	5	TRUE		TRUE			DECREASED
DHX9	7	3					DECREASED	PRESENT
DPP10	7	5		TRUE				PRESENT
DPYSL5	7	5		TRUE	TRUE			PRESENT
DST	7	6	TRUE		TRUE			PRESENT
DYNLL2	7	6		TRUE				PRESENT
EHD3	7	6		TRUE				PRESENT
ELOB	7	5		TRUE				PRESENT
ENO2	7	3					INCREASED	PRESENT
EPHA4	7	5		TRUE				PRESENT
ERP44	7	4					PRESENT	PRESENT
FAH	7	5	TRUE					PRESENT
FAM162A	7	6		TRUE				PRESENT
FGF1	7	5	TRUE					INCREASED
FN3KRP	7	5	TRUE					INCREASED
FTH1	7	4					PRESENT	PRESENT
GANAB	7	4					PRESENT	PRESENT
GFRA2	7	6		TRUE				INCREASED
GLRX	7	6	TRUE					PRESENT
GNAI2	7	5		TRUE	TRUE			PRESENT
GOT2	7	4					PRESENT	PRESENT
GPC1	7	3						INCREASED		INCREASED
GPM6A	7	4					PRESENT	PRESENT
GRB2	7	4					PRESENT	PRESENT
GRIN1	7	6		TRUE				PRESENT
GRK2	7	6		TRUE	TRUE			PRESENT
GRM2	7	6		TRUE	TRUE			DECREASED
GSPT1	7	5	TRUE					INCREASED		INCREASED
GSTM3	7	4						PRESENT		INCREASED
GYG2	7	7	TRUE
H1-4	7	5	TRUE					PRESENT
H2AX	7	7	TRUE
H2AZ2	7	5	TRUE					PRESENT
H3-3A; H3-3B	7	7	TRUE
HBA1; HBA2	7	5	TRUE		TRUE			PRESENT
HINT1	7	5	TRUE		TRUE			PRESENT
HINT2	7	4					DECREASED	PRESENT
HK1	7	4					PRESENT	PRESENT
HNRNPH1	7	4					PRESENT	PRESENT
HNRNPU	7	3					DECREASED	PRESENT
HPRT1	7	5		TRUE				PRESENT
HSD17B4	7	5	TRUE		TRUE			PRESENT
HSP90B1	7	4					PRESENT	PRESENT
HSPA2	7	5	TRUE					PRESENT
HSPA8	7	4					PRESENT	PRESENT
IDH1	7	5	TRUE					PRESENT
IGHG1	7	6	TRUE				PRESENT
IGKC	7	6	TRUE					PRESENT
ITGAV	7	6	TRUE					PRESENT
ITIH4	7	7	TRUE
KCTD12	7	5	TRUE		TRUE			PRESENT
KPNA3	7	6				TRUE		PRESENT
LAMP2	7	7	TRUE
LANCL2	7	5		TRUE	TRUE			PRESENT
LETM1	7	5		TRUE				PRESENT
LGALSL	7	6		TRUE				PRESENT
LLGL1	7	5	TRUE					PRESENT
LRP1	7	5	TRUE					INCREASED
LRRC47	7	4					PRESENT	PRESENT
LY6H	7	5		TRUE	TRUE			INCREASED
MAP2K2	7	5	TRUE					PRESENT
MAPK3	7	4						PRESENT		INCREASED
MAPRE2	7	5				TRUE		PRESENT
MARK1	7	6		TRUE				PRESENT
MBP	7	4					PRESENT	DECREASED
MDH1	7	4					PRESENT	PRESENT
MDH2	7	4					PRESENT	PRESENT
MLC1	7	5	TRUE					PRESENT
MMUT	7	6		TRUE	TRUE			PRESENT
MRPS35	7	7		TRUE
NAMPT	7	6	TRUE					PRESENT
NAP1L1	7	4						PRESENT		INCREASED
NCAM1	7	3					PRESENT	PRESENT
NCAN	7	5		TRUE				PRESENT
NCL	7	4					PRESENT	PRESENT
NDUFB10	7	5		TRUE				PRESENT
NDUFB7	7	5		TRUE				PRESENT
NDUFC2	7	5		TRUE				PRESENT
NDUFS2	7	5		TRUE				PRESENT
NDUFS4	7	5		TRUE	TRUE			INCREASED
NECAB1	7	6		TRUE						INCREASED
NIT1	7	5		TRUE				PRESENT
NPTX2	7	7		TRUE
NRBP1	7	7		TRUE
NRCAM	7	4					PRESENT	PRESENT
NSF	7	4					PRESENT	PRESENT
NT5DC3	7	5		TRUE				PRESENT
NUDT5	7	6	TRUE					PRESENT
OLFM3	7	7		TRUE
OPCML	7	3					INCREASED	PRESENT
ORM2	7	7				TRUE
OSBPL8	7	7		TRUE
P08107	7	7	TRUE
PAFAH1B1	7	5				TRUE		PRESENT
PARK7	7	4					PRESENT	PRESENT
PCMT1	7	4					PRESENT	PRESENT
PCSK1	7	7		TRUE
PDE2A	7	5		TRUE	TRUE			PRESENT
PGK1	7	4					PRESENT	PRESENT
PLXNB1	7	6	TRUE					PRESENT
PPEF1	7	7		TRUE
PPM1E	7	5		TRUE	TRUE			PRESENT
PPP1CB	7	5		TRUE				PRESENT
PPP1R1B	7	5	TRUE		TRUE			PRESENT
PPP1R7	7	4					PRESENT	PRESENT
PRKRA	7	6		TRUE				PRESENT
PRNP	7	5				TRUE		PRESENT
PSAP	7	4					PRESENT	INCREASED
PSMA1	7	5				TRUE		PRESENT
PSMA3	7	4					PRESENT	PRESENT
PSMA6	7	4					PRESENT	PRESENT
PTK2B	7	5		TRUE	TRUE			PRESENT
RAB27B	7	6	TRUE		TRUE			PRESENT
RAN	7	4					PRESENT	PRESENT
RANGAP1	7	6	TRUE		TRUE			PRESENT
RAP2B	7	5		TRUE	TRUE			PRESENT
RELCH	7	5		TRUE				PRESENT
RFTN1	7	7				TRUE
RIMS1	7	6		TRUE	TRUE			PRESENT
RNPEP	7	6	TRUE					PRESENT
RPL12	7	4					PRESENT	PRESENT
RPL5	7	5				TRUE		PRESENT
RPL6	7	4					PRESENT	PRESENT
RPL8	7	3					DECREASED	PRESENT
RPLP1	7	7				TRUE
RPS16	7	5		TRUE				PRESENT
RPS25	7	5	TRUE					INCREASED
RPS4X	7	5		TRUE				PRESENT
RPS6KA2	7	6	TRUE					PRESENT
SAMHD1	7	6	TRUE					INCREASED
SARS2	7	6		TRUE				PRESENT
SBDS	7	6				TRUE		PRESENT
SDHA	7	5		TRUE	TRUE			PRESENT
SDHB	7	4					PRESENT	PRESENT
SEC14L2	7	4						PRESENT		INCREASED
SERPINE2	7	3						INCREASED		INCREASED
SERPING1	7	7	TRUE		TRUE
SH3GL2	7	4					PRESENT	PRESENT
SHANK2	7	7		TRUE
SLC17A7	7	5		TRUE				PRESENT
SLC1A2	7	4					PRESENT	PRESENT
SLC1A3	7	5	TRUE		TRUE			PRESENT
SLC25A11	7	5		TRUE				PRESENT
SLC25A4	7	5		TRUE	TRUE			PRESENT
SLC25A5	7	5		TRUE	TRUE			PRESENT
SLC7A5	7	5		TRUE				PRESENT
SNCA	7	4					PRESENT	PRESENT
SNCG	7	4					PRESENT	PRESENT
SNRPD2	7	5	TRUE					PRESENT
SNRPD3	7	6				TRUE		PRESENT
SNX12	7	4						PRESENT		INCREASED
SNX30	7	6		TRUE	TRUE			PRESENT
SOD2	7	5	TRUE				PRESENT	PRESENT
SPOCK2	7	5	TRUE					INCREASED
SPON1	7	3						INCREASED		INCREASED
SPP1	7	7	TRUE
SPTAN1	7	4					PRESENT	PRESENT
SRPK2	7	4					PRESENT	PRESENT
SRSF7	7	5				TRUE	PRESENT	PRESENT
STIP1	7	4					PRESENT	PRESENT
STUM	7	5				TRUE		PRESENT
SV2A	7	4					PRESENT	PRESENT
SYNGR3	7	5		TRUE	TRUE			PRESENT
SYT7	7	6		TRUE				DECREASED
TARS1	7	5				TRUE		PRESENT
TAX1BP3	7	6				TRUE		PRESENT
TBC1D10B	7	5		TRUE				PRESENT
TBC1D24	7	6		TRUE				DECREASED
TCEAL3	7	5	TRUE					PRESENT
TKFC	7	5	TRUE					PRESENT		INCREASED
TLN1	7	5	TRUE		TRUE			PRESENT
TPD52L1	7	7	TRUE
TPD52L2	7	6	TRUE		TRUE			PRESENT
TPM3	7	4					PRESENT	PRESENT
TPT1	7	5		TRUE	TRUE			PRESENT		INCREASED
TTC7B	7	6		TRUE				PRESENT
TTYH1	7	5		TRUE				PRESENT
TUBB4A	7	3					PRESENT	PRESENT		INCREASED
TUFM	7	4					PRESENT	PRESENT
UQCRC1	7	4					PRESENT	PRESENT
UQCRQ	7	5		TRUE				PRESENT
VCL	7	4					PRESENT	PRESENT
WASF3	7	5		TRUE				PRESENT
XRCC6	7	4					PRESENT	PRESENT
YWHAE	7	3					PRESENT	INCREASED
YWHAG	7	4					PRESENT	PRESENT
YWHAH	7	4					PRESENT	PRESENT
AAK1	6	4						PRESENT
ACAA2	6	4						PRESENT
ACADM	6	5				TRUE		PRESENT
ACO2	6	3					PRESENT	PRESENT
ACOT7	6	3					PRESENT	PRESENT
ACOT9	6	4						PRESENT
ACSS1	6	5		TRUE	TRUE			PRESENT
ADAM11	6	6		TRUE
ADAM22	6	4						PRESENT
ADD1	6	3					PRESENT	PRESENT
AGPAT1	6	6		TRUE
AHSA1	6	4						PRESENT
AIMP1	6	5		TRUE				PRESENT
AK5	6	4						PRESENT
AKAP12	6	4						PRESENT
ALDH1A1	6	4						PRESENT
ALDH2	6	3					PRESENT	PRESENT
ALDH4A1	6	3					PRESENT	PRESENT
AMPH	6	3					PRESENT	PRESENT
ANP32B	6	6	TRUE
APMAP	6	3					PRESENT	PRESENT
APOD	6	3					PRESENT	PRESENT
APOO	6	4						DECREASED
AQP1	6	4						INCREASED
ATCAY	6	4						PRESENT
ATP5F1A	6	4						PRESENT
ATP5PD	6	4						PRESENT
ATP6V0D1	6	3					PRESENT	PRESENT
ATP6V1A	6	3					PRESENT	PRESENT
ATP6V1F	6	4						PRESENT
AVL9	6	5		TRUE				PRESENT
BCAP31	6	5				TRUE		INCREASED
BDH1	6	4						PRESENT
BPHL	6	5		TRUE				INCREASED
BSG	6	3						PRESENT		DECREASED
C2CD2L	6	5		TRUE				PRESENT
CAP1	6	3					PRESENT	PRESENT
CARMIL2	6	4						PRESENT
CAT	6	3					PRESENT	PRESENT
CCDC6	6	4						PRESENT
CCT4	6	3					PRESENT	PRESENT
CD200	6	5		TRUE	TRUE			PRESENT
CDC37	6	3					PRESENT	PRESENT
CDC42BPB	6	5		TRUE				PRESENT
CDH10	6	6		TRUE
CFL1	6	3					PRESENT	PRESENT
CLSTN1	6	3						INCREASED
COPS3	6	4						PRESENT
COPS7A	6	4						PRESENT
CPE	6	4						INCREASED
CPNE3	6	4						PRESENT
CRACDL	6	5		TRUE				PRESENT
CRK	6	3						PRESENT		INCREASED
CROCC	6	4						DECREASED
CRYAB	6	4						PRESENT
CS	6	3					PRESENT	PRESENT
CST3	6	2					PRESENT	PRESENT		INCREASED
CTTN	6	4						PRESENT
CXADR	6	6		TRUE
CYB5R3	6	4						PRESENT
DDX39B	6	3					PRESENT	PRESENT
DLG2	6	5		TRUE				PRESENT
DLGAP1	6	5		TRUE				DECREASED
DLGAP3	6	4						PRESENT
DLST	6	3					PRESENT	PRESENT
DNAJB2	6	4						PRESENT
DNPEP	6	5	TRUE					PRESENT
DTNA	6	4						PRESENT
DYNC1H1	6	3					PRESENT	PRESENT
DYNC1I1	6	4						PRESENT
DYNC1LI2	6	4						PRESENT
ECPAS	6	5		TRUE	TRUE					INCREASED
EDF1	6	5	TRUE					PRESENT
EEF2	6	3					PRESENT	PRESENT
EFR3B	6	5		TRUE				PRESENT
EIF4A2	6	3					PRESENT	PRESENT
EIF4G1	6	6		TRUE
ENOPH1	6	3						PRESENT		INCREASED
EPB41L2	6	4						PRESENT
EPDR1	6	4						INCREASED
ERC2	6	4						PRESENT
ESYT1	6	4						INCREASED
ETF1	6	5	TRUE					INCREASED
FBXO41	6	4						PRESENT
FERMT2	6	4						PRESENT		INCREASED
FGF2	6	5	TRUE					PRESENT
FH	6	3					PRESENT	PRESENT
FIS1	6	4						PRESENT
FKBP2	6	5				TRUE		PRESENT
FKBP4	6	3						PRESENT		INCREASED
FSD1	6	4						PRESENT
FXYD7	6	5		TRUE				DECREASED
GAA	6	4						PRESENT
GC	6	6	TRUE
GCLC	6	4						PRESENT		INCREASED
GLUL	6	3					PRESENT	PRESENT
GMPS	6	4						PRESENT		INCREASED
GNAO1	6	2					DECREASED	PRESENT
GNB5	6	4						PRESENT
GNG2	6	4						PRESENT
GNPDA1	6	4						PRESENT
GPD1	6	6	TRUE
GPD2	6	2					DECREASED	PRESENT
GPR158	6	5		TRUE				PRESENT
GPR37L1	6	4						PRESENT
GPRC5B	6	4						PRESENT
GPX1	6	5	TRUE					PRESENT
GRIN2B	6	5		TRUE				PRESENT
GRM3	6	6		TRUE
GSTK1	6	5		TRUE				PRESENT
H1-5	6	4						INCREASED
H2AZ1	6	6	TRUE
HADHA	6	4						PRESENT
HAGH	6	3					INCREASED	PRESENT
HARS1	6	4						PRESENT		INCREASED
HDHD3	6	4						PRESENT
HNRNPA2B1	6	3					PRESENT	PRESENT
HNRNPH3	6	2					DECREASED	PRESENT
HNRNPK	6	3					PRESENT	PRESENT
HPCAL1	6	4						PRESENT
HSPA12A	6	3					PRESENT	PRESENT
HSPA5	6	3					PRESENT	PRESENT
HSPA9	6	3					PRESENT	PRESENT
HYOU1	6	3					PRESENT	PRESENT
IARS1	6	5		TRUE				PRESENT
IGFBP5	6	6	TRUE
INPP4A	6	4						PRESENT		INCREASED
IPO5	6	5		TRUE	TRUE			PRESENT
ISOC1	6	5	TRUE		TRUE			PRESENT
ISYNA1	6	6	TRUE
ITGA7	6	6	TRUE
KRT1	6	4						INCREASED
KRT9	6	5	TRUE		TRUE			INCREASED
LAMP1	6	5	TRUE		TRUE			PRESENT
LMNB1	6	4					PRESENT	PRESENT
LMNB2	6	4					PRESENT	PRESENT
LSAMP	6	4						PRESENT
MAP1S	6	4						PRESENT
MAPRE1	6	4						PRESENT
MARCKS	6	4					PRESENT	PRESENT
MATR3	6	2					DECREASED	PRESENT
MGST3	6	4						INCREASED		INCREASED
MPST	6	5	TRUE					PRESENT
MT-ATP8	6	5		TRUE						DECREASED
MYH10	6	3					PRESENT	PRESENT
MYH9	6	3					PRESENT	PRESENT
NARS1	6	3						PRESENT		INCREASED
NAXD	6	4						PRESENT
NAXE	6	4						PRESENT
NDUFA12	6	4						PRESENT
NDUFA2	6	3					PRESENT	PRESENT
NDUFA8	6	4						PRESENT
NDUFB4	6	4						PRESENT
NDUFB8	6	4						PRESENT
NDUFS8	6	4						PRESENT
NDUFV2	6	4						PRESENT
NF1	6	6		TRUE
NIPSNAP1	6	4						PRESENT
NIPSNAP2	6	4						PRESENT
NPTN	6	3					PRESENT	PRESENT
NRAS	6	5		TRUE			PRESENT
NRGN	6	5				TRUE		DECREASED
NUCB1	6	4					PRESENT	PRESENT
OAT	6	5		TRUE				PRESENT
OGA	6	4						PRESENT
OSBPL1A	6	5				TRUE				INCREASED
OXR1	6	4						PRESENT
P05067a	6	6	TRUE
P4HB	6	3					PRESENT	PRESENT
P62158	6	6		TRUE
PACSIN2	6	4						PRESENT
PARP1	6	4					PRESENT	DECREASED
PC	6	4						PRESENT
PCBD1	6	4						PRESENT
PCSK1N	6	3					PRESENT	PRESENT
PEPD	6	4						PRESENT
PFKFB2	6	3						PRESENT		INCREASED
PFKP	6	2					PRESENT	INCREASED
PGM1	6	4						PRESENT
PHYHD1	6	4						PRESENT
PHYHIPL	6	4						PRESENT
PICK1	6	5		TRUE				PRESENT
PITPNA	6	4						PRESENT
PLPP3	6	4						PRESENT
PPFIA3	6	4						PRESENT
PPIB	6	3					INCREASED	PRESENT
PPP1CA	6	5		TRUE				PRESENT
PPP2R5B	6	6		TRUE
PPP2R5D	6	5		TRUE				PRESENT
PPP3R1	6	4						PRESENT
PRDX2	6	3					PRESENT	PRESENT
PRKACB	6	4						PRESENT
PRKCA	6	4						PRESENT
PRPSAP2	6	3						PRESENT		INCREASED
PRRT2	6	4						PRESENT
PRXL2A	6	4						PRESENT
PSMA5	6	3					PRESENT	PRESENT
PSMA7	6	3					PRESENT	PRESENT
PTGDS	6	3					INCREASED	INCREASED
PTPRZ1	6	3					PRESENT	PRESENT
PYGM	6	3						PRESENT		INCREASED
RAB10	6	4						PRESENT
RAB35	6	4						PRESENT
RAB3GAP2	6	5		TRUE				PRESENT
RAB5A	6	4						PRESENT
RAB6B	6	3					PRESENT	PRESENT
RABGGTA	6	4						PRESENT		INCREASED
RAP2A	6	4						PRESENT
RHEB	6	5		TRUE				PRESENT
RHOA	6	4						PRESENT
RPL13	6	3					PRESENT	PRESENT
RPL23A	6	3					DECREASED	PRESENT
RPL28	6	4						PRESENT
RPL7	6	2					DECREASED	PRESENT
RPS12	6	6				TRUE
RPS28	6	3					PRESENT	PRESENT
RPS3A	6	3					PRESENT	PRESENT
RPS6	6	3					PRESENT	PRESENT
RPS8	6	3					PRESENT	PRESENT
S100A10	6	5	TRUE					INCREASED
SAMM50	6	5				TRUE		PRESENT
SCARB2	6	4						PRESENT
SCCPDH	6	4						PRESENT
SCFD1	6	5		TRUE	TRUE			PRESENT
SCN2A	6	4						PRESENT
SDR39U1	6	5		TRUE				PRESENT
SFN	6	3					PRESENT	PRESENT
SFPQ	6	3					PRESENT	PRESENT
SFRP1	6	5	TRUE					INCREASED
SFXN1	6	4						PRESENT
SHANK3	6	4						PRESENT
SHMT2	6	5		TRUE				PRESENT
SKP1	6	4						PRESENT
SLC12A5	6	3					PRESENT	PRESENT
SLC1A4	6	4						INCREASED
SLC25A46	6	5		TRUE				PRESENT
SLC25A6	6	4						PRESENT
SLC9A6	6	4						PRESENT
SMS	6	6				TRUE
SNCB	6	4						PRESENT
SORD	6	4						PRESENT
SPOCK1	6	4						INCREASED
SPOCK3	6	5	TRUE							INCREASED
SPTBN1	6	3					PRESENT	PRESENT
SRGAP2	6	6		TRUE
SRSF2	6	3					PRESENT	DECREASED
SST	6	6		TRUE
STK24	6	6		TRUE	TRUE
STMN1	6	4						PRESENT
STRAP	6	5		TRUE				PRESENT
SUB1	6	5		TRUE				PRESENT
SUCLG2	6	5				TRUE		PRESENT
SYN2	6	4					PRESENT	PRESENT
SYP	6	4						PRESENT
TARDBP	6	3					DECREASED	DECREASED
TFG	6	4						INCREASED
TMEM163	6	4						DECREASED
TMEM65	6	4						PRESENT
TMX4	6	5		TRUE				PRESENT
TOMM34	6	4					INCREASED			INCREASED
TOMM70	6	4						PRESENT
TPD52	6	4						PRESENT
TRIM2	6	4						PRESENT
TRIM3	6	4						PRESENT
TSTD1	6	4						PRESENT
TUBA1A	6	4						PRESENT
TUBB2A	6	3					PRESENT	PRESENT
TXNL1	6	4						PRESENT
UBA6	6	5	TRUE		TRUE			PRESENT
UBE2O	6	3						PRESENT		INCREASED
UQCRFS1	6	3					PRESENT	PRESENT
UQCRH	6	4						PRESENT
VAT1L	6	4						PRESENT
VDAC1	6	3					PRESENT	PRESENT
VDAC2	6	3					PRESENT	PRESENT
VDAC3	6	4						PRESENT
WDR13	6	4						PRESENT
XRCC5	6	3					PRESENT	PRESENT
ZADH2	6	5		TRUE	TRUE			DECREASED
ABHD10	5	3						PRESENT
ABI1	5	2					PRESENT	PRESENT
ABLIM1	5	3						PRESENT
ACAD9	5	4						PRESENT
ACTR1B	5	3						PRESENT
ACTR3	5	3						PRESENT
ACYP1	5	3						PRESENT
ADGRB2	5	5		TRUE
ADGRL1	5	4						PRESENT
AGL	5	3						PRESENT
AHCY	5	3						PRESENT
AIP	5	3						PRESENT
AKAP5	5	5		TRUE
ALB	5	5	TRUE
ALDH6A1	5	2					PRESENT	PRESENT
ALDH7A1	5	2					PRESENT	PRESENT
ALDOA	5	2					PRESENT	PRESENT
ANKFY1	5	4						PRESENT
APPL1	5	3						PRESENT		INCREASED
ARF3	5	4					PRESENT
ARFGEF3	5	3						INCREASED
ARHGAP1	5	3						PRESENT
ARHGAP44	5	4						PRESENT
ARHGEF7	5	4						PRESENT
ARL6IP4	5	5	TRUE
ARL8B	5	3						INCREASED
ARMT1	5	5				TRUE
ARPC5L	5	3						PRESENT
ASPH	5	5	TRUE
ASTN1	5	5		TRUE
ATIC	5	3						PRESENT
ATP2B4	5	3						PRESENT
ATP5F1D	5	3						DECREASED
ATP5IF1	5	5				TRUE
ATP5MK	5	5				TRUE
ATP5PB	5	3						PRESENT
ATP6V1C1	5	3						PRESENT
ATP6V1G2	5	3						PRESENT
ATPAF1	5	4						PRESENT
AZGP1	5	2					PRESENT	DECREASED
B4GAT1	5	3						PRESENT
BCAP29	5	5		TRUE	TRUE
BCAS3	5	4						INCREASED
BLVRA	5	3						PRESENT
BRK1	5	3						PRESENT
C1QBP	5	3						PRESENT
CALB1	5	5		TRUE
CALB2	5	3						PRESENT
CAMK2G	5	3						PRESENT
CAMKK2	5	5		TRUE
CAPZA2	5	3						PRESENT
CAVIN2	5	5	TRUE		TRUE
CCT7	5	2					PRESENT	PRESENT
CCT8	5	2					PRESENT	PRESENT
CDKN1B	5	5	TRUE
CFB	5	5	TRUE		TRUE
CHL1	5	3						PRESENT
CHMP4B	5	2					PRESENT	PRESENT
CHP1	5	4						PRESENT
CIRBP	5	5		TRUE
CISD1	5	3						PRESENT
CLDN10	5	5	TRUE
CMAS	5	3					PRESENT	PRESENT
CMBL	5	4						PRESENT
CNN3	5	3						PRESENT		INCREASED
CNTN1	5	2					PRESENT	PRESENT
COA6	5	5		TRUE
COPS2	5	4						PRESENT
COPS5	5	3						PRESENT		INCREASED
COX4I1	5	2					PRESENT	PRESENT
COX7A2	5	3						PRESENT
COX7A2L	5	4						INCREASED
CSNK1E	5	3						PRESENT
CSNK2A1	5	4						PRESENT
CTBP1	5	3						PRESENT
CUL3	5	4						PRESENT
CYB5R1	5	3						PRESENT
CYFIP1	5	4						PRESENT
CZIB	5	5	TRUE
DARS1	5	3						PRESENT
DCXR	5	3						PRESENT
DDAH1	5	3						PRESENT
DDB1	5	2					PRESENT	PRESENT
DDX17	5	3					PRESENT	PRESENT
DDX5	5	3					PRESENT	PRESENT
DEK	5	5	TRUE
DGKZ	5	5		TRUE
DHRS7	5	4						INCREASED
DHX15	5	4						PRESENT
DMXL1	5	5				TRUE
DNAJA1	5	4						PRESENT
DNAJC5	5	2					INCREASED	PRESENT
ECH1	5	3						PRESENT
ECHS1	5	2					PRESENT	PRESENT
EEA1	5	4						PRESENT
EEF1A1	5	4					PRESENT
EIF3A	5	4						PRESENT
EIF4A1	5	3						DECREASED
EIF5	5	4						DECREASED
ELAVL2	5	5		TRUE
EMD	5	3						PRESENT
ENDOD1	5	3						PRESENT
EPB41L1	5	3						PRESENT
EPHX1	5	3						PRESENT
EPS15L1	5	3						PRESENT
ERO1A	5	4						PRESENT
EVL	5	5		TRUE
EXOC2	5	4						PRESENT
EXOC4	5	3					DECREASED	PRESENT
EXOC7	5	5		TRUE
FDX2	5	5		TRUE	TRUE
FDXR	5	3						PRESENT
FGF12	5	5		TRUE
FMN2	5	4						PRESENT
FNTA	5	3						PRESENT		INCREASED
FYN	5	3						PRESENT
G3BP2	5	5		TRUE
GABBR2	5	3						PRESENT
GAD2	5	4						PRESENT
GARS1	5	3						PRESENT
GATD1	5	4						PRESENT
GATM	5	4						INCREASED
GCDH	5	4						PRESENT
GDAP1L1	5	3						PRESENT
GDI1	5	2					PRESENT	PRESENT
GGA3	5	5		TRUE	TRUE
GGT7	5	3						PRESENT
GJB6	5	5		TRUE
GLO1	5	2					PRESENT	PRESENT
GLOD4	5	3						PRESENT
GNA11	5	3						PRESENT
GNAQ	5	3						PRESENT
GNAS	5	3						PRESENT
GNG3	5	3						PRESENT
GNG4	5	5		TRUE
GNG7	5	3						PRESENT
GPRIN1	5	3						PRESENT
GRIA1	5	4		TRUE				PRESENT
GSTM2	5	3						PRESENT
GSTZ1	5	5	TRUE
H1-3	5	5	TRUE
HADH	5	3						PRESENT
HADHB	5	2					PRESENT	PRESENT
HAPLN1	5	3						PRESENT
HBB	5	2					PRESENT	PRESENT
HDGF	5	5	TRUE
HEBP1	5	3						PRESENT
HMGA1	5	5	TRUE
HMGCS1	5	4					DECREASED
HNRNPA1	5	2					PRESENT	PRESENT
HNRNPA3	5	2					PRESENT	PRESENT
HNRNPC	5	2					PRESENT	PRESENT
HNRNPD	5	1					DECREASED	PRESENT
HNRNPR	5	2					PRESENT	PRESENT
HSD17B10	5	2					PRESENT	PRESENT
HSPA4	5	2					PRESENT	PRESENT
HSPH1	5	2					PRESENT	PRESENT
HTATSF1	5	5	TRUE
ICAM5	5	2					PRESENT	PRESENT
IGLL5	5	4						PRESENT
IGSF21	5	3						PRESENT
IGSF8	5	2					PRESENT	PRESENT
ILF2	5	4						PRESENT
ILF3	5	2					PRESENT	PRESENT
ISCU	5	5		TRUE
ITGAX	5	4						INCREASED
ITGB2	5	3						INCREASED		INCREASED
ITGB8	5	5	TRUE
IVD	5	3						PRESENT
JUP	5	1					PRESENT	PRESENT	TRUE
KBTBD11	5	3						PRESENT
KHSRP	5	2					PRESENT	PRESENT
KIAA1549L	5	5		TRUE
KPNB1	5	2					PRESENT	PRESENT
KRT2	5	4						PRESENT
LAP3	5	3						PRESENT
LARP1	5	4						DECREASED
LCMT1	5	5	TRUE
LGI4	5	4						INCREASED
LZTFL1	5	4						DECREASED
MAOA	5	3						PRESENT
MAP1A	5	2					PRESENT	PRESENT
MARK2	5	3						PRESENT
MAT2A	5	3						PRESENT
MCCC1	5	4						PRESENT
ME3	5	4						PRESENT
MFF	5	5		TRUE	TRUE
MFN2	5	4						PRESENT
MICOS10	5	5		TRUE
MIX23	5	4								DECREASED
MLIP	5	5		TRUE
MMAB	5	4								INCREASED
MOB4	5	5		TRUE
MRAS	5	4						PRESENT
MT-ND4	5	5		TRUE	TRUE
MTSS2	5	3						PRESENT
NANS	5	3						PRESENT		INCREASED
NCKIPSD	5	3						PRESENT
NCS1	5	4						PRESENT
NDUFA13	5	4						PRESENT
NDUFA4	5	3						PRESENT
NDUFA6	5	4						PRESENT
NDUFA7	5	3						PRESENT
NDUFB3	5	3						PRESENT
NDUFB5	5	4						PRESENT
NDUFS7	5	3						PRESENT
NEBL	5	3						PRESENT
NEGR1	5	4						PRESENT
NEK7	5	5	TRUE		TRUE
NFASC	5	2					PRESENT	PRESENT
NGEF	5	5		TRUE
NONO	5	3					PRESENT	PRESENT
NPM1	5	2					PRESENT	PRESENT
NPTXR	5	3						INCREASED
NT5C	5	5	TRUE
NTN3	5	5	TRUE
NUDC	5	3						PRESENT
NUDT4	5	4						PRESENT
NUMB	5	5		TRUE
OGT	5	3						PRESENT
OMG	5	3						PRESENT
OSBP	5	3					DECREASED	PRESENT
P0CG05	5	5	TRUE
PAK3	5	5		TRUE
PCBP1	5	2					PRESENT	PRESENT
PCCB	5	3						PRESENT
PCP4	5	5		TRUE
PCYOX1L	5	4								DECREASED
PCYT2	5	3						PRESENT
PDE1A	5	3						PRESENT
PDXK	5	3						PRESENT
PEX5L	5	4						PRESENT
PFDN6	5	4						DECREASED
PFKM	5	2					PRESENT	PRESENT
PGRMC1	5	2					PRESENT	PRESENT
PHB2	5	2					PRESENT	PRESENT
PHPT1	5	2						PRESENT		INCREASED
PHYHIP	5	2					PRESENT	PRESENT
PIN1	5	2					PRESENT	PRESENT
PLIN4	5	5	TRUE		TRUE
PLXDC2	5	5	TRUE
PMP2	5	2						PRESENT		DECREASED
PMPCB	5	4						PRESENT
PPP3CA	5	2					PRESENT	PRESENT
PRAF2	5	4						PRESENT
PREPL	5	3						PRESENT		INCREASED
PRKAA1	5	4						PRESENT
PRKAR2A	5	2					PRESENT	PRESENT
PRKAR2B	5	3						PRESENT
PRKCB	5	3						PRESENT
PRMT1	5	5		TRUE	TRUE
PRPSAP1	5	4								INCREASED
PRRT3	5	4						DECREASED
PRUNE2	5	5		TRUE
PSMA4	5	3						PRESENT
PSMB1	5	3						PRESENT
PSMB5	5	2					PRESENT	PRESENT
PSMC4	5	3						PRESENT
PSMD14	5	2					PRESENT	PRESENT
PSMD3	5	3						PRESENT
PSPC1	5	3					PRESENT	PRESENT
PTGR2	5	5	TRUE
PTPRS	5	3						PRESENT
R3HDM2	5	5		TRUE
RAB14	5	3						PRESENT
RAB18	5	3						PRESENT
RAB3C	5	3						PRESENT
RAB3GAP1	5	5		TRUE
RAB6A	5	3						PRESENT
RAB7A	5	2					PRESENT	PRESENT
RACK1	5	3						PRESENT
RAPGEF4	5	5		TRUE
RASAL2	5	5		TRUE
RBKS	5	5	TRUE
RBMX	5	2					PRESENT	PRESENT
RDH13	5	5		TRUE
REEP1	5	5		TRUE
REEP5	5	5		TRUE
RHOG	5	4						PRESENT
RHOT1	5	3						PRESENT
RPL15	5	1					DECREASED	PRESENT
RPL22	5	2					PRESENT	INCREASED
RPL24	5	3					DECREASED	PRESENT
RPL36	5	4						PRESENT
RPLP2	5	2					PRESENT	PRESENT
RPS11	5	2					DECREASED	PRESENT
RPS13	5	3						PRESENT
RPS14	5	1					DECREASED	PRESENT
RPS15	5	5				TRUE
RPS18	5	2					PRESENT	PRESENT
RPS5	5	3						PRESENT
RPS6KA5	5	5	TRUE
RPS9	5	3						PRESENT
RTN4RL2	5	4						PRESENT
RUFY3	5	2					PRESENT	PRESENT
RUVBL1	5	3						PRESENT
S100A8	5	2					PRESENT	DECREASED
SACM1L	5	4						PRESENT
SCG2	5	3						PRESENT
SEPTIN10	5	4						PRESENT
SEPTIN6	5	4						PRESENT
SH3GL3	5	3						PRESENT
SHISA7	5	5		TRUE
SIRT2	5	3						PRESENT
SLC25A12	5	2					PRESENT	PRESENT
SLC27A4	5	5		TRUE
SLC39A10	5	5		TRUE
SLC39A12	5	5	TRUE
SLC4A1	5	5	TRUE		TRUE
SLC6A17	5	3						PRESENT
SLK	5	4						DECREASED
SMAP1	5	4						DECREASED
SMAP2	5	4						PRESENT
SMPD3	5	4						DECREASED
SND1	5	2					PRESENT	PRESENT
SNRNP70	5	4						PRESENT
SNRPA	5	5				TRUE
SNTA1	5	3						PRESENT
SNX2	5	3						PRESENT		INCREASED
SNX4	5	4						PRESENT
SPARCL1	5	3						INCREASED
SRCIN1	5	3						PRESENT
ST13	5	2					PRESENT	PRESENT
STK32C	5	3						PRESENT
STRN4	5	5		TRUE
STXBP5L	5	5		TRUE
STXBP6	5	4						DECREASED
SULT4A1	5	4						PRESENT
SYN3	5	3						PRESENT
SYNE1	5	5		TRUE	TRUE
SYT2	5	5	TRUE		TRUE
TALDO1	5	2					PRESENT	PRESENT
TBCA	5	3						PRESENT
TBCC	5	4						PRESENT
TCP11L1	5	4						PRESENT
TFAM	5	3						PRESENT
TIPRL	5	4						PRESENT
TMOD1	5	4						PRESENT
TNR	5	2					PRESENT	PRESENT
TOLLIP	5	2					INCREASED	PRESENT
TOM1	5	2					PRESENT	PRESENT
TPM1	5	2					PRESENT	PRESENT
TPM4	5	3						PRESENT
TPP2	5	5		TRUE	TRUE
TUBA1B	5	2					PRESENT	PRESENT
TUBA8	5	3						PRESENT
TUBB2B	5	3						PRESENT
TUBB4B	5	2					PRESENT	PRESENT
TUBB6	5	4						PRESENT
TXN	5	2					PRESENT	PRESENT
TXNRD1	5	3						PRESENT		INCREASED
UBE2D3	5	4								INCREASED
UBE2I	5	5	TRUE
UBE2L3	5	4						PRESENT
UNC13A	5	4						PRESENT
UQCR10	5	5		TRUE	TRUE
UQCRC2	5	3						PRESENT
USP7	5	4						PRESENT
VAC14	5	4						PRESENT
VAT1	5	3						PRESENT
VCP	5	2					PRESENT	PRESENT
VPS51	5	4						PRESENT
XPO1	5	4						PRESENT
COX6C	5	2					PRESENT	PRESENT
MOG	5	3						PRESENT
AAMP	4	4
ACACA	4	2						PRESENT
ACO1	4	3						PRESENT
ACSL1	4	2					DECREASED	INCREASED
ACTR1A	4	2						PRESENT
ADAM10	4	4
ADGRG1	4	4
AGT	4	3						PRESENT
AHCYL2	4	2						PRESENT
AJM1	4	3						PRESENT
AK3	4	2						PRESENT
AK4	4	2						PRESENT
ALCAM	4	2						PRESENT
ALDH3A2	4	2						PRESENT
ALDH5A1	4	1					PRESENT	PRESENT
ALDOC	4	1					PRESENT	PRESENT
AMER2	4	3						PRESENT
ANXA3	4	2						PRESENT		DECREASED
ANXA7	4	2						PRESENT
AP3S1	4	4
APPL2	4	3						INCREASED
ARC	4	4
ARF5	4	4
ARFGAP1	4	2						DECREASED
ARFGAP2	4	4
ARFIP2	4	3						PRESENT
ARHGAP26	4	3						DECREASED
ARL15	4	4
ARL8A	4	1					PRESENT	PRESENT
ARMC10	4	4
ARPC2	4	2						PRESENT
ARPC5	4	3						PRESENT
ATAD1	4	4
ATAD3A	4	2						PRESENT
ATG9A	4	3						INCREASED
ATP5F1B	4	2						PRESENT
ATP5F1C	4	2						PRESENT
ATP5ME	4	2						DECREASED
ATP5MG	4	2						PRESENT
ATP6AP1	4	2						PRESENT
ATP6V0C	4	4
ATXN10	4	3						PRESENT
BCKDHB	4	4
BPNT1	4	3						PRESENT
BRINP1	4	4
BRSK1	4	3						PRESENT
C11orf54	4	4
C12orf57	4	4
C2CD4C	4	4
C4BPA	4	2						INCREASED		INCREASED
CA1	4	2						PRESENT
CAB39	4	3						PRESENT
CACNG8	4	4
CACYBP	4	2						PRESENT
CADM1	4	3						INCREASED
CADPS2	4	4
CALD1	4	4
CALU	4	4
CAMK2D	4	2						PRESENT
CAND1	4	1					PRESENT	PRESENT
CANX	4	1					PRESENT	PRESENT
CAPN1	4	2						PRESENT
CARS1	4	2						PRESENT
CCDC22	4	3						INCREASED
CCK	4	3						PRESENT
CCNY	4	3						PRESENT
CCT2	4	1					PRESENT	PRESENT
CD81	4	3						PRESENT
CDC42EP4	4	2						PRESENT
CDH13	4	3						PRESENT
CDS2	4	1					PRESENT	PRESENT
CEP170	4	3						DECREASED
CFL2	4	1					PRESENT	PRESENT
CHML	4	4
CHN1	4	3						PRESENT
CKAP4	4	3					PRESENT
CKAP5	4	3						PRESENT
CLASP2	4	2						PRESENT
CLCN6	4	3						INCREASED
CLDN11	4	3						PRESENT
CLINT1	4	4
CLIP2	4	2						PRESENT
CNKSR2	4	3						PRESENT
CNTN2	4	2						PRESENT
CNTNAP1	4	2						PRESENT
CNTNAP2	4	2						PRESENT
COA7	4	4
COL1A1	4	2						INCREASED
COL6A3	4	3						PRESENT
COPB2	4	3						DECREASED
COPS7B	4	3								INCREASED
CORO1B	4	2						PRESENT
CORO1C	4	2						PRESENT
COX7C	4	4
CRBN	4	4
CRYZ	4	1					PRESENT	PRESENT
CSE1L	4	2						PRESENT
CSNK1A1	4	3					INCREASED
CSTA	4	1					PRESENT	DECREASED
CTNNB1	4	2						PRESENT
CTNND2	4	2						PRESENT
CTSB	4	2						INCREASED
CUL1	4	3						PRESENT
CUL2	4	3								INCREASED
DCTN2	4	1					PRESENT	PRESENT
DCTN3	4	2						PRESENT
DDT	4	1						PRESENT		INCREASED
DECR1	4	1					PRESENT	PRESENT
DGKB	4	3						PRESENT
DGKG	4	4
DGKH	4	4
DIAPH1	4	4
DLGAP2	4	4
DNAJA3	4	2						PRESENT
DNAJB6	4	2						PRESENT
DNAJC11	4	3						PRESENT
DNPH1	4	2						PRESENT
DOCK3	4	4
DOCK4	4	2					DECREASED	PRESENT
DYNC1I2	4	2						PRESENT
DYNLL1	4	2						PRESENT
EFHD2	4	2						PRESENT
EIF2S3	4	2						PRESENT
EIF3D	4	4
EIF3J	4	3						PRESENT
EIF3L	4	2						PRESENT		INCREASED
EIF5A	4	2						PRESENT
ELAVL1	4	2						PRESENT
EMC1	4	4
EPRS1	4	2						PRESENT
ERBIN	4	4
ESYT2	4	3						PRESENT
ETFB	4	1					PRESENT	PRESENT
EXOC3	4	3						PRESENT
FAHD1	4	3						PRESENT
FARP1	4	2						PRESENT
FBLN1	4	3								INCREASED
FDPS	4	2						INCREASED
FECH	4	3						PRESENT
FLNC	4	4
FLOT2	4	2						PRESENT
FMNL2	4	3						PRESENT
FN3K	4	2						PRESENT
FRZB	4	3						INCREASED
GABARAP	4	4
GABRB1	4	3						PRESENT
GALK1	4	3						PRESENT
GAR1	4	4
GART	4	4
GET3	4	3						PRESENT
GFM1	4	3						PRESENT
GFUS	4	3						DECREASED
GGCT	4	1					PRESENT	DECREASED
GK	4	4
GMFB	4	2						PRESENT
GNG5	4	4
GOT1	4	1					PRESENT	PRESENT
GPC4	4	3						INCREASED
GPC5	4	3						INCREASED
GPS1	4	2						PRESENT
GRSF1	4	4
GSR	4	2						PRESENT
GSTM5	4	3								INCREASED
GSTO1	4	2						PRESENT
H1-10	4	3								DECREASED
H2AC21	4	4
HACD3	4	2						PRESENT
HBD	4	2						PRESENT
HDGFL3	4	4
HIBADH	4	2						PRESENT
HNRNPDL	4	3						PRESENT
HOOK3	4	3						INCREASED
HRAS	4	3						PRESENT
IGLC3	4	1					PRESENT	PRESENT		DECREASED
INPP5A	4	4
IQSEC2	4	2						PRESENT
ITGA6	4	3						PRESENT
ITM2B	4	4
ITPKA	4	2						PRESENT
ITPKB	4	4
ITPR1	4	3						PRESENT
JAM3	4	3						INCREASED
K7EL21	4	3						PRESENT
KATNAL1	4	4
KCNJ4	4	4
KCNMA1	4	4
KIAA1549	4	4
KIF13B	4	4
KIF1A	4	2						PRESENT
KIF21A	4	2						PRESENT
KIF2A	4	2						PRESENT
KLC1	4	2						PRESENT
LAMC1	4	2						PRESENT
LAMTOR3	4	4
LASP1	4	2						PRESENT
LCLAT1	4	4
LMO7	4	4
LRTM2	4	4
LSM2	4	3						PRESENT
LSP1	4	4
LYRM4	4	2						PRESENT
LZIC	4	4
MAIP1	4	4
MAP1B	4	1					PRESENT	PRESENT
MAP1LC3A	4	3						PRESENT
MAP2K6	4	4
MAP4K3	4	4
MAPK10	4	3						PRESENT
MARCKSL1	4	1						INCREASED		DECREASED
MARS1	4	3						PRESENT
MAT2B	4	2						PRESENT
MBOAT7	4	3						PRESENT
ME2	4	2						PRESENT
METTL7A	4	2						PRESENT
MIF	4	1					PRESENT	INCREASED
MPC2	4	3								INCREASED
MRPL15	4	3								DECREASED
MRPL49	4	4
MRPS27	4	4
MRPS31	4	4
MRPS34	4	4
MT-CO2	4	2						PRESENT
MT1E	4	4
MT2A	4	4
MTARC2	4	3						PRESENT
MVD	4	2						PRESENT
MYDGF	4	4
MYL12A	4	2						PRESENT
MYL6	4	1					PRESENT	PRESENT
NADK2	4	2						PRESENT
NAPA	4	2						PRESENT
NCK2	4	3						PRESENT
NDP	4	1						INCREASED		INCREASED
NDRG1	4	2						PRESENT
NDUFA11	4	3						INCREASED
NDUFB11	4	3						PRESENT
NDUFB6	4	3						INCREASED
NDUFS5	4	2						PRESENT
NES	4	4
NISCH	4	4
NME1	4	3						PRESENT
NOCT	4	4
NPTX1	4	2						INCREASED
NQO1	4	2					INCREASED	PRESENT
NRIP2	4	4
NRXN2	4	2						INCREASED		INCREASED
NSFL1C	4	2						PRESENT
NUDT2	4	4
NUDT3	4	2						PRESENT
NUTF2	4	4
OLFM2	4	4
OSBPL3	4	4
OSTF1	4	3						INCREASED
PA2G4	4	1					PRESENT	PRESENT
PAFAH1B2	4	1						INCREASED		INCREASED
PALLD	4	4
PARS2	4	3						INCREASED
PARVA	4	3								INCREASED
PCCA	4	1					PRESENT	PRESENT
PDE4A	4	4
PDIA6	4	1					PRESENT	PRESENT
PDK2	4	3						INCREASED
PDLIM5	4	2						PRESENT
PDP1	4	4
PFDN1	4	2						PRESENT
PGAM5	4	2						PRESENT
PI16	4	4
PI4KA	4	3						PRESENT
PICALM	4	4
PIP4K2A	4	1						PRESENT		INCREASED
PIP4K2B	4	2						PRESENT
PITHD1	4	2						PRESENT
PITPNB	4	4
PKIA	4	3						PRESENT
PLLP	4	4
PMM1	4	4
PMPCA	4	4
PMVK	4	3						PRESENT
PPFIA2	4	2						PRESENT
PPM1B	4	4
PPP2CB	4	4
PPP2R2A	4	2						PRESENT
PPP2R2C	4	4
PPP2R5C	4	4
PRKAR1A	4	1					PRESENT	PRESENT
PRKAR1B	4	3						DECREASED
PRKCD	4	4
PRKCSH	4	1					PRESENT	PRESENT
PRMT5	4	3						PRESENT
PRPF19	4	4
PSD	4	3						PRESENT
PSD2	4	4
PSMB2	4	2						PRESENT
PSMB3	4	3						PRESENT
PSMB4	4	3						PRESENT
PSMB6	4	2						PRESENT
PSMC6	4	2						PRESENT
PSMD11	4	2						PRESENT
PSMD12	4	3						PRESENT
PSMF1	4	2						INCREASED		INCREASED
PTGFRN	4	3						PRESENT
PTGR1	4	3						PRESENT
PTMS	4	4
PTPN11	4	2						PRESENT
QKI	4	3						PRESENT
RAB11FIP5	4	3						PRESENT
RAB2A	4	2						PRESENT
RAB4B	4	2						PRESENT
RAB8B	4	2						INCREASED
RANBP2	4	4
RAPH1	4	4
RASA2	4	4
RBBP4	4	3						PRESENT
RBP1	4	2						PRESENT		INCREASED
RCN2	4	3						PRESENT
RETREG2	4	3						PRESENT
RFTN2	4	4
RGS6	4	3						PRESENT
ROGDI	4	2						PRESENT
RPL10	4	4
RPL10A	4	1					PRESENT	PRESENT
RPL13A	4	1					PRESENT	PRESENT
RPL17	4	3						PRESENT
RPL18	4	2						PRESENT
RPL23	4	3					DECREASED
RPL27	4	1					PRESENT	PRESENT
RPL3	4	3						DECREASED
RPL30	4	2						PRESENT
RPL32	4	4
RPL34	4	2						DECREASED
RPL9; RPL9P7; RPL9P8; RPL9P9	4	4
RPS15A	4	3						PRESENT
RPS19	4	2					PRESENT	PRESENT
RPS20	4	1					PRESENT	PRESENT
RPS23	4	2					DECREASED	PRESENT
RPS26	4	2						PRESENT
RPS27A	4	4
RPS7	4	2					PRESENT	PRESENT
RTCB	4	2						PRESENT
S100A4	4	4
S1PR1	4	4
SAE1	4	4
SDHC	4	4
SEC22B	4	2						PRESENT
SEC24C	4	3						PRESENT
SEMA7A	4	3						PRESENT
SEPTIN9	4	2						PRESENT
SERPINB6	4	2						PRESENT
SERPINC1	4	1						PRESENT		INCREASED
SET	4	1					PRESENT	PRESENT
SH2D5	4	4
SLC16A1	4	4
SLC25A18	4	4
SLC2A1	4	3						DECREASED
SLC3A2	4	2						PRESENT
SLC44A2	4	2						PRESENT
SLC4A8	4	4
SLC8A3	4	4
SNRPD1	4	4
SNTB1	4	2						PRESENT
SNX1	4	2						PRESENT
SNX27	4	2						PRESENT
SPIRE1	4	3						PRESENT
SRC	4	2						PRESENT
SRM	4	2						PRESENT
SRSF3	4	2						INCREASED
STAT3	4	3						PRESENT
STK39	4	4
STMN3	4	4
STUB1	4	3						DECREASED
SYAP1	4	4
SYNCRIP	4	3						PRESENT
SYT11	4	3						INCREASED
TAGLN	4	3								INCREASED
TF	4	2						PRESENT
TGFBI	4	1						INCREASED		INCREASED
THTPA	4	4
TIMM8A	4	2						INCREASED		DECREASED
TIMM9	4	2						PRESENT		DECREASED
TMEFF2	4	2						INCREASED
TMEM126A	4	4
TMSB4X	4	1					PRESENT	PRESENT
TNPO3	4	4
TUBB8	4	2						PRESENT
UBA2	4	2					PRESENT	PRESENT
UBAP2L	4	4
UBE2K	4	2						PRESENT
UBE3A	4	3					DECREASED
UBQLN2	4	2						DECREASED
UPF1	4	3						PRESENT
USO1	4	2						PRESENT
USP5	4	1					PRESENT	PRESENT
VBP1	4	3						PRESENT
VPS26B	4	2						PRESENT
VPS52	4	3						PRESENT
WDR47	4	2						PRESENT
WFS1	4	2						PRESENT
YES1	4	4
ZC2HC1A	4	4
ZDHHC5	4	4
RPL31	4	1					PRESENT	DECREASED
ELAVL4	4						DECREASED	PRESENT
CAPZB	4	1					PRESENT	PRESENT
GDI2	4	1					PRESENT	PRESENT
RPL7A	4	1					PRESENT	PRESENT
ACTB	4	1					PRESENT	PRESENT
BCAN	4	1					PRESENT	PRESENT
DSP	4						PRESENT	PRESENT	TRUE
SERPINB12	4						PRESENT	PRESENT	TRUE
KYAT3	4	3						PRESENT
CADM4	4	2						PRESENT
L1CAM	4	2						PRESENT
A0A087X0T3	3	3
A0A0A0MS52	3	3
A0A0C4DH03	3	3
ABCB8	3	3
ABCC5	3	3
ABHD11	3	2						PRESENT
ABHD16A	3	2						PRESENT
ABRACL	3	3
ACADVL	3	1						PRESENT
ACBD7	3	1						PRESENT
ACOT1	3	1						PRESENT
ACOT13	3	1						PRESENT
ACSL6	3	2						PRESENT
ACSS3	3	2						PRESENT
ACTR10	3	3
ADCY1	3	3
ADGRA1	3	3
ADGRB1	3	3
ADK	3	3
ADSS2	3	2						PRESENT
AFAP1L2	3	3
AGFG1	3	3
AGPAT3	3	3
AHNAK2	3	3
ALPL	3	2								DECREASED
ANK3	3	1						PRESENT
ANLN	3	2						PRESENT
ANP32A	3	3
APBB1	3	3
APC	3	3
APLP1	3	2						PRESENT
ARF1	3	1						PRESENT
ARF4	3	2						PRESENT
ARHGAP23	3	3
ARHGAP5	3	3
ARHGDIB	3	2								INCREASED
ARL1	3	3
ARPC1B	3	1						INCREASED
ARPC3	3	1						PRESENT
ARR3	3	3
ASRGL1	3	1						PRESENT
ATG4B	3	3
ATP5MJ	3	3
ATP6V0D2	3	1						INCREASED
ATP9A	3	1						INCREASED
ATXN2L	3	3
B2M	3	3
BAG6	3	1						PRESENT
BANF1	3	3
BCAS1	3	3
BCAT1	3	3
BCKDHA	3	2						PRESENT
BCKDK	3	3
BCL2L2	3	3
BEGAIN	3	3
BIN1	3	1						PRESENT
BOLA2; BOLA2B	3	2						PRESENT
BZW1	3	3
BZW2	3	3
C1orf198	3	2						PRESENT
C1QA	3	2						INCREASED
C2CD2	3	3
CA8	3	3
CACNA1E	3	2						PRESENT
CACNB3	3	3
CACNG2	3	3
CAMK1	3	2						PRESENT
CAMK1D	3	1						PRESENT
CAMK1G	3	3
CAMSAP1	3	3
CAPN7	3	3
CARHSP1	3	2						PRESENT
CAST	3	3
CBARP	3	3
CBLN4	3	3
CCDC136	3	3
CD63	3	3
CDH9	3	3
CDIP1	3	2						DECREASED
CETN2	3	3
CFH	3	2						PRESENT
CHGB	3	1						PRESENT
CIAPIN1	3	3
CKM	3	1						INCREASED
CLPTM1	3	3
CMC1	3	2								DECREASED
CMPK1	3	1						PRESENT
COL11A1	3	3
COL18A1	3	2						PRESENT
COL1A2	3	1						INCREASED
COMT	3	2						PRESENT
COPA	3	2						PRESENT
COPS8	3	2						INCREASED
CPM	3	3
CPNE4	3	3
CPPED1	3	2						PRESENT
CPSF6	3	3
CPT2	3	2						PRESENT
CRTAC1	3	1						INCREASED
CSK	3	3
CUL5	3	2						PRESENT
CUTA	3	1						DECREASED
CYB5A	3	2								DECREASED
CYBB	3	2						INCREASED
CYP4F11	3	3
CYTH1	3	3
D3DTX6	3	2						PRESENT
DAAM2	3	2						PRESENT
DAG1	3	3
DARS2	3	3
DDRGK1	3	2						DECREASED
DDX24	3	3
DDX6	3	2						PRESENT
DEFA1; DEFA1B	3	2						DECREASED
DEFA3	3	1					PRESENT	PRESENT
DENR	3	3
DGKI	3	3
DGLUCY	3	2						PRESENT
DHRS7B	3	3
DLGAP4	3	3
DNAJB4	3	2						PRESENT
DYNLRB1	3	1						PRESENT
DYNLT3	3	2						PRESENT
ECI1	3	2						PRESENT
EFEMP1	3	2								INCREASED
EFHD1	3	3
EIF2S1	3	1						PRESENT
EIF4B	3	1						PRESENT
EIF4E	3	2						DECREASED
ELANE	3	3
ENO3	3	3
ENPP6	3	2						DECREASED
ENSA	3	3
EPHX4	3	3
ERH	3	1						INCREASED		DECREASED
ERP29	3	2						PRESENT
ETFA	3	1						PRESENT
ETFDH	3	2						PRESENT
EVI5L	3	3
EXOC1	3	2						PRESENT
EXOC8	3	2						PRESENT
F13A1	3	3
F5H126	3	3
FAHD2A	3	2						PRESENT
FAM120A	3	3
FAM171A1	3	2						PRESENT
FBXL18	3	3
FIBP	3	3
FKBP3	3	1						PRESENT
FKBP5	3	1						PRESENT		INCREASED
FKBP8	3	2						PRESENT
FUBP1	3	1					PRESENT	PRESENT
FXR1	3	2					PRESENT
GABARAPL2	3	1						PRESENT
GABBR1	3	2						PRESENT
GABRB2	3	3
GABRG2	3	3
GAD1	3	3
GCSH	3	3
GDF10	3	2						INCREASED
GHITM	3	3
GIMAP1	3	3
GIT1	3	1						PRESENT
GLIPR2	3	2						PRESENT
GLRX3	3	3
GM2A	3	3
GMPR2	3	3
GNG13	3	3
GOLGA7B	3	3
GPD1L	3	1						PRESENT
GPT	3	3
GPX4	3	1						PRESENT
GRAMD4	3	3
GRIPAP1	3	1						PRESENT
[truncated: 3,312 more rows]

## Sheet: Supplementary Data 2
Gene	NeuroPro Score (Total)	NeuroPro Score (Bulk Tissue)	Increased in AD	Decreased in AD	Single Directional Outlier	Inconsistent in AD	NFT Protein	Plaque Protein	Inconsistent in Plaques	CAA Protein	Published Studies Linked to AD	Understudied
GFAP	31	25	TRUE				INCREASED	INCREASED		INCREASED	1882
APP	28	24	TRUE				INCREASED	INCREASED			18228
HSPB1	27	23	TRUE				INCREASED	PRESENT			47
CD44	25	21	TRUE					INCREASED		INCREASED	44
CLU	24	19	TRUE		TRUE		INCREASED	INCREASED		INCREASED	583
CAPG	20	17	TRUE				INCREASED	INCREASED			0	TRUE
PADI2	19	16	TRUE					PRESENT		INCREASED	10	TRUE
PLCD1	18	15	TRUE					PRESENT		INCREASED	4	TRUE
ANXA5	17	15	TRUE					PRESENT			58
GJA1	17	15	TRUE					PRESENT			17
C4A	19	14	TRUE				INCREASED	INCREASED		INCREASED	52
APOE	19	14	TRUE				PRESENT	INCREASED		INCREASED	10606
ANXA1	18	14	TRUE				PRESENT	INCREASED			24
AHNAK	17	14	TRUE				PRESENT	PRESENT			1	TRUE
PRDX6	17	14	TRUE				PRESENT	PRESENT			25
BAG3	16	14	TRUE					PRESENT			21
MAOB	16	14	TRUE					PRESENT			534
PBXIP1	16	14	TRUE					PRESENT			0	TRUE
GPNMB	16	13	TRUE					INCREASED		INCREASED	16
PLEC	16	13	TRUE				PRESENT	PRESENT			1	TRUE
GNG12	15	13	TRUE					PRESENT			1	TRUE
S100A6	15	13	TRUE		TRUE			PRESENT			14
C4B; C4B_2	14	13	TRUE					INCREASED
GMPR	13	13	TRUE
ADIRF	13	13	TRUE		TRUE
APCS	16	12	TRUE					INCREASED		INCREASED	138
HTRA1	16	12	TRUE					INCREASED		INCREASED	33
ANXA2	15	12	TRUE		TRUE		PRESENT	PRESENT			13
PRDX1	15	12	TRUE		TRUE		PRESENT	PRESENT			16
CSRP1	14	12	TRUE					PRESENT
DBI	14	12	TRUE					PRESENT
FABP7	14	12	TRUE		TRUE			PRESENT
CAPS	13	12	TRUE					INCREASED
HSPB8	13	12	TRUE					PRESENT
MAPT	16	11	TRUE				INCREASED	INCREASED			23171
VIM	16	11	TRUE				INCREASED	INCREASED			125
CSTB	15	11	TRUE					INCREASED		INCREASED	14
EZR	14	11	TRUE				PRESENT	INCREASED
MDK	14	11	TRUE					INCREASED
SMOC1	14	11	TRUE					INCREASED
AQP4	14	11	TRUE				PRESENT	PRESENT
FABP5	14	11	TRUE				PRESENT	PRESENT
ACAN	12	11	TRUE					PRESENT
MTAP	11	11	TRUE
PGAM2	11	11	TRUE
AK1	14	10	TRUE				PRESENT	PRESENT		INCREASED
GSTP1	14	10	TRUE				PRESENT	PRESENT		INCREASED
PSAT1	14	10	TRUE				PRESENT	PRESENT		INCREASED
C3	13	10	TRUE					INCREASED		INCREASED
FHL1	13	10	TRUE					PRESENT		INCREASED
MSN	13	10	TRUE				PRESENT	INCREASED
ICAM1	13	10	TRUE					INCREASED
PGD	13	10	TRUE				PRESENT	PRESENT
SPR	12	10	TRUE					PRESENT
UGP2	12	10	TRUE					PRESENT
HP	12	10	TRUE		TRUE			PRESENT
CHGA	11	10	TRUE					INCREASED
AMPD2	11	10	TRUE					PRESENT
ITGB1	11	10	TRUE					PRESENT
ANO6	10	10	TRUE
ENO1	13	9	TRUE				INCREASED	PRESENT
PAFAH1B3	12	9	TRUE					PRESENT		INCREASED
CP	12	9	TRUE		TRUE			INCREASED
SERPINA1	12	9	TRUE		TRUE			INCREASED
LTA4H	11	9	TRUE					PRESENT		INCREASED
ADD3	11	9	TRUE					PRESENT
CAPN2	11	9	TRUE					PRESENT
CAPNS1	11	9	TRUE					PRESENT
GYG1	11	9	TRUE					PRESENT
SELENBP1	11	9	TRUE					PRESENT
SYNM	11	9	TRUE					PRESENT
PNPO	11	9	TRUE		TRUE			PRESENT
PGM2	10	9	TRUE					INCREASED
SCIN	10	9	TRUE					INCREASED
TPP1	10	9	TRUE					INCREASED
FLNA	10	9	TRUE					PRESENT
PLSCR4	10	9	TRUE					PRESENT
NPC2	9	9	TRUE
PLIN3	9	9	TRUE
S100A11	9	9	TRUE
SQSTM1	12	8	TRUE				INCREASED	INCREASED
GAPDH	11	8	TRUE				PRESENT	PRESENT
CLIC1	11	8	TRUE					INCREASED		INCREASED
FLT1	11	8	TRUE					INCREASED		INCREASED
COTL1	11	8	TRUE					PRESENT		INCREASED
FGA	11	8	TRUE					PRESENT		INCREASED
FGB	11	8	TRUE					PRESENT		INCREASED
TNC	11	8	TRUE					PRESENT		INCREASED
MAPK1	11	8	TRUE				PRESENT	PRESENT
NEFM	11	8	TRUE				PRESENT	PRESENT
PKM	11	8	TRUE				PRESENT	PRESENT
QDPR	11	8	TRUE				PRESENT	PRESENT
SEPTIN2	11	8	TRUE				PRESENT	PRESENT
TKT	11	8	TRUE				PRESENT	PRESENT
FTL	10	8	TRUE					INCREASED
LHPP	10	8	TRUE					INCREASED
S100A1	10	8	TRUE					INCREASED
LCP1	10	8	TRUE		TRUE			INCREASED
ALAD	10	8	TRUE					PRESENT
BBOX1	10	8	TRUE					PRESENT
H1-2	10	8	TRUE					PRESENT
H4C1; H4C2; H4C3; H4C4; H4C5; H4C6; H4C8; H4C9; H4C11; H4C12; H4C13; H4C14; H4C15; H4-16	10	8	TRUE					PRESENT
LGALS1	10	8	TRUE					PRESENT
HSPB6	9	8	TRUE					INCREASED
PLCD3	9	8	TRUE					PRESENT
MACROD1	9	8	TRUE		TRUE			PRESENT
CD109	8	8	TRUE
HEBP2	8	8	TRUE
FGG	12	7	TRUE				DECREASED	INCREASED		INCREASED
C1QC	11	7	TRUE					INCREASED		INCREASED
OLFML3	11	7	TRUE					INCREASED		INCREASED
PHGDH	11	7	TRUE				PRESENT	PRESENT		INCREASED
CTSD	11	7	TRUE				PRESENT	INCREASED
DKK3	10	7	TRUE					INCREASED		INCREASED
HMGB1	10	7	TRUE					INCREASED		INCREASED
ALDH1L1	10	7	TRUE					PRESENT		INCREASED
DDAH2	10	7	TRUE					PRESENT		INCREASED
LGALS3	10	7	TRUE					PRESENT		INCREASED
H1-0	10	7	TRUE					INCREASED		DECREASED
NTN1	10	7	TRUE					INCREASED
SDC4	10	7	TRUE					INCREASED
CA2	10	7	TRUE				PRESENT	PRESENT
HEPACAM	10	7	TRUE				PRESENT	PRESENT
NEFH	10	7	TRUE				PRESENT	PRESENT
NEFL	10	7	TRUE				PRESENT	PRESENT
SRI	10	7	TRUE				PRESENT	PRESENT
MAP4	10	7	TRUE		TRUE		PRESENT	PRESENT
AGRN	9	7	TRUE					INCREASED
A2M	9	7	TRUE					PRESENT
DPYSL3	9	7	TRUE					PRESENT
ESD	9	7	TRUE					PRESENT
GNA13	9	7	TRUE					PRESENT
GRHPR	9	7	TRUE					PRESENT
MACROH2A1	9	7	TRUE					PRESENT
PAICS	9	7	TRUE					PRESENT
PGLS	9	7	TRUE					PRESENT
TJP2	9	7	TRUE					PRESENT
ATP8A1	9	7	TRUE		TRUE			PRESENT
CLIC4	9	7	TRUE		TRUE			PRESENT
G6PD	9	7	TRUE		TRUE			PRESENT
NDRG4	9	7	TRUE		TRUE			PRESENT
PSME1	8	7	TRUE					INCREASED
PTRHD1	8	7	TRUE					INCREASED
NUCKS1	8	7	TRUE					PRESENT
QPRT	8	7	TRUE					PRESENT
S100B	8	7	TRUE		TRUE			PRESENT
CD99	7	7	TRUE
GYG2	7	7	TRUE
H2AX	7	7	TRUE
H3-3A; H3-3B	7	7	TRUE
ITIH4	7	7	TRUE
LAMP2	7	7	TRUE
P08107	7	7	TRUE
SPP1	7	7	TRUE
TPD52L1	7	7	TRUE
SERPING1	7	7	TRUE		TRUE
CNDP2	11	6	TRUE				INCREASED	PRESENT		INCREASED
BLVRB	10	6	TRUE				INCREASED	PRESENT		INCREASED
AKR1B1	10	6	TRUE				PRESENT	PRESENT		INCREASED
RNH1	10	6	TRUE				PRESENT	PRESENT		INCREASED
SCRN1	10	6	TRUE		TRUE		PRESENT	PRESENT		INCREASED
COL25A1	10	6	TRUE				INCREASED	INCREASED
APRT	9	6	TRUE					PRESENT		INCREASED
ARRB1	9	6	TRUE					PRESENT		INCREASED
ENTPD2	9	6	TRUE					PRESENT		INCREASED
FBXO2	9	6	TRUE					PRESENT		INCREASED
TPPP3	9	6	TRUE					PRESENT		INCREASED
SERPINA3	9	6	TRUE				PRESENT	INCREASED
ALDH9A1	9	6	TRUE				PRESENT	PRESENT
GSN	9	6	TRUE				PRESENT	PRESENT
PYGB	9	6	TRUE				PRESENT	PRESENT
RUVBL2	9	6	TRUE				PRESENT	PRESENT
S100A9	9	6	TRUE				PRESENT	PRESENT
SH3BGRL	9	6	TRUE				PRESENT	PRESENT
NPEPPS	9	6	TRUE		TRUE		PRESENT	PRESENT
PRDX5	9	6	TRUE		TRUE		PRESENT	PRESENT
SOD1	9	6	TRUE		TRUE		PRESENT	PRESENT
TMPO	8	6	TRUE				PRESENT	INCREASED
ASAH1	8	6	TRUE					INCREASED
HLA-DRA	8	6	TRUE					INCREASED
HPX	8	6	TRUE					INCREASED
ATG3	8	6	TRUE					DECREASED
ERLIN2	8	6	TRUE					DECREASED
ADH5	8	6	TRUE					PRESENT
ANXA4	8	6	TRUE					PRESENT
BDH2	8	6	TRUE					PRESENT
PGM3	8	6	TRUE					PRESENT
PPT1	8	6	TRUE					PRESENT
RDX	8	6	TRUE					PRESENT
SLC9A3R1	8	6	TRUE					PRESENT
TAGLN2	8	6	TRUE					PRESENT
CRYL1	8	6	TRUE		TRUE			PRESENT
SORBS1	8	6	TRUE		TRUE			PRESENT
STOM	8	6	TRUE		TRUE			PRESENT
TMEM30A	8	6	TRUE		TRUE			PRESENT
CTHRC1	7	6	TRUE					INCREASED
SAMHD1	7	6	TRUE					INCREASED
GLRX	7	6	TRUE					PRESENT
IGKC	7	6	TRUE					PRESENT
ITGAV	7	6	TRUE					PRESENT
NAMPT	7	6	TRUE					PRESENT
NUDT5	7	6	TRUE					PRESENT
PLXNB1	7	6	TRUE					PRESENT
RNPEP	7	6	TRUE					PRESENT
RPS6KA2	7	6	TRUE					PRESENT
DST	7	6	TRUE		TRUE			PRESENT
RAB27B	7	6	TRUE		TRUE			PRESENT
RANGAP1	7	6	TRUE		TRUE			PRESENT
TPD52L2	7	6	TRUE		TRUE			PRESENT
IGHG1	7	6	TRUE				PRESENT
ANP32B	6	6	TRUE
GC	6	6	TRUE
GPD1	6	6	TRUE
H2AZ1	6	6	TRUE
IGFBP5	6	6	TRUE
ISYNA1	6	6	TRUE
ITGA7	6	6	TRUE
P05067a	6	6	TRUE
PEA15	10	5	TRUE				INCREASED	PRESENT		INCREASED
CBR1	10	5	TRUE		TRUE		INCREASED	PRESENT		INCREASED
CPNE6	9	5	TRUE		TRUE		PRESENT	PRESENT		INCREASED
HNRNPM	9	5	TRUE				DECREASED	PRESENT
GLUD1	8	5	TRUE		TRUE		PRESENT	PRESENT
ABHD14B	8	5	TRUE					INCREASED		INCREASED
SLIT2	8	5	TRUE					INCREASED		INCREASED
PTN	8	5	TRUE		TRUE			INCREASED		INCREASED
AKR7A2	8	5	TRUE					PRESENT		INCREASED
NAGK	8	5	TRUE					PRESENT		INCREASED
TXNDC17	8	5	TRUE					PRESENT		INCREASED
PLP1	8	5	TRUE		TRUE		PRESENT	DECREASED
IMPA1	8	5	TRUE				PRESENT	PRESENT
LDHB	8	5	TRUE				PRESENT	PRESENT
LMNA	8	5	TRUE				PRESENT	PRESENT
MTHFD1	8	5	TRUE				PRESENT	PRESENT
PEBP1	8	5	TRUE				PRESENT	PRESENT
SRSF1	8	5	TRUE				PRESENT	PRESENT
INA	8	5	TRUE		TRUE		PRESENT	PRESENT
LANCL1	8	5	TRUE		TRUE		PRESENT	PRESENT
GSPT1	7	5	TRUE					INCREASED		INCREASED
TKFC	7	5	TRUE					PRESENT		INCREASED
FGF1	7	5	TRUE					INCREASED
FN3KRP	7	5	TRUE					INCREASED
LRP1	7	5	TRUE					INCREASED
RPS25	7	5	TRUE					INCREASED
SPOCK2	7	5	TRUE					INCREASED
DDX3X	7	5	TRUE		TRUE			DECREASED
SOD2	7	5	TRUE				PRESENT	PRESENT
FAH	7	5	TRUE					PRESENT
H1-4	7	5	TRUE					PRESENT
H2AZ2	7	5	TRUE					PRESENT
HSPA2	7	5	TRUE					PRESENT
IDH1	7	5	TRUE					PRESENT
LLGL1	7	5	TRUE					PRESENT
MAP2K2	7	5	TRUE					PRESENT
MLC1	7	5	TRUE					PRESENT
SNRPD2	7	5	TRUE					PRESENT
TCEAL3	7	5	TRUE					PRESENT
HBA1; HBA2	7	5	TRUE		TRUE			PRESENT
HINT1	7	5	TRUE		TRUE			PRESENT
HSD17B4	7	5	TRUE		TRUE			PRESENT
KCTD12	7	5	TRUE		TRUE			PRESENT
PPP1R1B	7	5	TRUE		TRUE			PRESENT
SLC1A3	7	5	TRUE		TRUE			PRESENT
TLN1	7	5	TRUE		TRUE			PRESENT
SPOCK3	6	5	TRUE							INCREASED
ETF1	6	5	TRUE					INCREASED
S100A10	6	5	TRUE					INCREASED
SFRP1	6	5	TRUE					INCREASED
KRT9	6	5	TRUE		TRUE			INCREASED
DNPEP	6	5	TRUE					PRESENT
EDF1	6	5	TRUE					PRESENT
FGF2	6	5	TRUE					PRESENT
GPX1	6	5	TRUE					PRESENT
MPST	6	5	TRUE					PRESENT
ISOC1	6	5	TRUE		TRUE			PRESENT
LAMP1	6	5	TRUE		TRUE			PRESENT
UBA6	6	5	TRUE		TRUE			PRESENT
ALB	5	5	TRUE
ARL6IP4	5	5	TRUE
ASPH	5	5	TRUE
CDKN1B	5	5	TRUE
CLDN10	5	5	TRUE
CZIB	5	5	TRUE
DEK	5	5	TRUE
GSTZ1	5	5	TRUE
H1-3	5	5	TRUE
HDGF	5	5	TRUE
HMGA1	5	5	TRUE
HTATSF1	5	5	TRUE
ITGB8	5	5	TRUE
LCMT1	5	5	TRUE
NT5C	5	5	TRUE
NTN3	5	5	TRUE
P0CG05	5	5	TRUE
PLXDC2	5	5	TRUE
PTGR2	5	5	TRUE
RBKS	5	5	TRUE
RPS6KA5	5	5	TRUE
SLC39A12	5	5	TRUE
UBE2I	5	5	TRUE
CAVIN2	5	5	TRUE		TRUE
CFB	5	5	TRUE		TRUE
NEK7	5	5	TRUE		TRUE
PLIN4	5	5	TRUE		TRUE
SLC4A1	5	5	TRUE		TRUE
SYT2	5	5	TRUE		TRUE
VGF	22	19		TRUE				INCREASED		DECREASED	46
RPH3A	22	19		TRUE				PRESENT		DECREASED	2	TRUE
CORO1A	20	17		TRUE	TRUE		PRESENT	PRESENT			2	TRUE
ACTN2	19	17		TRUE				PRESENT			1	TRUE
HOMER1	18	15		TRUE			DECREASED	PRESENT			16
DNM1L	18	15		TRUE	TRUE		PRESENT	PRESENT			87
SYT12	17	15		TRUE				PRESENT			1	TRUE
STXBP1	17	14		TRUE	TRUE		PRESENT	PRESENT			15
AP3D1	16	14		TRUE				PRESENT			0	TRUE
OTUB1	16	14		TRUE	TRUE			PRESENT			3	TRUE
GNAI1	15	13		TRUE				PRESENT			3	TRUE
SUCLA2	15	12		TRUE			PRESENT	PRESENT			0	TRUE
SH3GL1	15	12		TRUE	TRUE			PRESENT		INCREASED	1	TRUE
AP2A1	15	12		TRUE			PRESENT	PRESENT			1	TRUE
ATP2A2	15	12		TRUE			PRESENT	PRESENT			6	TRUE
CAP2	15	12		TRUE			PRESENT	PRESENT			3	TRUE
FARSB	15	12		TRUE			PRESENT	PRESENT			1	TRUE
GRIA2	15	12		TRUE			PRESENT	PRESENT			41
PPP2R1A	15	12		TRUE			PRESENT	PRESENT			3	TRUE
SEPTIN5	15	12		TRUE			PRESENT	PRESENT			7	TRUE
YWHAQ	15	12		TRUE	TRUE		PRESENT	PRESENT			4	TRUE
DLG4	14	12		TRUE				PRESENT
DNAJC6	14	12		TRUE				PRESENT
PLXNA1	14	12		TRUE				PRESENT
SUCLG1	14	12		TRUE				PRESENT
SYNPO	14	12		TRUE				PRESENT
DPP6	14	12		TRUE	TRUE			PRESENT
SNAP25	15	11		TRUE			PRESENT	PRESENT		DECREASED	184
CA4	14	11		TRUE	TRUE			PRESENT		DECREASED
OLFM1	14	11		TRUE			INCREASED	PRESENT
GLS	14	11		TRUE			PRESENT	PRESENT
LRPPRC	14	11		TRUE			PRESENT	PRESENT
MAP2	14	11		TRUE			PRESENT	PRESENT
STX1A	14	11		TRUE	TRUE		PRESENT	PRESENT
GAS7	13	11		TRUE				PRESENT		INCREASED
PPME1	13	11		TRUE	TRUE			PRESENT		INCREASED
DBNL	13	11		TRUE				PRESENT
MAPRE3	13	11		TRUE				PRESENT
HPCA	12	11		TRUE				DECREASED
RTN4	13	10		TRUE			PRESENT	PRESENT
PREP	13	10		TRUE	TRUE			PRESENT		INCREASED
CYFIP2	13	10		TRUE			PRESENT	PRESENT
OXCT1	13	10		TRUE			PRESENT	PRESENT
PGM2L1	13	10		TRUE			PRESENT	PRESENT
IRGQ	12	10		TRUE				INCREASED
AP2M1	12	10		TRUE				PRESENT
AP3B2	12	10		TRUE				PRESENT
BAIAP2	12	10		TRUE				PRESENT
KIF5C	12	10		TRUE				PRESENT
NDUFA10	12	10		TRUE				PRESENT
PAK1	12	10		TRUE				PRESENT
SGIP1	12	10		TRUE				PRESENT
SH3GLB2	12	10		TRUE	TRUE			PRESENT
TLN2	12	10		TRUE	TRUE			PRESENT
ANKS1B	11	10		TRUE				PRESENT
LRRC57	11	10		TRUE				PRESENT
MAP2K4	11	10		TRUE	TRUE			PRESENT
NRN1	10	10		TRUE
YWHAZ	13	9		TRUE			PRESENT	INCREASED
AP2A2	12	9		TRUE			PRESENT	PRESENT
DCLK1	12	9		TRUE			PRESENT	PRESENT
DLAT	12	9		TRUE			PRESENT	PRESENT
DPYSL4	12	9		TRUE			PRESENT	PRESENT
EPB41L3	12	9		TRUE			PRESENT	PRESENT
FARSA	12	9		TRUE			PRESENT	PRESENT
HSPA4L	12	9		TRUE			PRESENT	PRESENT
PDHX	12	9		TRUE			PRESENT	PRESENT
SYNGAP1	12	9		TRUE			PRESENT	PRESENT
SYNJ1	12	9		TRUE			PRESENT	PRESENT
CRMP1	12	9		TRUE	TRUE		PRESENT	PRESENT
DBN1	12	9		TRUE	TRUE		PRESENT	PRESENT
SYT1	12	9		TRUE	TRUE		PRESENT	PRESENT
ACTN1	11	9		TRUE				PRESENT
ATL1	11	9		TRUE				PRESENT
BSN	11	9		TRUE				PRESENT
GNAZ	11	9		TRUE				PRESENT
KIAA0513	11	9		TRUE				PRESENT
NECAP1	11	9		TRUE				PRESENT
PHF24	11	9		TRUE				PRESENT
RALA	11	9		TRUE				PRESENT
EPN1	11	9		TRUE	TRUE			PRESENT
NDUFV1	11	9		TRUE	TRUE			PRESENT
NUMBL	11	9		TRUE	TRUE			PRESENT
PCLO	11	9		TRUE	TRUE			PRESENT
SIRPA	11	9		TRUE	TRUE			PRESENT
SLC2A3	10	9		TRUE				INCREASED
DBT	10	9		TRUE	TRUE			INCREASED
TIMM44	10	9		TRUE				DECREASED
FBXL16	10	9		TRUE				PRESENT
SCAI	10	9		TRUE				PRESENT
SLC4A10	10	9		TRUE				PRESENT
CYRIA	10	9		TRUE	TRUE			PRESENT
HGS	10	9		TRUE	TRUE			PRESENT
SGTB	9	9		TRUE
SLC25A27	9	9		TRUE
SLIRP	9	9		TRUE	TRUE
PLCB1	12	8		TRUE			PRESENT	PRESENT		INCREASED
VPS35	12	8		TRUE	TRUE		PRESENT	PRESENT		INCREASED
AP2B1	11	8		TRUE			PRESENT	PRESENT
ATP1A3	11	8		TRUE			PRESENT	PRESENT
CD47	11	8		TRUE			PRESENT	PRESENT
CLTC	11	8		TRUE			PRESENT	PRESENT
PRKCG	11	8		TRUE			PRESENT	PRESENT
GSK3A	11	8		TRUE	TRUE		PRESENT	PRESENT
NNT	11	8		TRUE	TRUE		PRESENT	PRESENT
OGDH	10	8		TRUE				PRESENT
ADAP1	10	8		TRUE	TRUE			PRESENT		INCREASED
OGDHL	10	8		TRUE				DECREASED
ABR	10	8		TRUE				PRESENT
AP1G1	10	8		TRUE				PRESENT
ARHGEF2	10	8		TRUE				PRESENT
CADPS	10	8		TRUE				PRESENT
CASKIN1	10	8		TRUE				PRESENT
CORO2B	10	8		TRUE				PRESENT
DIRAS2	10	8		TRUE				PRESENT
DMXL2	10	8		TRUE				PRESENT
GDAP1	10	8		TRUE				PRESENT
GRPEL1	10	8		TRUE				PRESENT
IARS2	10	8		TRUE				PRESENT
LINGO1	10	8		TRUE				PRESENT
NFS1	10	8		TRUE				PRESENT
OPA1	10	8		TRUE				PRESENT
PPM1H	10	8		TRUE				PRESENT
RTN1	10	8		TRUE				PRESENT
SEPTIN11	10	8		TRUE				PRESENT
SLC30A3	10	8		TRUE				PRESENT
CRIP2	10	8		TRUE	TRUE			PRESENT
NCKAP1	10	8		TRUE	TRUE			PRESENT
NDUFA5	10	8		TRUE	TRUE			PRESENT
PDCD6IP	10	8		TRUE	TRUE			PRESENT
SV2B	10	8		TRUE	TRUE			PRESENT
TWF2	10	8		TRUE	TRUE			PRESENT
KLC2	9	8		TRUE				DECREASED
CTNND1	9	8		TRUE				PRESENT
MGLL	9	8		TRUE				PRESENT
RABEP1	9	8		TRUE				PRESENT
RGS7	9	8		TRUE				PRESENT
VTA1	9	8		TRUE				PRESENT
NECTIN1	9	8		TRUE	TRUE			PRESENT
PRKACA	9	8		TRUE	TRUE			PRESENT
RAB3B	8	8		TRUE
PALM	11	7		TRUE			INCREASED	PRESENT
CAMK2A	11	7		TRUE	TRUE		DECREASED	PRESENT
IPO7	10	7		TRUE	TRUE		INCREASED	PRESENT		INCREASED
NDUFS6	10	7		TRUE	TRUE			PRESENT		DECREASED
ATP2B2	10	7		TRUE				INCREASED
CADM3	10	7		TRUE			INCREASED	PRESENT
ATP2B1	10	7		TRUE			PRESENT	PRESENT
NAPB	10	7		TRUE			PRESENT	PRESENT
PACSIN1	10	7		TRUE			PRESENT	PRESENT
PDHA1	10	7		TRUE			PRESENT	PRESENT
SPTBN2	10	7		TRUE			PRESENT	PRESENT
TRAP1	10	7		TRUE			PRESENT	PRESENT
TUBB3	10	7		TRUE			PRESENT	PRESENT
IDH3A	10	7		TRUE	TRUE		PRESENT	PRESENT
PDHB	10	7		TRUE	TRUE		PRESENT	PRESENT
MYO5A	9	7		TRUE			PRESENT	PRESENT
ABI2	9	7		TRUE				PRESENT
CAMK4	9	7		TRUE				PRESENT
CEP170B	9	7		TRUE				PRESENT
CHCHD6	9	7		TRUE				PRESENT
DLG1	9	7		TRUE				PRESENT
DLG3	9	7		TRUE				PRESENT
DYNC1LI1	9	7		TRUE				PRESENT
GNL1	9	7		TRUE				PRESENT
NDUFB9	9	7		TRUE				PRESENT
NECAB2	9	7		TRUE				PRESENT
PCDH1	9	7		TRUE				PRESENT
PHACTR1	9	7		TRUE				PRESENT
PIP5K1C	9	7		TRUE				PRESENT
PLXNA4	9	7		TRUE				PRESENT
PRKCE	9	7		TRUE				PRESENT
RTN3	9	7		TRUE				PRESENT
SLC25A22	9	7		TRUE				PRESENT
TAGLN3	9	7		TRUE				PRESENT
WDR7	9	7		TRUE				PRESENT
AUH	9	7		TRUE	TRUE			PRESENT
CRAT	9	7		TRUE	TRUE			PRESENT
KRAS	9	7		TRUE	TRUE			PRESENT
PPP2R5E	9	7		TRUE	TRUE			PRESENT
PSD3	9	7		TRUE	TRUE			PRESENT
ROCK2	9	7		TRUE	TRUE			PRESENT
UQCRB	9	7		TRUE	TRUE			PRESENT
VSNL1	9	7		TRUE	TRUE			PRESENT
ACTR3B	8	7		TRUE				PRESENT
GRIA3	8	7		TRUE				PRESENT
GSK3B	8	7		TRUE				PRESENT
HMOX2	8	7		TRUE				PRESENT
LRRC40	8	7		TRUE				PRESENT
NCALD	8	7		TRUE				PRESENT
PLCL2	8	7		TRUE			DECREASED
ASAP1	7	7		TRUE
CACNG3	7	7		TRUE
MRPS35	7	7		TRUE
NPTX2	7	7		TRUE
NRBP1	7	7		TRUE
OLFM3	7	7		TRUE
OSBPL8	7	7		TRUE
PCSK1	7	7		TRUE
PPEF1	7	7		TRUE
SHANK2	7	7		TRUE
USP14	10	6		TRUE	TRUE		PRESENT	PRESENT		INCREASED
ATP6V1H	10	6		TRUE			PRESENT	INCREASED
DNM1	10	6		TRUE			PRESENT	INCREASED
COPS4	9	6		TRUE	TRUE			PRESENT		INCREASED
DUSP3	9	6		TRUE	TRUE			PRESENT		INCREASED
COX6B1	9	6		TRUE	TRUE			PRESENT		DECREASED
ATP6V1D	9	6		TRUE				INCREASED
ATP1A2	9	6		TRUE			PRESENT	PRESENT
ATP1B1	9	6		TRUE			PRESENT	PRESENT
DMTN	9	6		TRUE			PRESENT	PRESENT
GDA	9	6		TRUE			PRESENT	PRESENT
GPHN	9	6		TRUE			PRESENT	PRESENT
HSPD1	9	6		TRUE			PRESENT	PRESENT
STX1B	9	6		TRUE			PRESENT	PRESENT
IMMT	9	6		TRUE	TRUE		PRESENT	PRESENT
PHB	9	6		TRUE	TRUE		PRESENT	PRESENT
TPPP	9	6		TRUE	TRUE		PRESENT	PRESENT
TUBA4A	9	6		TRUE	TRUE		PRESENT	PRESENT
TUBB	9	6		TRUE	TRUE		PRESENT	PRESENT
CDC42	8	6		TRUE				PRESENT
STAM	8	6		TRUE	TRUE			PRESENT		INCREASED
AP1B1	8	6		TRUE				PRESENT
AP3M2	8	6		TRUE				PRESENT
CADM2	8	6		TRUE				PRESENT
CPLX2	8	6		TRUE				PRESENT
DNM3	8	6		TRUE				PRESENT
LONP1	8	6		TRUE				PRESENT
NDUFA9	8	6		TRUE				PRESENT
PDK3	8	6		TRUE				PRESENT
PPP2CA	8	6		TRUE				PRESENT
PPP5C	8	6		TRUE				PRESENT
RASAL1	8	6		TRUE				PRESENT
SLC8A2	8	6		TRUE				PRESENT
SYNGR1	8	6		TRUE				PRESENT
TOM1L2	8	6		TRUE				PRESENT
WARS1	8	6		TRUE				PRESENT
WASF1	8	6		TRUE				PRESENT
ATP5PO	8	6		TRUE	TRUE			PRESENT
CPNE5	8	6		TRUE	TRUE			PRESENT
CYC1	8	6		TRUE	TRUE			PRESENT
DIRAS1	8	6		TRUE	TRUE			PRESENT
FXYD6	8	6		TRUE	TRUE			PRESENT
NTM	8	6		TRUE	TRUE			PRESENT
RHOB	8	6		TRUE	TRUE			PRESENT
SAR1A	8	6		TRUE	TRUE			PRESENT
YARS1	8	6		TRUE	TRUE			PRESENT
NECAB1	7	6		TRUE						INCREASED
GFRA2	7	6		TRUE				INCREASED
SYT7	7	6		TRUE				DECREASED
TBC1D24	7	6		TRUE				DECREASED
CPLX1	7	6		TRUE	TRUE			DECREASED
GRM2	7	6		TRUE	TRUE			DECREASED
ABLIM2	7	6		TRUE				PRESENT
AGK	7	6		TRUE				PRESENT
DYNLL2	7	6		TRUE				PRESENT
EHD3	7	6		TRUE				PRESENT
FAM162A	7	6		TRUE				PRESENT
GRIN1	7	6		TRUE				PRESENT
LGALSL	7	6		TRUE				PRESENT
MARK1	7	6		TRUE				PRESENT
PRKRA	7	6		TRUE				PRESENT
SARS2	7	6		TRUE				PRESENT
TTC7B	7	6		TRUE				PRESENT
GRK2	7	6		TRUE	TRUE			PRESENT
MMUT	7	6		TRUE	TRUE			PRESENT
RIMS1	7	6		TRUE	TRUE			PRESENT
SNX30	7	6		TRUE	TRUE			PRESENT
ADAM11	6	6		TRUE
AGPAT1	6	6		TRUE
CDH10	6	6		TRUE
CXADR	6	6		TRUE
EIF4G1	6	6		TRUE
GRM3	6	6		TRUE
NF1	6	6		TRUE
P62158	6	6		TRUE
PPP2R5B	6	6		TRUE
SRGAP2	6	6		TRUE
SST	6	6		TRUE
STK24	6	6		TRUE	TRUE
EEF1B2	9	5		TRUE	TRUE		PRESENT	PRESENT		INCREASED
BASP1	9	5		TRUE			PRESENT	PRESENT		DECREASED
COX5A	9	5		TRUE			PRESENT	PRESENT		DECREASED
COX5B	9	5		TRUE			PRESENT	PRESENT		DECREASED
LDHA	8	5		TRUE			PRESENT	PRESENT
FKBP1A	8	5		TRUE			INCREASED	PRESENT
HPCAL4	8	5		TRUE			INCREASED	PRESENT
PACS1	8	5		TRUE			INCREASED	PRESENT
CYRIB	8	5		TRUE			DECREASED	PRESENT
RPLP0	8	5		TRUE			DECREASED	PRESENT
ACTN4	8	5		TRUE			PRESENT	PRESENT
CDK5	8	5		TRUE			PRESENT	PRESENT
DLD	8	5		TRUE			PRESENT	PRESENT
DSTN	8	5		TRUE			PRESENT	PRESENT
GNB1	8	5		TRUE			PRESENT	PRESENT
HSPE1	8	5		TRUE			PRESENT	PRESENT
IDH3B	8	5		TRUE			PRESENT	PRESENT
NAPG	8	5		TRUE			PRESENT	PRESENT
NDUFS1	8	5		TRUE			PRESENT	PRESENT
NDUFS3	8	5		TRUE			PRESENT	PRESENT
PPP3CB	8	5		TRUE			PRESENT	PRESENT
PURA	8	5		TRUE			PRESENT	PRESENT
SEPTIN7	8	5		TRUE			PRESENT	PRESENT
SLC25A3	8	5		TRUE			PRESENT	PRESENT
SNAP91	8	5		TRUE			PRESENT	PRESENT
SYN1	8	5		TRUE			PRESENT	PRESENT
VAMP2	8	5		TRUE			PRESENT	PRESENT
CKB	8	5		TRUE	TRUE		PRESENT	PRESENT
CLTA	8	5		TRUE	TRUE		PRESENT	PRESENT
CLTB	8	5		TRUE	TRUE		PRESENT	PRESENT
EEF1G	8	5		TRUE	TRUE		PRESENT	PRESENT
FABP3	8	5		TRUE	TRUE		PRESENT	PRESENT
PDXP	8	5		TRUE	TRUE		PRESENT	PRESENT
SLC25A11	7	5		TRUE				PRESENT
AP1M1	7	5		TRUE	TRUE			PRESENT		INCREASED
TPT1	7	5		TRUE	TRUE			PRESENT		INCREASED
LY6H	7	5		TRUE	TRUE			INCREASED
NDUFS4	7	5		TRUE	TRUE			INCREASED
AFG3L2	7	5		TRUE				PRESENT
AGAP2	7	5		TRUE				PRESENT
ARPC1A	7	5		TRUE				PRESENT
ATP2B3	7	5		TRUE				PRESENT
DPP10	7	5		TRUE				PRESENT
ELOB	7	5		TRUE				PRESENT
EPHA4	7	5		TRUE				PRESENT
HPRT1	7	5		TRUE				PRESENT
LETM1	7	5		TRUE				PRESENT
NCAN	7	5		TRUE				PRESENT
NDUFB10	7	5		TRUE				PRESENT
NDUFB7	7	5		TRUE				PRESENT
NDUFC2	7	5		TRUE				PRESENT
NDUFS2	7	5		TRUE				PRESENT
NIT1	7	5		TRUE				PRESENT
NT5DC3	7	5		TRUE				PRESENT
PPP1CB	7	5		TRUE				PRESENT
RELCH	7	5		TRUE				PRESENT
RPS16	7	5		TRUE				PRESENT
RPS4X	7	5		TRUE				PRESENT
SLC17A7	7	5		TRUE				PRESENT
SLC7A5	7	5		TRUE				PRESENT
TBC1D10B	7	5		TRUE				PRESENT
TTYH1	7	5		TRUE				PRESENT
UQCRQ	7	5		TRUE				PRESENT
WASF3	7	5		TRUE				PRESENT
ACTR2	7	5		TRUE	TRUE			PRESENT
AIFM1	7	5		TRUE	TRUE			PRESENT
APEH	7	5		TRUE	TRUE			PRESENT
CALR	7	5		TRUE	TRUE			PRESENT
CAMKV	7	5		TRUE	TRUE			PRESENT
CTNNA2	7	5		TRUE	TRUE			PRESENT
DCTN1	7	5		TRUE	TRUE			PRESENT
DPYSL5	7	5		TRUE	TRUE			PRESENT
GNAI2	7	5		TRUE	TRUE			PRESENT
LANCL2	7	5		TRUE	TRUE			PRESENT
PDE2A	7	5		TRUE	TRUE			PRESENT
PPM1E	7	5		TRUE	TRUE			PRESENT
PTK2B	7	5		TRUE	TRUE			PRESENT
RAP2B	7	5		TRUE	TRUE			PRESENT
SDHA	7	5		TRUE	TRUE			PRESENT
SLC25A4	7	5		TRUE	TRUE			PRESENT
SLC25A5	7	5		TRUE	TRUE			PRESENT
SYNGR3	7	5		TRUE	TRUE			PRESENT
ECPAS	6	5		TRUE	TRUE					INCREASED
MT-ATP8	6	5		TRUE						DECREASED
BPHL	6	5		TRUE				INCREASED
DLGAP1	6	5		TRUE				DECREASED
FXYD7	6	5		TRUE				DECREASED
ZADH2	6	5		TRUE	TRUE			DECREASED
AIMP1	6	5		TRUE				PRESENT
AVL9	6	5		TRUE				PRESENT
C2CD2L	6	5		TRUE				PRESENT
CDC42BPB	6	5		TRUE				PRESENT
CRACDL	6	5		TRUE				PRESENT
DLG2	6	5		TRUE				PRESENT
EFR3B	6	5		TRUE				PRESENT
GPR158	6	5		TRUE				PRESENT
GRIN2B	6	5		TRUE				PRESENT
GSTK1	6	5		TRUE				PRESENT
IARS1	6	5		TRUE				PRESENT
OAT	6	5		TRUE				PRESENT
PICK1	6	5		TRUE				PRESENT
PPP1CA	6	5		TRUE				PRESENT
PPP2R5D	6	5		TRUE				PRESENT
RAB3GAP2	6	5		TRUE				PRESENT
RHEB	6	5		TRUE				PRESENT
SDR39U1	6	5		TRUE				PRESENT
SHMT2	6	5		TRUE				PRESENT
SLC25A46	6	5		TRUE				PRESENT
STRAP	6	5		TRUE				PRESENT
SUB1	6	5		TRUE				PRESENT
TMX4	6	5		TRUE				PRESENT
ACSS1	6	5		TRUE	TRUE			PRESENT
CD200	6	5		TRUE	TRUE			PRESENT
IPO5	6	5		TRUE	TRUE			PRESENT
SCFD1	6	5		TRUE	TRUE			PRESENT
NRAS	6	5		TRUE			PRESENT
ADGRB2	5	5		TRUE
AKAP5	5	5		TRUE
ASTN1	5	5		TRUE
CALB1	5	5		TRUE
CAMKK2	5	5		TRUE
CIRBP	5	5		TRUE
COA6	5	5		TRUE
DGKZ	5	5		TRUE
ELAVL2	5	5		TRUE
EVL	5	5		TRUE
EXOC7	5	5		TRUE
FGF12	5	5		TRUE
G3BP2	5	5		TRUE
GJB6	5	5		TRUE
GNG4	5	5		TRUE
ISCU	5	5		TRUE
KIAA1549L	5	5		TRUE
MICOS10	5	5		TRUE
MLIP	5	5		TRUE
MOB4	5	5		TRUE
NGEF	5	5		TRUE
NUMB	5	5		TRUE
PAK3	5	5		TRUE
PCP4	5	5		TRUE
PRUNE2	5	5		TRUE
R3HDM2	5	5		TRUE
RAB3GAP1	5	5		TRUE
RAPGEF4	5	5		TRUE
RASAL2	5	5		TRUE
RDH13	5	5		TRUE
REEP1	5	5		TRUE
REEP5	5	5		TRUE
SHISA7	5	5		TRUE
SLC27A4	5	5		TRUE
SLC39A10	5	5		TRUE
STRN4	5	5		TRUE
STXBP5L	5	5		TRUE
BCAP29	5	5		TRUE	TRUE
FDX2	5	5		TRUE	TRUE
GGA3	5	5		TRUE	TRUE
MFF	5	5		TRUE	TRUE
MT-ND4	5	5		TRUE	TRUE
PRMT1	5	5		TRUE	TRUE
SYNE1	5	5		TRUE	TRUE
TPP2	5	5		TRUE	TRUE
UQCR10	5	5		TRUE	TRUE
VCAN	17	13				TRUE	INCREASED	PRESENT			7	TRUE
IDH2	16	13				TRUE	PRESENT	PRESENT			10	TRUE
UCHL1	16	12				TRUE	PRESENT	PRESENT		INCREASED	98
RAP1GDS1	14	12				TRUE		PRESENT
HAPLN2	14	11				TRUE	PRESENT	PRESENT
RAB3A	14	11				TRUE	PRESENT	PRESENT
ORM1	11	11				TRUE
YWHAB	14	10				TRUE	PRESENT	INCREASED
IDH3G	12	10				TRUE		PRESENT
UBA1	14	9				TRUE	PRESENT	INCREASED		INCREASED
HSP90AA1	13	9				TRUE	PRESENT	PRESENT		INCREASED
THY1	12	9				TRUE	INCREASED	PRESENT
GAP43	12	9				TRUE	PRESENT	PRESENT
WDR1	12	9				TRUE	PRESENT	PRESENT
ATP1B2	11	9				TRUE		PRESENT
MAP2K1	11	9				TRUE		PRESENT
PDIA3	11	9				TRUE		PRESENT
PPIA	13	8				TRUE	INCREASED	PRESENT		INCREASED
ARHGDIA	13	8				TRUE	INCREASED	PRESENT		INCREASED
OLA1	11	8				TRUE		PRESENT		INCREASED
FASN	11	8				TRUE	PRESENT	PRESENT
HP1BP3	11	8				TRUE	PRESENT	PRESENT
PFN2	11	8				TRUE	PRESENT	PRESENT
GABRA1	10	8				TRUE		DECREASED
MTX2	10	8				TRUE		PRESENT
RAC1	10	8				TRUE		PRESENT
SEPTIN3	10	8				TRUE		PRESENT
TBCB	10	8				TRUE		PRESENT
MECP2	8	8				TRUE
TANC2	8	8				TRUE
HDHD2	10	7				TRUE		PRESENT		INCREASED
VPS26A	10	7				TRUE		PRESENT		INCREASED
AHCYL1	10	7				TRUE	PRESENT	PRESENT
DDX1	10	7				TRUE	PRESENT	PRESENT
DPYSL2	10	7				TRUE	PRESENT	PRESENT
NDRG2	10	7				TRUE	PRESENT	PRESENT
ACAT2	9	7				TRUE		PRESENT
IGHA1	9	7				TRUE		PRESENT
MTCH2	9	7				TRUE		PRESENT
RIDA	9	7				TRUE		PRESENT
CRKL	8	7				TRUE		PRESENT
GPM6B	8	7				TRUE		PRESENT
ORM2	7	7				TRUE
RFTN1	7	7				TRUE
RPLP1	7	7				TRUE
PGAM1	11	6				TRUE	INCREASED	PRESENT		INCREASED
HSP90AB1	10	6				TRUE	PRESENT	INCREASED
PTPA	9	6				TRUE		PRESENT		INCREASED
UBE2M	9	6				TRUE		PRESENT		INCREASED
ATP5PF	9	6				TRUE		PRESENT		DECREASED
ABAT	9	6				TRUE	PRESENT	PRESENT
RPS3	9	6				TRUE	PRESENT	PRESENT
TPI1	9	6				TRUE	PRESENT	PRESENT
BCL2L13	8	6				TRUE	INCREASED	PRESENT
ACYP2	8	6				TRUE		PRESENT
EEF1A2	8	6				TRUE		PRESENT
EIF4H	8	6				TRUE		PRESENT
PLPBP	8	6				TRUE		PRESENT
PSMA2	8	6				TRUE		PRESENT
VPS29	8	6				TRUE		PRESENT
KPNA3	7	6				TRUE		PRESENT
SBDS	7	6				TRUE		PRESENT
SNRPD3	7	6				TRUE		PRESENT
TAX1BP3	7	6				TRUE		PRESENT
RPS12	6	6				TRUE
SMS	6	6				TRUE
FSCN1	9	5				TRUE	PRESENT	PRESENT		INCREASED
GPI	9	5				TRUE	PRESENT	PRESENT		INCREASED
NCDN	9	5				TRUE	PRESENT	PRESENT		INCREASED
CNRIP1	9	5				TRUE	INCREASED	PRESENT
AASDHPPT	8	5				TRUE		PRESENT		INCREASED
AKR1A1	8	5				TRUE		PRESENT		INCREASED
ARL3	8	5				TRUE		PRESENT		INCREASED
GNB2	8	5				TRUE		PRESENT		INCREASED
S100A13	8	5				TRUE		PRESENT		INCREASED
ANK2	8	5				TRUE	PRESENT	PRESENT
CHCHD3	8	5				TRUE	PRESENT	PRESENT
COPS6	7	5				TRUE		PRESENT		INCREASED
SRSF7	7	5				TRUE	PRESENT	PRESENT
AARS1	7	5				TRUE		PRESENT
MAPRE2	7	5				TRUE		PRESENT
PAFAH1B1	7	5				TRUE		PRESENT
PRNP	7	5				TRUE		PRESENT
PSMA1	7	5				TRUE		PRESENT
RPL5	7	5				TRUE		PRESENT
STUM	7	5				TRUE		PRESENT
TARS1	7	5				TRUE		PRESENT
OSBPL1A	6	5				TRUE				INCREASED
BCAP31	6	5				TRUE		INCREASED
NRGN	6	5				TRUE		DECREASED
ACADM	6	5				TRUE		PRESENT
FKBP2	6	5				TRUE		PRESENT
SAMM50	6	5				TRUE		PRESENT
SUCLG2	6	5				TRUE		PRESENT
ARMT1	5	5				TRUE
ATP5IF1	5	5				TRUE
ATP5MK	5	5				TRUE
DMXL1	5	5				TRUE
RPS15	5	5				TRUE
SNRPA	5	5				TRUE

## Sheet: Supplementary Data 3
Gene Ontology	Cluster	ID	Description	pvalue	p.adjust	qvalue	geneID	Count
CC	up	GO:0072562	blood microparticle	9.20646e-15	3.52607e-12	2.92668e-12	A2M/ALB/APCS/APOE/C1QC/C3/C4A/CFB/CLIC1/CLU/CP/DNPEP/FGA/FGB/FGG/GC/GSN/HP/HPX/HSPA2/IGHG1/IGKC/ITIH4/MSN/SERPINA3/SERPING1/SLC4A1/STOM	28
CC	up	GO:0062023	collagen-containing extracellular matrix	4.47924e-14	8.57774e-12	7.11963e-12	A2M/ACAN/AGRN/ANXA1/ANXA2/ANXA4/ANXA5/APCS/APOE/C1QC/CLU/COL25A1/CSTB/CTHRC1/CTSD/DST/ENTPD2/FGA/FGB/FGG/HDGF/HNRNPM/HPX/HTRA1/ICAM1/ITIH4/LGALS1/LGALS3/MDK/NTN1/NTN3/PKM/PTN/S100A10/S100A6/S100A9/SERPINA1/SERPINA3/SERPING1/SFRP1/SMOC1/TNC	42
CC	up	GO:0034774	secretory granule lumen	4.27084e-10	3.27146e-08	2.71536e-08	A2M/ALAD/ALB/ANXA2/APP/APRT/C3/CLU/COTL1/CSTB/CTSD/DDX3X/FABP5/FGA/FGB/FGG/FTL/GSN/GSTP1/GYG1/HEBP2/HMGB1/HP/IDH1/ITIH4/MAPK1/NPC2/PADI2/PGM2/PKM/PRDX6/PYGB/S100A11/S100A9/SERPINA1/SERPINA3/SERPING1	37
CC	up	GO:0005775	vacuolar lumen	2.94458e-07	1.25308e-05	1.04008e-05	ACAN/AGRN/ANXA2/ASAH1/C3/CTSD/FABP5/FTL/GC/GYG1/HEBP2/LAMP2/MAPK1/NPC2/PADI2/PPT1/PRDX6/PYGB/SDC4/SERPINA3/TPP1	21
CC	up	GO:0009986	cell surface	4.82124e-06	0.000184654	0.000153265	ANO6/ANXA1/ANXA2/ANXA4/APP/AQP4/C3/CAPN2/CD109/CD44/CLIC4/CLU/ENO1/FGA/FGB/FGG/HLA-DRA/HMGB1/HSPA2/ICAM1/IGHG1/IGKC/ITGA7/ITGAV/ITGB1/ITGB8/LAMP1/LGALS1/LGALS3/MSN/PTN/SDC4/SFRP1/SLC1A3/TLN1	35
CC	up	GO:0045121	membrane raft	1.8886e-05	0.000602778	0.000500313	AHNAK/ANXA2/APP/CAPN2/CAVIN2/CTSD/ERLIN2/EZR/GJA1/ICAM1/ITGB1/LAMP2/LDHB/MAPK1/MAPT/MLC1/PPT1/S100A10/SDC4/SLC9A3R1/SORBS1/STOM/TPP1	23
CC	up	GO:0098857	membrane microdomain	1.8886e-05	0.000602778	0.000500313	AHNAK/ANXA2/APP/CAPN2/CAVIN2/CTSD/ERLIN2/EZR/GJA1/ICAM1/ITGB1/LAMP2/LDHB/MAPK1/MAPT/MLC1/PPT1/S100A10/SDC4/SLC9A3R1/SORBS1/STOM/TPP1	23
CC	up	GO:0000791	euchromatin	0.000147875	0.00272248	0.00225969	H1-0/H1-2/H1-3/H2AZ1/RUVBL2	5
CC	up	GO:0005925	focal adhesion	0.000149274	0.00272248	0.00225969	AHNAK/ANXA1/ANXA5/CAPN2/CD44/CD99/CSRP1/DST/EZR/FHL1/FLNA/FLT1/GJA1/GNA13/GSN/HMGA1/HSPB1/ICAM1/ITGAV/ITGB1/ITGB8/LCP1/LRP1/MAP2K2/MAPK1/MSN/PLEC/RDX/SDC4/SORBS1/TLN1/TNC/VIM	33
CC	up	GO:0000786	nucleosome	0.000216848	0.00319434	0.00265134	H1-0/H1-2/H1-3/H1-4/H2AX/H2AZ1/H2AZ2/MACROH2A1	8
CC	up	GO:0044815	DNA packaging complex	0.000216848	0.00319434	0.00265134	H1-0/H1-2/H1-3/H1-4/H2AX/H2AZ1/H2AZ2/MACROH2A1	8
CC	up	GO:0005902	microvillus	0.00031073	0.00425034	0.00352783	AKR1B1/CA2/CD44/CLIC4/EZR/ITGAV/MSN/RDX/SLC9A3R1	9
CC	up	GO:0097386	glial cell projection	0.000491532	0.00627522	0.00520851	AKR1B1/APP/AQP4/EZR/GFAP/ITGB1/MAPT	7
CC	up	GO:0005882	intermediate filament	0.000735033	0.00879743	0.00730197	DST/GFAP/INA/KRT9/LMNA/NEFH/NEFL/NEFM/PLEC/SYNM/VIM	11
CC	up	GO:0016234	inclusion body	0.00128047	0.0148612	0.0123349	BAG3/CLU/GPX1/MAPT/NEFH/NEFM/RANGAP1/SQSTM1	8
CC	up	GO:0008305	integrin complex	0.00137247	0.0150308	0.0124758	ITGA7/ITGAV/ITGB1/ITGB8/PLP1	5
CC	up	GO:0043292	contractile fiber	0.00197443	0.0207159	0.0171944	AHNAK/BAG3/CSRP1/DEK/DST/ENO1/FLNA/HSPB1/PLEC/S100A1/SDC4/SLC4A1/SQSTM1/SRI/SYNM	15
CC	up	GO:0031143	pseudopodium	0.00200127	0.0207159	0.0171944	ARRB1/CAPN2/MAPK1/MSN	4
CC	up	GO:0009925	basal plasma membrane	0.0023489	0.0230674	0.0191462	ANXA1/ANXA2/AQP4/ARRB1/CA2/CD44/DST/EZR/LRP1/MLC1/MSN/NDRG4/SLC1A3/SLC4A1	14
CC	up	GO:0098636	protein complex involved in cell adhesion	0.00256039	0.0245157	0.0203483	ITGA7/ITGAV/ITGB1/ITGB8/PLP1	5
CC	up	GO:0031528	microvillus membrane	0.00299752	0.0280012	0.0232413	EZR/ITGAV/MSN/SLC9A3R1	4
CC	up	GO:0042383	sarcolemma	0.00423328	0.0377057	0.0312962	AHNAK/ANXA1/ANXA2/AQP4/EZR/ITGB1/LAMP1/PLEC/RDX/SRI/SYNM	11
CC	up	GO:0045178	basal part of cell	0.00442447	0.038513	0.0319662	ANXA1/ANXA2/AQP4/ARRB1/CA2/CD44/DST/EZR/LRP1/MLC1/MSN/NDRG4/SLC1A3/SLC4A1	14
CC	down	GO:0098794	postsynapse	1.60937e-18	7.24215e-16	5.06527e-16	ABI2/ABR/ACTN2/ACTR2/AKAP5/ANKS1B/AP2B1/AP2M1/AP3D1/ARHGEF2/ASAP1/ATP1A2/ATP2B1/ATP2B2/BAIAP2/BSN/CACNG3/CALB1/CAMK2A/CAMK4/CAP2/CDC42/CDH10/CDK5/CLTA/CLTB/CPLX1/CPLX2/CTNND1/DBN1/DBNL/DCLK1/DGKZ/DLG1/DLG2/DLG3/DLG4/DLGAP1/DMTN/DNAJC6/DNM3/DYNLL2/EPHA4/FXYD6/GPHN/GRIA2/GRIA3/GRIN1/GRIN2B/GRM2/GRM3/GSK3A/GSK3B/HOMER1/HPCA/PAK3/PALM/PCLO/PICK1/PLCB1/PPP1CA/PRKACA/PRKCG/PSD3/PTK2B/PURA/RAB3GAP1/RHEB…	90
CC	down	GO:0098978	glutamatergic synapse	2.53194e-15	5.69685e-13	3.98447e-13	ABR/ACTN1/ACTN2/AP2B1/AP2M1/AP3D1/ARHGEF2/ATP2B1/ATP2B2/ATP2B3/BAIAP2/BSN/CACNG3/CADPS/CALB1/CAMK4/CAMKV/CDH10/CDK5/CORO1A/CPLX1/CPLX2/CTNND1/DBN1/DGKZ/DLG1/DLG3/DLG4/DLGAP1/DNM1/DNM3/DYNLL2/EPHA4/FXYD6/GRM3/GSK3B/HOMER1/HPCA/NAPB/NPTX2/NUMB/PAK3/PCLO/PLCB1/PPM1H/PPP1CA/PPP3CB/PTK2B/PURA/SEPTIN11/SH3GL1/SHISA7/SLC30A3/SNAP25/SPTBN2/STX1A/STXBP1/SYNGAP1/SYT1/WASF3/YWHAZ	61
CC	down	GO:0098984	neuron to neuron synapse	7.68287e-15	1.15243e-12	8.06027e-13	ACTN2/ACTR2/AKAP5/ANKS1B/ARHGEF2/ATP1A3/ATP2B2/BAIAP2/BSN/CACNG3/CALB1/CAMK2A/CAP2/CDK5/CTNND1/DBN1/DBNL/DCLK1/DGKZ/DLG1/DLG2/DLG3/DLG4/DLGAP1/DMTN/DNAJC6/DNM3/DYNLL2/EPHA4/GPHN/GRIA2/GRIN1/GRIN2B/GRM3/HOMER1/NECTIN1/PAK3/PALM/PCLO/PICK1/PRKCG/PSD3/PTK2B/RAPGEF4/RHEB/RPLP0/RTN4/SEPTIN11/SH3GL1/SHANK2/SHISA7/SLC30A3/SLC8A2/SRGAP2/STX1A/SYN1/SYNGAP1/SYNPO/SYT1/SYT12/SYT7/YWHAZ	62
CC	down	GO:0030118	clathrin coat	2.12308e-11	2.38846e-09	1.67053e-09	AP1B1/AP1G1/AP1M1/AP2A1/AP2A2/AP2B1/AP2M1/AP3M2/CLTA/CLTB/CLTC/EPN1/NCALD/NECAP1/SGIP1/SYNJ1	16
CC	down	GO:0030425	dendrite	1.25125e-10	7.03827e-09	4.92267e-09	ABI2/ABR/ACTN2/AKAP5/ANKS1B/ASAP1/ATP1A2/ATP2B1/ATP2B2/BAIAP2/BSN/CACNG3/CALB1/CAMK2A/CDC42/CDK5/CKB/CPLX1/CPLX2/CTNND1/DBN1/DBNL/DLG3/DLG4/DNM3/DPYSL5/EPHA4/GNAI2/GNB1/GPHN/GRIA2/GRIA3/GRIN1/GRM2/GRM3/GSK3A/GSK3B/HOMER1/HPCA/KIF5C/MAP2/MAP2K4/MARK1/NECAB2/NECTIN1/NF1/OPA1/PAK1/PALM/PPP1CA/PPP2R1A/PPP5C/PRKACA/PRKCG/PTK2B/PURA/RPH3A/RPLP0/SEPTIN11/SHANK2/SHISA7/SLC4A10/SLC8A2/SRGAP2/STRN4/SYN1/SY…	70
CC	down	GO:0036477	somatodendritic compartment	1.71787e-10	7.71037e-09	5.39275e-09	ABI2/ABR/ACTN2/AKAP5/ANKS1B/ASAP1/ASTN1/ATP1A2/ATP1A3/ATP2B1/ATP2B2/BAIAP2/BSN/CACNG3/CALB1/CAMK2A/CD200/CDC42/CDK5/CKB/CPLX1/CPLX2/CPNE5/CRMP1/CTNND1/DBN1/DBNL/DCTN1/DLG2/DLG3/DLG4/DNM3/DPYSL5/EPHA4/GNAI2/GNB1/GPHN/GRIA2/GRIA3/GRIN1/GRM2/GRM3/GSK3A/GSK3B/HOMER1/HPCA/KIF5C/MAP2/MAP2K4/MARK1/NECAB2/NECTIN1/NF1/OLFM1/OPA1/PAK1/PALM/PPP1CA/PPP2R1A/PPP5C/PRKACA/PRKCG/PTK2B/PURA/RPH3A/RPLP0/SEPTIN11/S…	83
CC	down	GO:0044309	neuron spine	2.40201e-10	8.31464e-09	5.81539e-09	ABI2/ABR/ACTN2/AKAP5/ANKS1B/ASAP1/ATP1A2/ATP2B1/ATP2B2/BAIAP2/CALB1/CAMK2A/CDC42/CTNND1/DLG4/DNM3/EPHA4/GRIA2/GRIA3/GRIN1/GRM3/HOMER1/HPCA/PALM/PPP1CA/PRKACA/PTK2B/RPH3A/SEPTIN11/SHANK2/SHISA7/SLC8A2/SRGAP2/STRN4/SYNPO	35
CC	down	GO:0048475	coated membrane	4.06542e-09	1.21962e-07	8.53024e-08	AP1B1/AP1G1/AP1M1/AP2A1/AP2A2/AP2B1/AP2M1/AP3B2/AP3D1/AP3M2/CLTA/CLTB/CLTC/DNM1/EPN1/NCALD/NECAP1/SAR1A/SGIP1/SYNJ1	20
CC	down	GO:0030125	clathrin vesicle coat	4.97732e-09	1.39987e-07	9.79092e-08	AP1G1/AP2A1/AP2A2/AP2B1/AP2M1/CLTA/CLTB/CLTC/EPN1/NCALD/NECAP1/SGIP1	12
CC	down	GO:0070469	respirasome	7.07219e-09	1.77281e-07	1.23993e-07	COA6/COX5A/COX5B/COX6B1/CYC1/NDUFA10/NDUFA5/NDUFA9/NDUFB10/NDUFB7/NDUFB9/NDUFC2/NDUFS1/NDUFS2/NDUFS3/NDUFS4/NDUFS6/NDUFV1/NNT/SDHA/UQCR10/UQCRB/UQCRQ	23
CC	down	GO:0030424	axon	7.09123e-09	1.77281e-07	1.23993e-07	ABR/AP3B2/AP3D1/AP3M2/ATL1/ATP1A3/ATP2B3/BASP1/BSN/CADM2/CALB1/CD200/CDK5/CORO1A/CPLX1/CPLX2/CRMP1/CTNNA2/CTNND1/CXADR/DBN1/DCTN1/DLG1/DLG2/DLG3/DLG4/DNM1/DNM3/EPB41L3/EPHA4/EXOC7/GRIN1/GRM2/GRM3/GSK3A/GSK3B/HOMER1/HPCA/KIF5C/MAP2/MAP2K4/MYO5A/NECAB2/NECTIN1/NF1/NGEF/OLFM1/OPA1/PACSIN1/PAK1/PALM/PCLO/PRKCG/PTK2B/SEPTIN11/SHANK2/SLC30A3/SLC4A10/SLC8A2/SNAP25/STX1A/STX1B/STXBP1/SYN1/SYNJ1/SYT1/TBC1…	69
CC	down	GO:1990204	oxidoreductase complex	9.99799e-09	2.36795e-07	1.65618e-07	CYC1/DBT/DLAT/DLD/NDUFA10/NDUFA5/NDUFA9/NDUFB10/NDUFB7/NDUFB9/NDUFC2/NDUFS1/NDUFS2/NDUFS3/NDUFS4/NDUFS6/NDUFV1/OGDH/OGDHL/PDHA1/PDHB/PDHX/SDHA/UQCR10/UQCRB/UQCRQ	26
CC	down	GO:0098803	respiratory chain complex	1.51619e-08	3.41143e-07	2.38601e-07	COA6/COX5A/COX5B/COX6B1/CYC1/NDUFA10/NDUFA5/NDUFA9/NDUFB10/NDUFB7/NDUFB9/NDUFC2/NDUFS1/NDUFS2/NDUFS3/NDUFS4/NDUFS6/NDUFV1/SDHA/UQCR10/UQCRB/UQCRQ	22
CC	down	GO:0005746	mitochondrial respirasome	4.44986e-08	9.53541e-07	6.66921e-07	COX5A/COX5B/CYC1/NDUFA10/NDUFA5/NDUFA9/NDUFB10/NDUFB7/NDUFB9/NDUFC2/NDUFS1/NDUFS2/NDUFS3/NDUFS4/NDUFS6/NDUFV1/NNT/SDHA/UQCR10/UQCRB/UQCRQ	21
CC	down	GO:0030132	clathrin coat of coated pit	4.82024e-08	9.85959e-07	6.89595e-07	AP2A1/AP2A2/AP2B1/AP2M1/CLTA/CLTB/CLTC/SGIP1/SYNJ1	9
CC	down	GO:0097060	synaptic membrane	1.05338e-07	2.02364e-06	1.41536e-06	ACTN2/ATP2B1/ATP2B2/ATP2B3/BAIAP2/CACNG3/CDH10/CLTA/CLTB/DBN1/DBNL/DLG1/DLG2/DLG4/DNM1/DNM1L/DNM3/EPHA4/FXYD6/GPHN/GRIA2/GRIA3/GRIN1/GRIN2B/GRM2/GRM3/NECTIN1/PALM/PDE2A/PICK1/PRKCG/RIMS1/RPH3A/SHANK2/SHISA7/SNAP25/SNAP91/SRGAP2/STX1A/STX1B/STXBP1/SYNE1/SYNJ1/SYT1/SYT7	45
CC	down	GO:1902495	transmembrane transporter complex	2.03645e-07	3.52463e-06	2.46518e-06	ATP1A2/ATP1A3/ATP1B1/CACNG3/CYC1/DLG3/DLG4/DPP10/DPP6/FKBP1A/GRIA2/GRIA3/GRIN1/GRIN2B/NDUFA10/NDUFA5/NDUFA9/NDUFB10/NDUFB7/NDUFB9/NDUFC2/NDUFS1/NDUFS2/NDUFS3/NDUFS4/NDUFS6/NDUFV1/OLFM3/PRKACA/PTK2B/SHISA7/TTYH1/UQCR10/UQCRB/UQCRQ	35
CC	down	GO:0060076	excitatory synapse	7.03141e-07	1.06503e-05	7.44896e-06	AKAP5/ATP2B3/BAIAP2/BSN/CACNG3/DLG4/GRIA2/GRIN1/SHISA7/SLC17A7/SPTBN2/SYNJ1/SYT1	13
CC	down	GO:1990351	transporter complex	7.10018e-07	1.06503e-05	7.44896e-06	ATP1A2/ATP1A3/ATP1B1/CACNG3/CYC1/DLG3/DLG4/DPP10/DPP6/FKBP1A/GRIA2/GRIA3/GRIN1/GRIN2B/NDUFA10/NDUFA5/NDUFA9/NDUFB10/NDUFB7/NDUFB9/NDUFC2/NDUFS1/NDUFS2/NDUFS3/NDUFS4/NDUFS6/NDUFV1/OLFM3/PRKACA/PTK2B/SHISA7/TTYH1/UQCR10/UQCRB/UQCRQ	35
CC	down	GO:0005905	clathrin-coated pit	8.00606e-07	1.16217e-05	8.12839e-06	AP2A1/AP2A2/AP2B1/AP2M1/CLTA/CLTB/CLTC/DNM1L/EPN1/HSPD1/NECAP1/NUMB/SGIP1/SNAP91/SYNJ1	15
CC	down	GO:0008021	synaptic vesicle	3.36283e-06	4.72897e-05	3.30752e-05	ATP2B1/BSN/CLTA/CLTB/COPS4/DLG4/DMXL2/DNM1/DNM1L/GRIN1/MFF/PICK1/RAB3B/RPH3A/SEPTIN5/SLC17A7/SLC30A3/SNAP25/SNAP91/STX1A/STX1B/SV2B/SYN1/SYNGR1/SYNGR3/SYT1/SYT12/SYT7/VAMP2/WDR7	30
CC	down	GO:0030136	clathrin-coated vesicle	2.18415e-05	0.000242719	0.000169761	AP1B1/AP1G1/AP1M1/AP2A1/AP2A2/AP2B1/AP2M1/AP3B2/ASTN1/CLTA/CLTB/CLTC/DBNL/EPN1/NCALD/NECAP1/NUMB/SGIP1/SLC17A7/SNAP91/SYT1/VAMP2	22
CC	down	GO:0008328	ionotropic glutamate receptor complex	0.000103597	0.000932372	0.000652115	CACNG3/DLG3/DLG4/GRIA2/GRIA3/GRIN1/GRIN2B/OLFM3/PTK2B/SHISA7	10
CC	down	GO:0098878	neurotransmitter receptor complex	0.000103597	0.000932372	0.000652115	CACNG3/DLG3/DLG4/GRIA2/GRIA3/GRIN1/GRIN2B/OLFM3/PTK2B/SHISA7	10
CC	down	GO:0036019	endolysosome	0.000136975	0.00118536	0.000829062	AP2A1/AP2A2/AP2B1/AP2M1/CLTA/CLTC	6
CC	down	GO:0098798	mitochondrial protein-containing complex	0.000181266	0.00148308	0.00103729	AFG3L2/AGK/ATP5PO/CHCHD6/COX5A/COX5B/CYC1/DBT/DLAT/GRPEL1/IMMT/MICOS10/MRPS35/NDUFA10/NDUFA5/NDUFA9/NDUFB10/NDUFB7/NDUFB9/NDUFC2/NDUFS1/NDUFS2/NDUFS3/NDUFS4/NDUFS6/NDUFV1/PDHB/PHB/SDHA/SLC25A4/SLC25A5/UQCR10/UQCRB/UQCRQ	34
CC	down	GO:0099568	cytoplasmic region	0.000200532	0.00161142	0.00112705	AP3B2/AP3D1/AP3M2/BAIAP2/BSN/CLTA/CLTB/CTNND1/DCTN1/DLG2/DLG4/GNAI1/HPCA/KIF5C/MAP2/MAP2K4/OPA1/PCLO/PRKACA/PURA/RIMS1/SEPTIN7/WASF1	23
CC	down	GO:0043204	perikaryon	0.000357313	0.00272527	0.00190609	ASTN1/CDK5/CPLX1/CPLX2/CPNE5/CRMP1/DBNL/DLG2/EPHA4/HPCA/MAP2K4/OLFM1/PPP1CA/PPP5C/SLC2A3/SLC4A10/SLC8A2/SYNPO	18
CC	down	GO:0045239	tricarboxylic acid cycle enzyme complex	0.000436794	0.00317677	0.00222188	DBT/DLD/OGDH/OGDHL/SUCLA2/SUCLG1	6
CC	down	GO:0030863	cortical cytoskeleton	0.000437688	0.00317677	0.00222188	ACTN1/ACTN2/ACTN4/ACTR2/BSN/CALB1/CORO1A/DBN1/DBNL/DLG4/DMTN/DSTN/LANCL2/PCLO/RIMS1/SPTBN2	16
CC	down	GO:0008287	protein serine/threonine phosphatase complex	0.00067364	0.00440137	0.00307838	PPP1CA/PPP1CB/PPP2CA/PPP2R1A/PPP2R5B/PPP2R5D/PPP2R5E/PPP3CB	8
CC	down	GO:0070069	cytochrome complex	0.00067364	0.00440137	0.00307838	COA6/COX5A/COX5B/COX6B1/CYC1/UQCR10/UQCRB/UQCRQ	8
CC	down	GO:1903293	phosphatase complex	0.00067364	0.00440137	0.00307838	PPP1CA/PPP1CB/PPP2CA/PPP2R1A/PPP2R5B/PPP2R5D/PPP2R5E/PPP3CB	8
CC	down	GO:0044306	neuron projection terminus	0.000674877	0.00440137	0.00307838	AP3D1/BAIAP2/BSN/CALB1/CPLX1/CPLX2/DLG4/EPHA4/GRIN1/PACSIN1/PRKCG/SLC4A10/SLC8A2/SYNJ1/SYT1/TBC1D24/VAMP2	17
CC	down	GO:0071782	endoplasmic reticulum tubular network	0.000708403	0.00455402	0.00318515	ATL1/C2CD2L/RAB3GAP1/REEP1/REEP5/RTN4	6
CC	down	GO:0030427	site of polarized growth	0.000831457	0.00519661	0.00363459	BASP1/CDK5/CRMP1/CTNND1/CXADR/DBN1/DBNL/DLG3/EPHA4/EXOC7/KIF5C/MAP2/MYO5A/NECTIN1/NGEF/OLFM1/PTK2B/SHANK2/SNAP25/TUBB3/TWF2	21
CC	down	GO:0044297	cell body	0.000873372	0.0053838	0.00376551	ASTN1/ATP1A2/ATP1A3/ATP2B1/BAIAP2/CALB1/CD200/CDC42/CDK5/CKB/CPLX1/CPLX2/CPNE5/CRMP1/CXADR/DBNL/DCTN1/DLG2/DLG3/DPYSL5/EPHA4/GNAI2/GNB1/GRIA2/GSK3A/HPCA/KIF5C/MAP2/MAP2K4/OLFM1/PPP1CA/PPP5C/PTK2B/PURA/SHANK2/SLC25A27/SLC2A3/SLC4A10/SLC8A2/SPTBN2/SST/SYNPO/TUBB/TUBB3	44
CC	down	GO:0031594	neuromuscular junction	0.00182275	0.0101264	0.00708253	CDK5/DLG1/DLG2/DLG4/EPHA4/PRKACA/STX1B/SYNGR1/SYNGR3/TBC1D24	10
CC	down	GO:0031252	cell leading edge	0.00207654	0.0112919	0.00789772	ABI2/ACTN1/ACTR2/AKAP5/ARHGEF2/ATP2B1/ATP2B2/BAIAP2/CDC42/CDC42BPB/CDK5/CORO1A/CTNND1/DBN1/DBNL/DGKZ/EPB41L3/EVL/HPCA/MYO5A/NCKAP1/NRBP1/PACSIN1/PAK1/PALM/PDXP/PIP5K1C/PSD3/PTK2B/SHISA7/SRGAP2/TLN2/TUBB3/TWF2/WASF1/WASF3	36
CC	down	GO:0005759	mitochondrial matrix	0.00212504	0.0113842	0.00796225	ACSS1/AUH/DBT/DLAT/DLD/FDX2/GLS/GRPEL1/GSTK1/HSPD1/HSPE1/IARS2/IDH3A/IDH3B/ISCU/LONP1/LRPPRC/MMUT/MRPS35/NDUFA10/NDUFA9/NDUFS1/NDUFS2/NDUFS3/NFS1/OAT/OGDH/OGDHL/OXCT1/PDE2A/PDHA1/PDHB/PDHX/PDK3/SARS2/SHMT2/SLC25A5/SUCLA2/SUCLG1/TIMM44/TRAP1	41
CC	down	GO:0031253	cell projection membrane	0.00352433	0.0178197	0.0124633	AKAP5/ARHGEF2/ASAP1/ATP2B1/ATP2B2/CA4/CLTB/DLG1/DMTN/EHD3/EPB41L3/GNB1/HPCA/NCKAP1/PACSIN1/PAK1/PALM/PDXP/PIP5K1C/PSD3/SHANK2/SHISA7/SLC27A4/SLC7A5	24
CC	down	GO:0030027	lamellipodium	0.00366065	0.0183032	0.0128016	ABI2/ACTR2/BAIAP2/CDC42BPB/CDK5/CORO1A/CTNND1/DBN1/DBNL/DGKZ/EVL/NCKAP1/NRBP1/PAK1/PDXP/PTK2B/SRGAP2/TUBB3/TWF2/WASF1/WASF3	21
CC	down	GO:0030175	filopodium	0.00405725	0.0198452	0.0138801	ABI2/ACTN2/AP2A1/BAIAP2/CDC42/CDK5/CXADR/EPHA4/MAP2/MYO5A/PALM/TUBB3/TWF2	13
CC	down	GO:0099524	postsynaptic cytosol	0.0051575	0.0239266	0.0167346	BAIAP2/CALB1/DBN1/HOMER1/PRKCG	5
CC	down	GO:0015629	actin cytoskeleton	0.0062261	0.0277401	0.0194018	ABLIM2/ACTN1/ACTN2/ACTN4/ACTR2/ARPC1A/ASAP1/BAIAP2/CALB1/CDC42BPB/CORO1A/CORO2B/CTNNA2/DBN1/DBNL/DMTN/DSTN/DYNLL2/EFR3B/GAS7/GJB6/LANCL2/MYO5A/NCKAP1/PAK1/PDCD6IP/PDXP/SEPTIN11/SEPTIN7/SH3GL1/SPTBN2/STX1A/SYNPO/TLN2/TWF2/WASF1	36
CC	down	GO:0032591	dendritic spine membrane	0.00792386	0.0349582	0.0244503	ATP2B1/ATP2B2/PALM/SHISA7	4
CC	down	GO:0019898	extrinsic component of membrane	0.0104639	0.0445493	0.0311585	ATP2A2/CDH10/CTNNA2/CTNND1/DLG4/FKBP1A/GFRA2/GNAI1/GNAI2/GNAZ/GNB1/GNG4/HPCA/KRAS/MGLL/NUMB/OPA1/PTK2B/RPH3A/SNAP25/SNAP91/SYN1	22
CC	down	GO:0098685	Schaffer collateral - CA1 synapse	0.0105928	0.0445493	0.0311585	ABR/BAIAP2/BSN/CACNG3/CDC42/CDK5/CPLX1/CTNND1/EPHA4/SH3GL1/SYN1	11
CC	down	GO:0001669	acrosomal vesicle	0.0106967	0.0445697	0.0311728	CALR/CXADR/DLD/PRKACA/SLIRP/STX1A/SV2B	7
CC	down	GO:0005874	microtubule	0.0112445	0.0464222	0.0324684	ARHGEF2/BAIAP2/CDK5/CEP170B/CLTC/DCTN1/DLG1/DNM1/DNM1L/DNM3/DYNC1LI1/DYNLL2/GSK3A/KIF5C/KLC2/LRPPRC/MAP2/MAPRE3/OPA1/REEP1/SYNJ1/TPPP/TPT1/TUBA4A/TUBB/TUBB3	26
CC	down	GO:0005911	cell-cell junction	0.0117873	0.0473596	0.033124	ABI2/ACTN1/ARHGEF2/ATP1A2/ATP1B1/ATP2A2/BAIAP2/CADM3/CDC42/CDC42BPB/CDH10/CORO1A/CTNNA2/CTNND1/CXADR/DBN1/DLG1/DLG3/EPB41L3/EPHA4/GJB6/NECTIN1/PAK1/PCDH1/PDCD6IP/PDXP/PIP5K1C/PPP1CA/PRKCG/RAP2B/SYNPO	31
BP	up	GO:0060429	epithelium development	5.8427e-09	1.6141e-05	1.24118e-05	AKR1B1/ANXA1/ANXA4/ASAH1/BDH2/C3/CA2/CBR1/CD109/CD44/CDKN1B/CLIC4/CTHRC1/EDF1/EZR/FGF1/FGF2/FLNA/GJA1/GNA13/GPX1/HSD17B4/ICAM1/IGFBP5/KRT9/LGALS3/LTA4H/MACROH2A1/MAPK1/MDK/MSN/MTHFD1/NDRG4/NTN1/PHGDH/PLEC/RDX/SDC4/SFRP1/SLC9A3R1/SLIT2/SOD1/TAGLN2/TJP2/TNC/TPP1/VIM	47
BP	up	GO:0009611	response to wounding	1.02711e-08	1.6141e-05	1.24118e-05	ANO6/ANXA1/ANXA5/APCS/APOE/CD109/CD44/CLIC1/CSRP1/DPYSL3/DST/ENTPD2/FGA/FGB/FGF1/FGF2/FGG/FLNA/GFAP/GNA13/GPX1/HSPB1/ITGB1/MDK/NEFL/PLEC/PTN/RANGAP1/SDC4/SERPINA1/SERPING1/SLC1A3/SLC4A1/SOD1/SOD2/SPP1/TLN1/TNC	38
BP	up	GO:1990748	cellular detoxification	7.85121e-08	7.40707e-05	5.69574e-05	ADH5/ALB/APOE/ESD/GLRX/GPX1/GSTP1/GSTZ1/HP/PRDX1/PRDX5/PRDX6/S100A9/SOD1/SOD2/TXNDC17	16
BP	up	GO:0043086	negative regulation of catalytic activity	9.42675e-08	7.40707e-05	5.69574e-05	A2M/ANXA1/ANXA2/ANXA4/ANXA5/APCS/APOE/APP/ARRB1/C3/C4A/CD109/CD44/CDKN1B/CSTB/DDX3X/GAPDH/GPX1/GSTP1/HP/HSPB1/ITIH4/LGALS3/LRP1/MACROH2A1/MAPT/PEBP1/PLEC/PPP1R1B/PRDX5/PTN/RDX/RNH1/SERPINA1/SERPINA3/SERPING1/SFRP1/SLC4A1/SLIT2/SPOCK2/SPOCK3	41
BP	up	GO:0010466	negative regulation of peptidase activity	2.57813e-07	0.000102786	7.90385e-05	A2M/ANXA2/APP/C3/C4A/CD109/CD44/CSTB/DDX3X/GAPDH/GPX1/ITIH4/LRP1/PEBP1/PRDX5/SERPINA1/SERPINA3/SERPING1/SPOCK2/SPOCK3	20
BP	up	GO:0006954	inflammatory response	2.61626e-07	0.000102786	7.90385e-05	A2M/ANO6/ANXA1/APCS/APOE/APP/C3/C4A/CD44/CLU/GPX1/GSTP1/HMGB1/HP/IGHG1/ITGB1/ITIH4/LGALS1/LRP1/MAPT/MDK/PBXIP1/PLP1/PRDX5/PTN/RPS6KA5/S100A9/SERPINA1/SERPINA3/SOD1/SPP1	31
BP	up	GO:0098754	detoxification	4.8858e-07	0.000135886	0.000104491	ADH5/ALB/APOE/ESD/GLRX/GPX1/GSTP1/GSTZ1/HP/PRDX1/PRDX5/PRDX6/S100A9/SOD1/SOD2/TXNDC17	16
BP	up	GO:0052548	regulation of endopeptidase activity	6.32692e-07	0.000135886	0.000104491	A2M/ANP32B/ANXA2/APP/ASPH/C3/C4A/CD109/CD44/CSTB/CTSD/DDX3X/GAPDH/GPX1/GSN/HMGB1/ITIH4/MAPT/PEBP1/PRDX5/PSME1/S100A9/SERPINA1/SERPINA3/SERPING1/SPOCK2/SPOCK3	27
BP	up	GO:0009636	response to toxic substance	6.54791e-07	0.000135886	0.000104491	ADH5/ALAD/ALB/APOE/ESD/GLRX/GPX1/GSTP1/GSTZ1/HP/MAOB/MPST/NEFL/PRDX1/PRDX5/PRDX6/S100A9/SOD1/SOD2/TXNDC17	20
BP	up	GO:0043067	regulation of programmed cell death	6.56718e-07	0.000135886	0.000104491	AKR1B1/ALB/ANO6/ANP32B/ANXA1/ANXA4/ANXA5/APOE/ASAH1/BAG3/CAPN2/CD44/CDKN1B/CLU/CTSD/DDAH2/DDX3X/ENO1/FGA/FGB/FGF2/FGG/FLNA/G6PD/GPX1/GSN/GSTP1/HDGF/HMGB1/HSPB1/HSPB6/HTRA1/ICAM1/ITGAV/ITGB1/LANCL1/LCMT1/LGALS1/LGALS3/LMNA/MDK/NEFL/PEA15/PPT1/PRDX5/RPS6KA2/S100A9/SCIN/SFRP1/SLC9A3R1/SLIT2/SOD1/SOD2/SQSTM1/TPD52L1	55
BP	up	GO:0052547	regulation of peptidase activity	6.60027e-07	0.000135886	0.000104491	A2M/ANP32B/ANXA2/APP/ASPH/C3/C4A/CD109/CD44/CSTB/CTSD/DDX3X/GAPDH/GPX1/GSN/HMGB1/ITIH4/LRP1/MAPT/PEBP1/PRDX5/PSME1/S100A9/SERPINA1/SERPINA3/SERPING1/SPOCK2/SPOCK3	28
BP	up	GO:0005975	carbohydrate metabolic process	1.46382e-06	0.000253494	0.000194927	AKR1B1/AKR7A2/APP/ENO1/FABP5/G6PD/GAPDH/GPD1/GYG1/GYG2/IDH1/IMPA1/ISYNA1/LANCL1/LCMT1/LDHB/NAGK/NUDT5/PGAM2/PGD/PGLS/PGM2/PGM3/PKM/PYGB/RBKS/SLC4A1/SORBS1/TKFC/TPD52L2/UGP2	31
BP	up	GO:1902041	regulation of extrinsic apoptotic signaling pathway via death domain receptors	1.53241e-06	0.000253494	0.000194927	DDX3X/FGA/FGB/FGG/GPX1/ICAM1/LGALS3/PEA15/SFRP1	9
BP	up	GO:0051270	regulation of cellular component movement	1.66057e-06	0.000260212	0.000200093	ANO6/ANXA1/APOE/APP/ATP8A1/CD99/CDKN1B/CLIC4/DPYSL3/FGF1/FGF2/FLNA/FLT1/GJA1/GNA13/GPNMB/HMGB1/HSPB1/ICAM1/IGFBP5/ITGAV/ITGB1/LAMP1/LGALS3/LMNA/LRP1/MAPK1/MDK/MSN/NDRG4/NEFH/NTN1/PADI2/PLP1/PLXNB1/PTN/RDX/S100A11/SDC4/SFRP1/SLC9A3R1/SLIT2/SOD2/SPOCK2/SPOCK3/SRI	46
BP	up	GO:0080134	regulation of response to stress	1.83462e-06	0.000260212	0.000200093	A2M/ANO6/ANXA1/APCS/APOE/APP/C3/CD109/CD44/CLU/DEK/ENO1/EZR/FGA/FGB/FGF2/FGG/FLNA/GPX1/GSTP1/H2AX/HMGB1/HPX/HSPB1/HTRA1/ITGB1/LAMP1/LANCL1/LGALS1/LMNA/MACROH2A1/MAP2K2/MAPK1/MAPT/MDK/MLC1/PRDX1/PTN/RUVBL2/S100A9/SAMHD1/SERPING1/SFRP1/SOD1/SOD2/SPP1/TKFC/TPD52L1	48
BP	up	GO:0071674	mononuclear cell migration	1.90419e-06	0.000260212	0.000200093	ANO6/ANXA1/APP/CD99/FLT1/HMGB1/ICAM1/LGALS3/MAPK1/MDK/MSN/PADI2/PLEC/SLIT2	14
BP	up	GO:0030855	epithelial cell differentiation	2.69631e-06	0.000353105	0.000271523	AKR1B1/ANXA1/ANXA4/ASAH1/BDH2/CBR1/CD109/CDKN1B/CLIC4/EDF1/EZR/FGF2/GJA1/GPX1/HSD17B4/ICAM1/KRT9/LGALS3/LTA4H/MACROH2A1/MSN/PLEC/RDX/SLC9A3R1/SOD1/TAGLN2/TJP2/TPP1/VIM	29
BP	up	GO:0006959	humoral immune response	3.39014e-06	0.000426208	0.000327737	A2M/APCS/C1QC/C3/C4A/CFB/CLU/FGA/FGB/GAPDH/HPX/IGHG1/IGKC/S100A9/SERPING1	15
BP	up	GO:0001775	cell activation	4.48927e-06	0.000503308	0.000387024	ANXA1/APOE/APP/CD44/CHGA/CLIC1/CLU/CSRP1/ENTPD2/FGA/FGB/FGG/FLNA/GJA1/GNA13/GPNMB/GSN/HLA-DRA/HMGB1/HSPB1/ICAM1/IGHG1/IGKC/ITGB1/ITGB8/LAMP1/LCP1/LGALS1/LGALS3/LRP1/MAPT/MDK/MSN/PRDX1/SDC4/SFRP1/SOD1/TLN1	38
BP	up	GO:0070371	ERK1 and ERK2 cascade	4.64395e-06	0.000503308	0.000387024	APOE/APP/ARRB1/CD44/EZR/FGA/FGB/FGF1/FGF2/FGG/GPNMB/GSTP1/HMGB1/ICAM1/ITGAV/MAP2K2/MAPK1/NDRG4/SLC9A3R1	19
BP	up	GO:0048732	gland development	5.43763e-06	0.000547853	0.000421277	ANXA1/APRT/CDKN1B/DKK3/FGF1/FGF2/GJA1/GPX1/IGFBP5/MAPK1/MDK/MPST/MSN/NTN1/PTN/SFRP1/SLC9A3R1/SOD1/SOD2/TNC	20
BP	up	GO:0044419	biological process involved in interspecies interaction between organisms	5.51928e-06	0.000547853	0.000421277	A2M/ADH5/ALAD/ANXA1/APCS/APOE/AQP4/C1QC/C3/C4A/CAPN2/CFB/CHGA/CLU/COTL1/DDX3X/ENO1/FGA/FGB/GAPDH/GPX1/GSN/GSTP1/HMGB1/HP/HPX/HSPB1/HTRA1/ICAM1/IGHG1/IGKC/ITGAV/ITGB1/ITGB8/LAMP1/LGALS1/LGALS3/MAOB/MAPK1/NPC2/NUCKS1/PLSCR4/PRDX1/S100A9/SAMHD1/SERPING1/SOD2/STOM/TKFC/VIM	50
BP	up	GO:0043207	response to external biotic stimulus	5.75219e-06	0.000547853	0.000421277	A2M/ADH5/ALAD/ANXA1/APCS/APOE/AQP4/C1QC/C3/C4A/CAPN2/CFB/CHGA/CLU/COTL1/DDX3X/ENO1/FGA/FGB/GAPDH/GPX1/GSN/GSTP1/HMGB1/HP/HPX/HSPB1/HTRA1/IGHG1/IGKC/ITGB8/LAMP1/LGALS3/MAOB/MAPK1/NPC2/PLSCR4/PRDX1/S100A9/SAMHD1/SERPING1/SOD2/TKFC/VIM	44
BP	up	GO:0051707	response to other organism	5.75219e-06	0.000547853	0.000421277	A2M/ADH5/ALAD/ANXA1/APCS/APOE/AQP4/C1QC/C3/C4A/CAPN2/CFB/CHGA/CLU/COTL1/DDX3X/ENO1/FGA/FGB/GAPDH/GPX1/GSN/GSTP1/HMGB1/HP/HPX/HSPB1/HTRA1/IGHG1/IGKC/ITGB8/LAMP1/LGALS3/MAOB/MAPK1/NPC2/PLSCR4/PRDX1/S100A9/SAMHD1/SERPING1/SOD2/TKFC/VIM	44
BP	up	GO:0044283	small molecule biosynthetic process	7.40455e-06	0.000684485	0.000526342	AKR1B1/ANXA1/APOE/APRT/ASAH1/CBR1/DKK3/ERLIN2/FABP5/FGF1/FGF2/G6PD/GLUD1/GPD1/GSTP1/IMPA1/ISYNA1/LTA4H/MTAP/MTHFD1/PGAM2/PGD/PGM2/PHGDH/PLP1/PNPO/PSAT1/QDPR/SLC1A3/SOD1/SPR	31
BP	up	GO:0006956	complement activation	8.29993e-06	0.000686492	0.000527885	A2M/APCS/C1QC/C3/C4A/CFB/CLU/IGHG1/IGKC/SERPING1	10
BP	up	GO:0009607	response to biotic stimulus	1.09041e-05	0.000856786	0.000658835	A2M/ADH5/ALAD/ANXA1/APCS/APOE/AQP4/C1QC/C3/C4A/CAPN2/CFB/CHGA/CLU/COTL1/DDX3X/ENO1/FGA/FGB/GAPDH/GPX1/GSN/GSTP1/HMGB1/HP/HPX/HSPB1/HTRA1/IGHG1/IGKC/ITGB8/LAMP1/LGALS3/MAOB/MAPK1/NPC2/PLSCR4/PRDX1/S100A9/SAMHD1/SERPING1/SOD2/TKFC/VIM	44
BP	up	GO:0042127	regulation of cell population proliferation	1.22597e-05	0.000893913	0.000687383	ANXA1/APOE/APP/ASPH/CAPNS1/CD109/CDKN1B/CLU/CTHRC1/FABP7/FGF1/FGF2/FLT1/GFAP/GJA1/GNA13/GPNMB/GPX1/GSTP1/HMGA1/HMGB1/HTRA1/IGFBP5/ITGAV/ITGB1/LGALS3/LMNA/MAPK1/MDK/NAMPT/NDRG4/NTN1/PBXIP1/PLCD3/PLXNB1/PTN/RPS6KA2/S100A11/S100A6/S100B/SCIN/SDC4/SFRP1/SLC9A3R1/SOD2/TNC	46
BP	up	GO:1905954	positive regulation of lipid localization	1.24217e-05	0.000893913	0.000687383	ANXA2/APOE/ATP8A1/C3/DBI/LRP1/PLIN3/SPP1/TMEM30A	9
BP	up	GO:0002252	immune effector process	1.25142e-05	0.000893913	0.000687383	A2M/ANXA1/APCS/APP/C1QC/C3/C4A/CFB/CHGA/CLU/HLA-DRA/HMGB1/HPX/ICAM1/IGHG1/IGKC/LAMP1/LCP1/LGALS1/LGALS3/LRP1/MDK/PLEC/PRDX1/SERPING1	25
BP	up	GO:0045766	positive regulation of angiogenesis	1.53841e-05	0.0010394	0.000799259	C3/FGF1/FGF2/FLT1/HSPB1/HSPB6/ITGB1/ITGB8/MDK/PKM/S100A1/SLC39A12	12
BP	up	GO:1904018	positive regulation of vasculature development	1.53841e-05	0.0010394	0.000799259	C3/FGF1/FGF2/FLT1/HSPB1/HSPB6/ITGB1/ITGB8/MDK/PKM/S100A1/SLC39A12	12
BP	up	GO:0035295	tube development	1.55431e-05	0.0010394	0.000799259	AKR1B1/ANXA1/ANXA2/APOE/C3/CLIC4/CTHRC1/FGF1/FGF2/FLNA/FLT1/GJA1/GNA13/GPNMB/GPX1/HSPB1/HSPB6/IGFBP5/ITGAV/ITGB1/ITGB8/LRP1/LTA4H/MAPK1/MDK/MTHFD1/NDRG4/NTN1/PHGDH/PKM/PLCD3/RNH1/S100A1/SDC4/SFRP1/SLC39A12/SLIT2	37
BP	up	GO:1901701	cellular response to oxygen-containing compound	1.62243e-05	0.00104464	0.000803288	ADH5/AGRN/ANXA1/APP/APRT/AQP4/CA2/CAPN2/CLU/ESD/EZR/FLNA/GJA1/GPD1/GPX1/GSTP1/H2AZ1/HMGB1/ICAM1/IGFBP5/LRP1/MAPK1/MAPT/MLC1/MSN/NUCKS1/PKM/PLEC/PLSCR4/PPP1R1B/PRDX1/PRDX5/RANGAP1/RPS6KA2/RUVBL2/SFRP1/SLC1A3/SLC9A3R1/SLIT2/SOD1/SOD2/SORBS1/SPP1/SRI/VIM	45
BP	up	GO:0031639	plasminogen activation	1.70221e-05	0.00107001	0.000822795	ANXA2/ENO1/FGA/FGB/FGG/S100A10	6
BP	up	GO:0014002	astrocyte development	2.02065e-05	0.00115471	0.000887927	APP/GFAP/LRP1/MAPT/PLP1/S100A9/VIM	7
BP	up	GO:0040012	regulation of locomotion	2.19039e-05	0.00122936	0.000945326	ANO6/ANXA1/APOE/APP/ATP8A1/CD99/CLIC4/DPYSL3/FGF1/FGF2/FLNA/FLT1/GJA1/GNA13/GPNMB/HMGB1/HSPB1/ICAM1/IGFBP5/ITGAV/ITGB1/LGALS3/LMNA/LRP1/MAPK1/MDK/MSN/NDRG4/NTN1/PADI2/PLP1/PLXNB1/PTN/RDX/S100A11/SDC4/SFRP1/SLC9A3R1/SLIT2/SOD2/SPOCK2/SPOCK3	42
BP	up	GO:0051336	regulation of hydrolase activity	2.39956e-05	0.00130479	0.00100333	A2M/AGRN/ANP32B/ANXA1/ANXA2/APCS/APP/ASPH/C3/C4A/CD109/CD44/CSTB/CTSD/DDX3X/FGF2/FLT1/GAPDH/GNA13/GPX1/GSN/HMGB1/ITGB1/ITIH4/LGALS3/LRP1/MAPT/PBXIP1/PEBP1/PLXNB1/PPP1R1B/PPT1/PRDX5/PSME1/RANGAP1/RDX/S100A10/S100A9/SERPINA1/SERPINA3/SERPING1/SFRP1/SOD1/SPOCK2/SPOCK3	45
BP	up	GO:0046890	regulation of lipid biosynthetic process	2.43346e-05	0.00130479	0.00100333	ANXA1/APOE/ASAH1/C3/CAPN2/DKK3/ERLIN2/FABP5/FGF1/IDH1/SOD1/SORBS1	12
BP	up	GO:1901615	organic hydroxy compound metabolic process	3.0425e-05	0.00154235	0.00118601	ADH5/AKR1B1/AKR7A2/APOE/APP/ASAH1/DKK3/ERLIN2/FAH/FGF1/FGF2/G6PD/GC/GPD1/IDH1/IMPA1/ISYNA1/LDHB/MAOB/NPC2/PNPO/PSAT1/QDPR/SOD1/SPR/TKFC	26
BP	up	GO:0046165	alcohol biosynthetic process	3.75112e-05	0.00181381	0.00139475	APOE/ASAH1/DKK3/ERLIN2/FGF1/FGF2/G6PD/IMPA1/ISYNA1/QDPR/SOD1/SPR	12
BP	up	GO:0051050	positive regulation of transport	4.44295e-05	0.00203121	0.00156192	ANO6/ANP32B/ANXA1/ANXA2/APOE/ARRB1/ATP8A1/BAG3/C3/C4A/CA2/CLU/DBI/EZR/FGA/FGB/FGG/FHL1/FLNA/G6PD/GLRX/GLUD1/HSPA2/ITGB1/LAMP1/LGALS3/LRP1/MLC1/MSN/NPEPPS/PLP1/PPT1/RAB27B/RDX/SCIN/SDC4/SLC9A3R1/SOD1/SORBS1/SPP1/SRI/STOM/TMEM30A	43
BP	up	GO:0070374	positive regulation of ERK1 and ERK2 cascade	4.54807e-05	0.00203121	0.00156192	APOE/APP/ARRB1/CD44/FGA/FGB/FGF1/FGF2/FGG/GPNMB/HMGB1/ICAM1/NDRG4	13
BP	up	GO:0060326	cell chemotaxis	4.55049e-05	0.00203121	0.00156192	ANO6/ANXA1/CHGA/FGF1/FGF2/FLT1/HMGB1/HSPB1/LGALS3/MAPK1/MDK/PADI2/PLEC/PTN/S100A9/SLIT2	16
BP	up	GO:0032102	negative regulation of response to external stimulus	5.03934e-05	0.00212735	0.00163585	A2M/APCS/APOE/CD109/FGA/FGB/FGF2/FGG/GPX1/GSTP1/HTRA1/MDK/PADI2/SAMHD1/SERPING1/SLIT2/SOD1/SPP1/TKFC	19
BP	up	GO:0040007	growth	5.3115e-05	0.00212735	0.00163585	AGRN/ANXA1/APOE/APP/CDKN1B/CLIC4/CPNE6/DDX3X/ENO1/EZR/FGF1/FGF2/FHL1/G6PD/GJA1/GPX1/HEPACAM/IGFBP5/ITGB1/MAPT/MDK/NDRG4/NTN1/PLEC/PPT1/PTN/RUVBL2/S100A9/SFRP1/SLIT2/SOD1/SPP1/SYT2/TKT/TNC	35
BP	up	GO:1901135	carbohydrate derivative metabolic process	5.32288e-05	0.00212735	0.00163585	ABHD14B/AK1/AKR1B1/AKR7A2/AMPD2/APCS/APP/APRT/CD44/ENO1/FBXO2/FGF2/G6PD/GAPDH/GPD1/HINT1/HSD17B4/ITGB8/ITIH4/MACROD1/MTAP/NAGK/NT5C/NUDT5/PAICS/PGAM2/PGD/PGLS/PGM2/PGM3/PKM/PPT1/RBKS/SAMHD1/SLC4A1/SPOCK2/SPOCK3/TJP2/TKT/UGP2	40
BP	up	GO:0045103	intermediate filament-based process	5.43849e-05	0.00212735	0.00163585	DST/GFAP/INA/KRT9/NEFH/NEFL/NEFM/PLEC/SOD1/SYNM/VIM	11
BP	up	GO:0045104	intermediate filament cytoskeleton organization	5.43849e-05	0.00212735	0.00163585	DST/GFAP/INA/KRT9/NEFH/NEFL/NEFM/PLEC/SOD1/SYNM/VIM	11
BP	up	GO:0032101	regulation of response to external stimulus	5.47594e-05	0.00212735	0.00163585	A2M/ANO6/ANXA1/APCS/APOE/APP/C3/CD109/FGA/FGB/FGF1/FGF2/FGG/FLNA/GPX1/GSTP1/HMGB1/HPX/HSPB1/HTRA1/LAMP1/LGALS1/MAPK1/MDK/PADI2/PTN/S100A9/SAMHD1/SERPING1/SLIT2/SOD1/SPP1/TKFC	33
BP	up	GO:0006081	cellular aldehyde metabolic process	6.11548e-05	0.00233274	0.00179378	ADH5/AKR7A2/ALDH9A1/DKK3/ESD/GRHPR/IDH1/PNPO/TKT	9
BP	up	GO:0006629	lipid metabolic process	6.4368e-05	0.0023801	0.0018302	ADH5/AKR1B1/AKR7A2/ANXA1/APOE/APP/ASAH1/BDH2/C3/CAPN2/CBR1/CLU/CRYL1/DBI/DKK3/EDF1/ERLIN2/FABP5/FAH/FGF1/FGF2/FLT1/G6PD/GC/GPD1/GPX1/GSTP1/HSD17B4/IDH1/IMPA1/ISYNA1/ITGB8/LRP1/LTA4H/MACROH2A1/NPC2/PAFAH1B3/PLCD1/PLCD3/PLP1/PPT1/PRDX6/PTGR2/SERPINA3/SOD1/SORBS1/SPP1/TPP1	48
BP	up	GO:0050878	regulation of body fluid levels	7.13584e-05	0.0026079	0.00200537	AKR1B1/ANO6/ANXA5/APOE/APRT/AQP4/CLIC1/CSRP1/ENTPD2/FGA/FGB/FGG/FLNA/GJA1/GNA13/HSPB1/PLEC/SERPINA1/SERPING1/SLC4A1/TLN1	21
BP	up	GO:0032787	monocarboxylic acid metabolic process	9.15154e-05	0.00312644	0.00240411	ADH5/AKR1B1/ANXA1/APP/ASAH1/BDH2/C3/CBR1/CRYL1/DBI/ENO1/ERLIN2/FABP5/FAH/GAPDH/GPD1/GPX1/GRHPR/GSTP1/HSD17B4/IDH1/LDHB/PGAM2/PGD/PHGDH/PKM/PLP1/PTGR2/SLC1A3/SLC4A1	30
BP	up	GO:0006740	NADPH regeneration	9.46348e-05	0.00316422	0.00243316	ALDH1L1/G6PD/PGD/PGLS/RBKS/TKT	6
BP	up	GO:0003006	developmental process involved in reproduction	0.000108393	0.00344122	0.00264616	A2M/ANXA1/C3/CDKN1B/GJA1/H2AX/HSD17B4/HSPA2/HTRA1/IDH1/ITGB8/KRT9/MAPK1/MDK/PAFAH1B3/PGAM2/PGM3/PLCD3/PTN/RPS6KA2/SEPTIN2/SFRP1/SLIT2/SOD1/SPP1/TNC/TPPP3	27
BP	up	GO:0032370	positive regulation of lipid transport	0.000110797	0.00344787	0.00265128	ANXA2/APOE/ATP8A1/DBI/LRP1/SPP1/TMEM30A	7
BP	up	GO:0002286	T cell activation involved in immune response	0.000157645	0.00454657	0.00349613	ANXA1/HLA-DRA/HMGB1/ICAM1/LCP1/LGALS3/MDK	7
BP	up	GO:0048589	developmental growth	0.000170653	0.00483209	0.00371568	AGRN/ANXA1/APOE/APP/CDKN1B/CLIC4/CPNE6/EZR/FGF1/FGF2/G6PD/GJA1/GPX1/ITGB1/MAPT/MDK/NDRG4/NTN1/PLEC/PTN/SFRP1/SLIT2/SOD1/SPP1/SYT2	25
BP	up	GO:0051094	positive regulation of developmental process	0.000181626	0.00509688	0.0039193	ADIRF/AGRN/ANO6/ANXA1/APOE/C3/CAPN2/CLIC1/CPNE6/CTHRC1/EZR/FGA/FGB/FGF1/FGF2/FGG/FLNA/FLT1/GFAP/GJA1/HLA-DRA/HMGB1/HSPB1/HSPB6/ITGB1/ITGB8/MACROH2A1/MAPT/MDK/NEFL/NTN1/PKM/PLXNB1/PTN/S100A1/S100A10/SCIN/SFRP1/SLC39A12/SLIT2/SOD2/SYT2	42
BP	up	GO:0034109	homotypic cell-cell adhesion	0.000183842	0.0051134	0.003932	CD99/CLIC1/CSRP1/FGA/FGB/FGG/FLNA/HSPB1/RDX/TJP2/TLN1	11
BP	up	GO:0048771	tissue remodeling	0.00018675	0.00514872	0.00395916	CTHRC1/FLNA/GJA1/GPNMB/IGFBP5/MDK/PTN/SFRP1/SPP1/TPP1	10
BP	up	GO:0008283	cell population proliferation	0.000188872	0.00516195	0.00396933	ANXA1/APOE/APP/ASPH/CAPNS1/CD109/CDKN1B/CLU/CTHRC1/FABP7/FGF1/FGF2/FLT1/GFAP/GJA1/GNA13/GPNMB/GPX1/GSTP1/HMGA1/HMGB1/HTRA1/IGFBP5/ITGAV/ITGB1/LGALS3/LMNA/MAPK1/MDK/MSN/NAMPT/NDRG4/NTN1/PBXIP1/PLCD3/PLXNB1/PRDX1/PTN/RPS6KA2/S100A11/S100A6/S100B/SCIN/SDC4/SFRP1/SLC9A3R1/SOD2/SQSTM1/TNC	49
BP	up	GO:0002683	negative regulation of immune system process	0.000202793	0.00540152	0.00415356	A2M/ANXA1/APCS/C1QC/EZR/GPNMB/GPX1/HMGB1/LGALS3/MDK/PADI2/SAMHD1/SDC4/SERPING1/SFRP1/SLIT2	16
BP	up	GO:0006739	NADP metabolic process	0.000299085	0.00723095	0.00556032	ALDH1L1/G6PD/IDH1/PGD/PGLS/RBKS/TKT	7
BP	up	GO:0055086	nucleobase-containing small molecule metabolic process	0.000339434	0.00802137	0.00616811	ABHD14B/AK1/AMPD2/APP/APRT/ENO1/ENTPD2/GAPDH/GLRX/GMPR/GPD1/HINT1/HSD17B4/MACROD1/MAPK1/MTAP/MTHFD1/NAMPT/NT5C/NUDT5/PAICS/PGAM2/PGM2/PGM3/PKM/PPT1/QPRT/SAMHD1/SLC4A1/TJP2/UGP2	31
BP	up	GO:0048646	anatomical structure formation involved in morphogenesis	0.000353017	0.0082801	0.00636706	ANXA1/ANXA2/C3/CAPN2/CD109/CLIC4/CSRP1/CTHRC1/FGF1/FGF2/FLNA/FLT1/GJA1/GNA13/GPNMB/GPX1/HSPB1/HSPB6/HTRA1/ITGA7/ITGAV/ITGB1/ITGB8/MACROH2A1/MAPK1/MDK/MTHFD1/PKM/PLCD3/PLEC/RNH1/S100A1/SDC4/SFRP1/SLC39A12/SLIT2	36
BP	up	GO:0007596	blood coagulation	0.000367638	0.0084575	0.00650348	ANO6/ANXA5/APOE/CLIC1/CSRP1/ENTPD2/FGA/FGB/FGG/FLNA/GNA13/HSPB1/SERPINA1/SERPING1/SLC4A1/TLN1	16
BP	up	GO:0040008	regulation of growth	0.000368198	0.0084575	0.00650348	AGRN/APOE/APP/CDKN1B/CPNE6/DDX3X/ENO1/EZR/FGF2/FHL1/G6PD/GJA1/HEPACAM/IGFBP5/MAPT/NTN1/PPT1/RUVBL2/S100A9/SFRP1/SLIT2/SOD1/SPP1/SYT2/TKT/TNC	26
BP	up	GO:1904019	epithelial cell apoptotic process	0.000400567	0.00880406	0.00676997	ANO6/FGA/FGB/FGG/GSN/ICAM1/MDK	7
BP	up	GO:0050817	coagulation	0.000411798	0.00898807	0.00691147	ANO6/ANXA5/APOE/CLIC1/CSRP1/ENTPD2/FGA/FGB/FGG/FLNA/GNA13/HSPB1/SERPINA1/SERPING1/SLC4A1/TLN1	16
BP	up	GO:0007417	central nervous system development	0.000427465	0.00926567	0.00712493	ACAN/ANP32B/APP/BAG3/C3/CAPG/CLU/FGF2/G6PD/GFAP/GLUD1/GSN/GSTP1/H2AX/INA/ITGB1/LRP1/MAOB/MAPK1/MAPT/MDK/MPST/NDRG4/NEFL/PADI2/PAFAH1B3/PHGDH/PLP1/PPT1/PTN/S100A1/S100A9/S100B/SCIN/SFRP1/SLIT2/TPP1/UBA6/UGP2/VIM	40
BP	up	GO:0006098	pentose-phosphate shunt	0.000444175	0.0094319	0.00725275	G6PD/PGD/PGLS/RBKS/TKT	5
BP	up	GO:0003013	circulatory system process	0.000447137	0.0094319	0.00725275	ADH5/APOE/ATP8A1/CHGA/FABP5/FGA/FGB/FGG/FLNA/GJA1/GNA13/GPX1/GSN/LRP1/PLEC/RPS6KA2/S100A1/SERPING1/SLC1A3/SLC9A3R1/SLIT2/SOD1/SOD2/SRI/TJP2	25
BP	up	GO:0033993	response to lipid	0.000475668	0.00964532	0.00741687	A2M/ADH5/ALAD/ANXA1/AQP4/CAPN2/CDKN1B/CLU/GPX1/GSTP1/H2AZ1/HMGB1/IDH1/MAOB/MAPK1/MDK/MLC1/MSN/MTAP/NEFL/PADI2/PLSCR4/RUVBL2/S100A9/SFRP1/SLIT2/SOD2/SPP1/VIM	29
BP	up	GO:0014070	response to organic cyclic compound	0.00048385	0.00974833	0.00749608	A2M/ALAD/ANXA1/APP/AQP4/CDKN1B/CLU/EZR/FLNA/G6PD/GPD1/GPX1/H2AZ1/IDH1/IGFBP5/MAOB/MAPK1/MDK/MLC1/MSN/MTAP/NEFL/PADI2/PEA15/PPP1R1B/RUVBL2/SFRP1/SLC1A3/SLC9A3R1/SLIT2/SOD1/SOD2/SPP1	33
BP	up	GO:0051240	positive regulation of multicellular organismal process	0.000504294	0.00990623	0.0076175	AGRN/ANO6/ANXA1/ANXA2/APOE/APP/C3/CHGA/CLU/DDX3X/ENO1/EZR/FABP5/FGA/FGB/FGF1/FGF2/FGG/FLT1/GAPDH/GFAP/GJA1/HLA-DRA/HMGB1/HSPB1/HSPB6/ITGB1/ITGB8/LRP1/MACROH2A1/MAPT/MDK/NEFL/NTN1/PKM/PLXNB1/PTN/S100A1/SLC39A12/SLIT2/SOD1	41
BP	up	GO:0030308	negative regulation of cell growth	0.000513512	0.00996276	0.00766097	CDKN1B/DDX3X/ENO1/FHL1/G6PD/GJA1/NTN1/PPT1/SFRP1/SLIT2/SPP1	11
BP	up	GO:0051241	negative regulation of multicellular organismal process	0.000533735	0.0102288	0.00786557	ANXA1/ANXA4/ANXA5/APCS/APOE/AQP4/ARRB1/C1QC/CDKN1B/EZR/FGA/FGB/FGF2/FGG/G6PD/GJA1/GPNMB/GSTP1/HMGB1/IGFBP5/LMNA/MDK/NTN1/PTN/RPS6KA5/SERPING1/SFRP1/SLIT2/SOD1/SPP1/SRI	31
BP	up	GO:0043277	apoptotic cell clearance	0.000659682	0.012125	0.00932366	ANXA1/C3/C4A/HMGB1/ITGAV/LRP1	6
BP	up	GO:1902106	negative regulation of leukocyte differentiation	0.000659682	0.012125	0.00932366	ANXA1/APCS/C1QC/HMGB1/MDK/SFRP1	6
BP	up	GO:0042743	hydrogen peroxide metabolic process	0.000685263	0.0123238	0.00947653	GPX1/HP/MAOB/PRDX1/PRDX5/SOD1/SOD2	7
BP	up	GO:2000641	regulation of early endosome to late endosome transport	0.000686181	0.0123238	0.00947653	EZR/MAP2K2/MAPK1/MSN/RDX	5
BP	up	GO:0045321	leukocyte activation	0.000757147	0.0132294	0.0101729	ANXA1/APP/CD44/CHGA/CLU/GJA1/GPNMB/GSN/HLA-DRA/HMGB1/ICAM1/IGHG1/IGKC/ITGB1/ITGB8/LAMP1/LCP1/LGALS1/LGALS3/MAPT/MDK/MSN/PRDX1/SDC4/SFRP1/SOD1	26
BP	up	GO:0042246	tissue regeneration	0.000894918	0.0147522	0.0113438	ANXA1/CDKN1B/GJA1/GPX1/MDK/PTN	6
BP	up	GO:0010876	lipid localization	0.000919135	0.015012	0.0115436	ANO6/ANXA1/ANXA2/APOE/ATP8A1/C3/CLU/DBI/FABP5/FABP7/ITGAV/LRP1/NPC2/PLIN3/PLSCR4/SLC4A1/SPP1/TMEM30A	18
BP	up	GO:0010648	negative regulation of cell communication	0.000926606	0.015012	0.0115436	APOE/ARRB1/CD109/CD44/CHGA/CLU/CTHRC1/DDX3X/DKK3/ENO1/EZR/FGA/FGB/FGF2/FGG/GJA1/GPX1/GSTP1/HSPB1/HTRA1/ICAM1/IGFBP5/ITGAV/ITGB1/LGALS3/LMNA/LRP1/MAPT/MDK/NDRG4/PADI2/PEA15/PEBP1/RUVBL2/SAMHD1/SFRP1/SLC9A3R1/SLIT2/SOD2/TKFC	40
BP	up	GO:0023057	negative regulation of signaling	0.000926606	0.015012	0.0115436	APOE/ARRB1/CD109/CD44/CHGA/CLU/CTHRC1/DDX3X/DKK3/ENO1/EZR/FGA/FGB/FGF2/FGG/GJA1/GPX1/GSTP1/HSPB1/HTRA1/ICAM1/IGFBP5/ITGAV/ITGB1/LGALS3/LMNA/LRP1/MAPT/MDK/NDRG4/PADI2/PEA15/PEBP1/RUVBL2/SAMHD1/SFRP1/SLC9A3R1/SLIT2/SOD2/TKFC	40
BP	up	GO:0034097	response to cytokine	0.00109107	0.0166467	0.0128007	ALAD/ANXA1/APP/AQP4/ASAH1/CAPN2/CD44/DPYSL3/FGB/FGG/GAPDH/GPD1/GSN/GSTP1/HDGF/HPX/ICAM1/INA/ITIH4/MAPK1/NEFH/PADI2/RPS6KA5/SAMHD1/SFRP1/SLIT2/SPOCK2/TXNDC17/VIM	29
BP	up	GO:0001503	ossification	0.00111773	0.0168895	0.0129874	ANO6/CLIC1/CTHRC1/FGF2/GJA1/HSD17B4/IGFBP5/MAPK1/MDK/PLXNB1/PTN/SFRP1/SMOC1/SPP1/TNC	15
BP	up	GO:0014812	muscle cell migration	0.0011417	0.0171693	0.0132025	ANXA1/GNA13/IGFBP5/LRP1/MDK/NDRG4/S100A11/SLIT2	8
BP	up	GO:0010035	response to inorganic substance	0.00129637	0.0194023	0.0149196	ALAD/ANXA1/APP/CAPN2/CDKN1B/CLIC4/CPNE6/FGA/FGB/FGG/G6PD/GPX1/HP/LTA4H/MAOB/MAPK1/MAPT/NEFL/NEK7/PGAM2/PLEC/PRDX1/SOD1/SOD2/SYT2	25
BP	up	GO:0048562	embryonic organ morphogenesis	0.00138134	0.0201932	0.0155278	CTHRC1/GJA1/MAPK1/MTHFD1/NDRG4/NTN1/SLC9A3R1/SOD1	8
BP	up	GO:0045332	phospholipid translocation	0.00144736	0.0208672	0.0160461	ANO6/ATP8A1/PLSCR4/SLC4A1/TMEM30A	5
BP	up	GO:0006935	chemotaxis	0.00147186	0.0210868	0.0162149	ANO6/ANXA1/APP/CHGA/FGF1/FGF2/FLT1/GPNMB/HMGB1/HSPB1/ITGAV/LGALS3/MAPK1/MDK/NTN1/NTN3/PADI2/PLEC/PLXNB1/PTN/RPS6KA5/S100A9/SLIT2	23
BP	up	GO:0055076	transition metal ion homeostasis	0.00148801	0.0210868	0.0162149	APP/BDH2/CP/FTL/HPX/S100A9/SLC39A12/SOD1/SOD2/SRI	10
BP	up	GO:0045595	regulation of cell differentiation	0.00156915	0.0220171	0.0169303	ADIRF/ANP32B/ANXA1/APCS/APP/C1QC/CD109/CDKN1B/CLIC1/CTHRC1/FGA/FGB/FGF2/FGG/FLNA/G6PD/GFAP/GJA1/HLA-DRA/HMGB1/IGFBP5/ITGAV/ITGB1/MACROH2A1/MAPK1/MAPT/MDK/NEFL/NTN1/PLXNB1/PTN/S100A10/SCIN/SFRP1/SLIT2/SMOC1/SOD1/SOD2/SPOCK2/SPP1	40
BP	up	GO:0031099	regeneration	0.00161253	0.0224256	0.0172444	ANXA1/CDKN1B/FLNA/GFAP/GJA1/GPX1/LCP1/MDK/NEFL/PTN/SPP1	11
BP	up	GO:0006749	glutathione metabolic process	0.00165928	0.022616	0.0173908	CLIC1/G6PD/GPX1/GSTP1/GSTZ1/IDH1/SOD1/SOD2	8
BP	up	GO:0071345	cellular response to cytokine stimulus	0.0016622	0.022616	0.0173908	ALAD/AQP4/ASAH1/CAPN2/CD44/DPYSL3/FGB/FGG/GAPDH/GPD1/GSN/GSTP1/HDGF/HPX/ICAM1/INA/MAPK1/NEFH/PADI2/RPS6KA5/SAMHD1/SFRP1/SLIT2/SPOCK2/TXNDC17/VIM	26
BP	up	GO:0044282	small molecule catabolic process	0.00184827	0.0247197	0.0190084	ADH5/ALDH1L1/APOE/BDH2/DDAH2/ENO1/ESD/FAH/GLUD1/GSTZ1/HSD17B4/IMPA1/MPST/NAGK/NUDT5/PGD/QDPR/QPRT/RBKS/TKFC	20
BP	up	GO:0030278	regulation of ossification	0.00199659	0.025975	0.0199737	ANO6/GJA1/MAPK1/MDK/PTN/SFRP1	6
BP	up	GO:1904705	regulation of vascular associated smooth muscle cell proliferation	0.00199659	0.025975	0.0199737	CDKN1B/FGF2/GJA1/GNA13/IGFBP5/SOD2	6
BP	up	GO:0006979	response to oxidative stress	0.00203569	0.025975	0.0199737	ALAD/ANXA1/APOE/APP/CAPN2/G6PD/GPX1/GSTP1/HNRNPM/HP/HSPB1/IDH1/LANCL1/MACROH2A1/MAPK1/MAPT/PRDX1/PRDX5/PRDX6/SOD1/SOD2	21
BP	up	GO:0060119	inner ear receptor cell development	0.00209114	0.025975	0.0199737	CTHRC1/SDC4/SLC9A3R1/SOD1	4
BP	up	GO:0072525	pyridine-containing compound biosynthetic process	0.00209114	0.025975	0.0199737	NAMPT/PNPO/PSAT1/QPRT	4
BP	up	GO:0101023	vascular endothelial cell proliferation	0.00209114	0.025975	0.0199737	FGF2/FLT1/HMGB1/MDK	4
BP	up	GO:1905562	regulation of vascular endothelial cell proliferation	0.00209114	0.025975	0.0199737	FGF2/FLT1/HMGB1/MDK	4
BP	up	GO:0032504	multicellular organism reproduction	0.00218471	0.0268224	0.0206254	A2M/APP/DDX3X/GJA1/H2AX/HSPA2/ITGB1/KRT9/MDK/PAFAH1B3/PGAM2/PGM3/PPP1R1B/PTN/RPS6KA2/SEPTIN2/SFRP1/SLIT2/SOD1/SPP1/TPPP3	21
BP	up	GO:0018205	peptidyl-lysine modification	0.0023413	0.0282624	0.0217327	ARRB1/H1-2/H1-3/H1-4/HINT1/LMNA/MACROH2A1/PBXIP1/RANGAP1/RPS6KA5/RUVBL2/UBE2I	12
BP	up	GO:0043534	blood vessel endothelial cell migration	0.00234696	0.0282624	0.0217327	ANXA1/APOE/FGF2/GPX1/HMGB1/HSPB1/ITGB1/SLIT2	8
BP	up	GO:0048469	cell maturation	0.00234696	0.0282624	0.0217327	AGRN/AKR1B1/APP/C3/FGG/G6PD/GJA1/RPS6KA2	8
BP	up	GO:0048857	neural nucleus development	0.00234696	0.0282624	0.0217327	FGF2/G6PD/GLUD1/INA/MAOB/PADI2/PLP1/S100A1	8
BP	up	GO:0006692	prostanoid metabolic process	0.0025286	0.0296545	0.0228031	AKR1B1/ANXA1/CBR1/FABP5/GSTP1/PTGR2	6
BP	up	GO:0006693	prostaglandin metabolic process	0.0025286	0.0296545	0.0228031	AKR1B1/ANXA1/CBR1/FABP5/GSTP1/PTGR2	6
BP	up	GO:1990874	vascular associated smooth muscle cell proliferation	0.0025286	0.0296545	0.0228031	CDKN1B/FGF2/GJA1/GNA13/IGFBP5/SOD2	6
BP	up	GO:0051250	negative regulation of lymphocyte activation	0.00256004	0.0298007	0.0229156	ANXA1/GPNMB/HMGB1/LGALS3/MDK/SDC4/SFRP1	7
BP	up	GO:1903510	mucopolysaccharide metabolic process	0.00269691	0.0310491	0.0238755	CD44/FGF2/ITIH4/SPOCK2/SPOCK3	5
BP	up	GO:1990000	amyloid fibril formation	0.00269691	0.0310491	0.0238755	APOE/APP/CLU/GSN/MAPT	5
BP	up	GO:0060627	regulation of vesicle-mediated transport	0.0027199	0.0311995	0.0239912	ANO6/ANXA1/ANXA2/APOE/ARRB1/ATG3/C3/C4A/CLU/EZR/FGA/FGB/FGG/HMGB1/ITGAV/LAMP1/LGALS3/LRP1/MAP2K2/MAPK1/MSN/NDRG4/PPT1/RAB27B/RDX/SDC4/SEPTIN2/SOD1/SYT2	29
BP	up	GO:0002520	immune system development	0.0028104	0.0317737	0.0244327	ANXA1/ANXA2/APCS/APP/C1QC/CD109/FLT1/G6PD/HLA-DRA/HMGB1/ITGB1/ITGB8/LGALS1/MAPK1/MDK/PBXIP1/PGM3/PTN/SAMHD1/SCIN/SFRP1/SLC4A1/SOD1/SOD2	24
BP	up	GO:0007009	plasma membrane organization	0.00292969	0.0328858	0.0252878	ANO6/CAVIN2/CLU/GSN/PLEC/PLSCR4/S100A9/SLC4A1/SLC9A3R1/SOD1	10
BP	up	GO:0002920	regulation of humoral immune response	0.00313033	0.0341619	0.0262691	A2M/C3/HPX/SERPING1	4
BP	up	GO:0010954	positive regulation of protein processing	0.00313033	0.0341619	0.0262691	ANXA2/ENO1/GSN/S100A10	4
BP	up	GO:0042730	fibrinolysis	0.00313033	0.0341619	0.0262691	FGA/FGB/FGG/SERPING1	4
BP	up	GO:0043101	purine-containing compound salvage	0.00313033	0.0341619	0.0262691	AMPD2/APRT/MTAP/PGM2	4
BP	up	GO:1903319	positive regulation of protein maturation	0.00313033	0.0341619	0.0262691	ANXA2/ENO1/GSN/S100A10	4
BP	up	GO:0045022	early endosome to late endosome transport	0.00316043	0.0342525	0.0263388	EZR/FLNA/MAP2K2/MAPK1/MSN/RDX	6
BP	up	GO:0051016	barbed-end actin filament capping	0.00355137	0.0373309	0.028706	ADD3/CAPG/GSN/RDX/SCIN	5
BP	up	GO:0080135	regulation of cellular response to stress	0.00357313	0.0373883	0.0287501	APP/CD44/CLU/DEK/ENO1/EZR/FLNA/GPX1/GSTP1/H2AX/HMGB1/HSPB1/LANCL1/MAP2K2/MAPK1/MAPT/PRDX1/PTN/RUVBL2/SFRP1/SOD1/SOD2/SPP1/TPD52L1	24
BP	up	GO:0000302	response to reactive oxygen species	0.00359251	0.0373883	0.0287501	ANXA1/APOE/CAPN2/GPX1/GSTP1/HP/MAPK1/MAPT/PRDX1/PRDX5/SOD1/SOD2	12
BP	up	GO:0071824	protein-DNA complex subunit organization	0.00361348	0.0374824	0.0288225	ANP32B/H1-0/H1-2/H1-3/H1-4/H2AX/HMGA1/HMGB1/MACROH2A1	9
BP	up	GO:0034728	nucleosome organization	0.00377607	0.0385331	0.0296304	ANP32B/H1-0/H1-2/H1-3/H1-4/H2AX/HMGA1/MACROH2A1	8
BP	up	GO:0046916	cellular transition metal ion homeostasis	0.00377607	0.0385331	0.0296304	APP/CP/FTL/HPX/S100A9/SLC39A12/SOD1/SRI	8
BP	up	GO:0051384	response to glucocorticoid	0.00377607	0.0385331	0.0296304	A2M/ALAD/ANXA1/AQP4/MAOB/MDK/NEFL/SLIT2	8
BP	up	GO:0006790	sulfur compound metabolic process	0.00383368	0.0389943	0.0299851	ABHD14B/CLIC1/G6PD/GPX1/GSTP1/GSTZ1/HSD17B4/IDH1/MPST/MTAP/MTHFD1/PHGDH/PPT1/SOD1/SOD2/SPOCK2/SPOCK3	17
BP	up	GO:0090066	regulation of anatomical structure size	0.00387711	0.0393089	0.030227	ADD3/ANO6/APOE/AQP4/CAPG/COTL1/EZR/FGA/FGB/FGG/GPX1/GSN/MAPT/MSN/NEFL/NTN1/RDX/SCIN/SLC9A3R1/SLIT2/SOD1/SOD2/SPP1	23
BP	up	GO:0050868	negative regulation of T cell activation	0.00390298	0.0393175	0.0302336	ANXA1/GPNMB/HMGB1/LGALS3/MDK/SDC4	6
BP	up	GO:0072521	purine-containing compound metabolic process	0.00411567	0.0409141	0.0314613	ABHD14B/AK1/AMPD2/APP/APRT/ENO1/GAPDH/GMPR/GPD1/HINT1/HSD17B4/MACROD1/MTAP/MTHFD1/NT5C/PAICS/PGAM2/PGM2/PKM/PPT1/SAMHD1/SLC4A1/TJP2	23
BP	up	GO:0050866	negative regulation of cell activation	0.00412656	0.0409141	0.0314613	ANXA1/APOE/FGG/GPNMB/HMGB1/LGALS3/MDK/SDC4/SFRP1	9
BP	up	GO:0071407	cellular response to organic cyclic compound	0.00425516	0.0419246	0.0322384	ANXA1/APP/AQP4/CDKN1B/CLU/EZR/FLNA/GPD1/H2AZ1/IGFBP5/MAPK1/MLC1/MSN/PADI2/PPP1R1B/RUVBL2/SFRP1/SLC1A3/SLC9A3R1/SOD1/SPP1	21
BP	up	GO:0010628	positive regulation of gene expression	0.00430306	0.0422641	0.0324994	ANXA1/ANXA2/APP/C3/CLU/DDX3X/ENO1/EZR/FGF1/FGF2/GAPDH/GJA1/GSN/HMGB1/HPX/HSPB1/ITGB8/LMNA/MACROH2A1/MAP2K2/MAPK1/MDK/MSN/PADI2/PKM/PLP1/PRDX6/RDX/RPS6KA2/S100A10/SOD1/VIM	32
BP	up	GO:0065004	protein-DNA complex assembly	0.00437783	0.0428646	0.0329612	ANP32B/H1-0/H1-2/H1-3/H1-4/H2AX/HMGB1/MACROH2A1	8
BP	up	GO:0034114	regulation of heterotypic cell-cell adhesion	0.00447341	0.0429967	0.0330628	CD44/FGA/FGB/FGG	4
BP	up	GO:0061684	chaperone-mediated autophagy	0.00447341	0.0429967	0.0330628	BAG3/CLU/GFAP/LAMP2	4
BP	up	GO:0071392	cellular response to estradiol stimulus	0.00447341	0.0429967	0.0330628	AQP4/H2AZ1/RUVBL2/SFRP1	4
BP	up	GO:0097035	regulation of membrane lipid distribution	0.00458411	0.0436602	0.0335729	ANO6/ATP8A1/PLSCR4/SLC4A1/TMEM30A	5
BP	up	GO:0071695	anatomical structure maturation	0.00469487	0.0443123	0.0340744	AGRN/AKR1B1/APP/C3/FGG/G6PD/GJA1/PLXNB1/RPS6KA2	9
BP	up	GO:1901136	carbohydrate derivative catabolic process	0.00469487	0.0443123	0.0340744	CD44/FBXO2/FGF2/GPD1/HINT1/NAGK/NT5C/PGM2/SAMHD1	9
BP	up	GO:0098927	vesicle-mediated transport between endosomal compartments	0.00476734	0.0445945	0.0342914	EZR/FLNA/MAP2K2/MAPK1/MSN/RDX	6
BP	up	GO:0043583	ear development	0.00505077	0.0468277	0.0360086	ANP32B/CDKN1B/CTHRC1/MAPK1/NTN1/SDC4/SLC9A3R1/SOD1	8
BP	up	GO:0070997	neuron death	0.00514936	0.0474972	0.0365235	APOE/APP/CAPN2/CHGA/CLU/G6PD/GAPDH/GPNMB/GPX1/HDGF/LANCL1/MAPT/MDK/NEFL/PPT1/SOD1/SOD2	17
BP	up	GO:0006334	nucleosome assembly	0.00515321	0.0474972	0.0365235	ANP32B/H1-0/H1-2/H1-3/H1-4/H2AX/MACROH2A1	7
BP	up	GO:1901361	organic cyclic compound catabolic process	0.00523023	0.047926	0.0368532	ALDH1L1/APOE/BLVRB/ENTPD2/ETF1/FAH/GSPT1/GSTZ1/HINT1/HNRNPM/MAOB/NT5C/NUDT5/QDPR/QPRT/RNH1/SAMHD1/SPP1/VIM	19
BP	up	GO:0099111	microtubule-based transport	0.00533511	0.0487449	0.0374829	APP/AQP4/BAG3/DST/HSPB1/LAMP1/MAPT/NEFH/NEFL/RAB27B/SLC9A3R1/SOD1	12
BP	down	GO:0099536	synaptic signaling	9.63798e-14	1.62045e-10	1.41724e-10	ABR/AKAP5/ATP1A2/ATP2A2/BAIAP2/BSN/CACNG3/CADPS/CALB1/CAMK2A/CDK5/CPLX1/CPLX2/DBN1/DGKZ/DLG1/DLG2/DLG4/DLGAP1/DNM1/EPHA4/FGF12/GLS/GNAI2/GNB1/GRIA2/GRIN1/GRIN2B/GRK2/GRM2/GRM3/GSK3A/GSK3B/HOMER1/KRAS/LY6H/NAPB/NF1/NPTX2/PCLO/PHF24/PICK1/PIP5K1C/PLCB1/PLCL2/PPP3CB/PRKACA/PRKCE/PRKCG/PTK2B/RAB3B/RAB3GAP1/RIMS1/RPH3A/SEPTIN5/SHANK2/SHISA7/SLC17A7/SLC4A10/SLC8A2/SNAP25/SST/STX1A/STX1B/STXBP1/SV2B/SYN…	76
BP	down	GO:0007268	chemical synaptic transmission	1.56313e-13	1.62045e-10	1.41724e-10	ABR/AKAP5/ATP1A2/ATP2A2/BAIAP2/BSN/CACNG3/CADPS/CALB1/CAMK2A/CDK5/CPLX1/CPLX2/DBN1/DGKZ/DLG1/DLG2/DLG4/DLGAP1/DNM1/EPHA4/FGF12/GLS/GNAI2/GRIA2/GRIN1/GRIN2B/GRM2/GRM3/GSK3A/GSK3B/HOMER1/KRAS/NAPB/NF1/NPTX2/PCLO/PHF24/PICK1/PIP5K1C/PLCB1/PLCL2/PPP3CB/PRKACA/PRKCE/PRKCG/PTK2B/RAB3B/RAB3GAP1/RIMS1/RPH3A/SEPTIN5/SHANK2/SHISA7/SLC17A7/SLC4A10/SLC8A2/SNAP25/SST/STX1A/STX1B/STXBP1/SV2B/SYN1/SYNGAP1/SYNGR…	73
BP	down	GO:0098916	anterograde trans-synaptic signaling	1.56313e-13	1.62045e-10	1.41724e-10	ABR/AKAP5/ATP1A2/ATP2A2/BAIAP2/BSN/CACNG3/CADPS/CALB1/CAMK2A/CDK5/CPLX1/CPLX2/DBN1/DGKZ/DLG1/DLG2/DLG4/DLGAP1/DNM1/EPHA4/FGF12/GLS/GNAI2/GRIA2/GRIN1/GRIN2B/GRM2/GRM3/GSK3A/GSK3B/HOMER1/KRAS/NAPB/NF1/NPTX2/PCLO/PHF24/PICK1/PIP5K1C/PLCB1/PLCL2/PPP3CB/PRKACA/PRKCE/PRKCG/PTK2B/RAB3B/RAB3GAP1/RIMS1/RPH3A/SEPTIN5/SHANK2/SHISA7/SLC17A7/SLC4A10/SLC8A2/SNAP25/SST/STX1A/STX1B/STXBP1/SV2B/SYN1/SYNGAP1/SYNGR…	73
BP	down	GO:0099003	vesicle-mediated transport in synapse	4.77723e-12	2.97144e-09	2.59881e-09	AP2M1/AP3D1/ATP2A2/BSN/CADPS/CDK5/CPLX1/CPLX2/DNAJC6/DNM1/DNM3/GSK3B/HPCA/NAPB/NUMB/PACSIN1/PCLO/PIP5K1C/PPP3CB/PRKCG/RAB3B/RAB3GAP1/RAPGEF4/RIMS1/SEPTIN5/SH3GL1/SLC17A7/SNAP25/SNAP91/STX1A/STX1B/STXBP1/SYN1/SYNJ1/SYT1/SYT12/SYT7/VAMP2/VPS35	39
BP	down	GO:0050804	modulation of chemical synaptic transmission	1.09241e-11	5.66232e-09	4.95225e-09	ABR/AKAP5/ATP1A2/ATP2A2/BAIAP2/CACNG3/CALB1/CAMK2A/CDK5/CPLX1/CPLX2/DBN1/DGKZ/DLG4/DLGAP1/DNM1/EPHA4/GNAI2/GRIN1/GRIN2B/GRM2/GRM3/GSK3B/HOMER1/KRAS/NF1/NPTX2/PHF24/PICK1/PLCB1/PLCL2/PPP3CB/PRKACA/PRKCE/PRKCG/PTK2B/RAB3GAP1/RIMS1/SEPTIN5/SHANK2/SHISA7/SLC4A10/SLC8A2/SNAP25/STX1A/STX1B/STXBP1/SYN1/SYNGAP1/SYNGR1/SYT1/SYT12/SYT7/VAMP2/VGF	55
BP	down	GO:0009060	aerobic respiration	3.34058e-10	1.15436e-07	1.0096e-07	ATP5PO/COA6/COX5A/COX5B/CYC1/DLAT/DLD/IDH3A/IDH3B/ISCU/NDUFA10/NDUFA5/NDUFA9/NDUFB10/NDUFB7/NDUFB9/NDUFC2/NDUFS1/NDUFS2/NDUFS3/NDUFS4/NDUFS6/NDUFV1/NNT/OGDH/OGDHL/PDHA1/PDHB/SDHA/SHMT2/SUCLA2/SUCLG1/UQCR10/UQCRB/UQCRQ	35
BP	down	GO:0042773	ATP synthesis coupled electron transport	1.66077e-09	4.36169e-07	3.81472e-07	COA6/COX5A/COX5B/CYC1/DLD/ISCU/NDUFA10/NDUFA5/NDUFA9/NDUFB10/NDUFB7/NDUFB9/NDUFC2/NDUFS1/NDUFS2/NDUFS3/NDUFS4/NDUFS6/NDUFV1/SDHA/UQCR10/UQCRB/UQCRQ	23
BP	down	GO:0042775	mitochondrial ATP synthesis coupled electron transport	1.66077e-09	4.36169e-07	3.81472e-07	COA6/COX5A/COX5B/CYC1/DLD/ISCU/NDUFA10/NDUFA5/NDUFA9/NDUFB10/NDUFB7/NDUFB9/NDUFC2/NDUFS1/NDUFS2/NDUFS3/NDUFS4/NDUFS6/NDUFV1/SDHA/UQCR10/UQCRB/UQCRQ	23
BP	down	GO:0006836	neurotransmitter transport	2.96189e-08	5.20892e-06	4.55571e-06	ATP1A2/ATP2A2/CADPS/CAMK2A/CDK5/CPLX1/CPLX2/GSK3B/NAPB/NF1/PCLO/PIP5K1C/PRKCG/RAB3B/RAB3GAP1/RIMS1/RPH3A/SEPTIN5/SLC17A7/SNAP25/STX1A/STX1B/STXBP1/SV2B/SYN1/SYNGR3/SYNJ1/SYT1/SYT12/SYT7/VAMP2	31
BP	down	GO:0016079	synaptic vesicle exocytosis	3.01481e-08	5.20892e-06	4.55571e-06	ATP2A2/CADPS/CDK5/CPLX1/CPLX2/GSK3B/NAPB/PCLO/PIP5K1C/PRKCG/RAB3GAP1/RIMS1/SEPTIN5/SNAP25/STX1A/STX1B/STXBP1/SYN1/SYNJ1/SYT1/SYT12/SYT7/VAMP2	23
BP	down	GO:0106027	neuron projection organization	3.30153e-08	5.40408e-06	4.7264e-06	ABI2/ACTR2/ATP1A3/BAIAP2/CDC42/CDK5/DBN1/DBNL/DCTN1/DLG4/DNM3/EPHA4/GRIN2B/GSK3B/HOMER1/NGEF/PAK3/PICK1/VPS35	19
BP	down	GO:0140352	export from cell	4.32241e-08	6.72135e-06	5.87848e-06	AIMP1/AP1G1/ATP1A2/ATP1A3/ATP1B1/ATP2A2/ATP2B1/ATP2B3/C2CD2L/CADPS/CAMK2A/CD200/CDK5/CORO1A/CPLX1/CPLX2/DLG1/DMTN/DNM1L/EXOC7/GNAI2/GRK2/GRM2/GSK3B/HGS/NAPB/NF1/OXCT1/PAK1/PCLO/PCSK1/PDCD6IP/PICK1/PIP5K1C/PPP3CB/PRKCE/PRKCG/RAB3B/RAB3GAP1/RALA/RAPGEF4/RIMS1/RPH3A/SEPTIN5/SLC8A2/SNAP25/STAM/STX1A/STX1B/STXBP1/STXBP5L/SYN1/SYNGR1/SYNGR3/SYNJ1/SYT1/SYT12/SYT7/VAMP2/VGF/VPS35/VSNL1	62
BP	down	GO:0099643	signal release from synapse	7.54438e-08	9.77625e-06	8.55029e-06	ATP2A2/CADPS/CAMK2A/CDK5/CPLX1/CPLX2/GSK3B/NAPB/NF1/PCLO/PIP5K1C/PRKCG/RAB3GAP1/RIMS1/RPH3A/SEPTIN5/SNAP25/STX1A/STX1B/STXBP1/SYN1/SYNJ1/SYT1/SYT12/SYT7/VAMP2	26
BP	down	GO:0060627	regulation of vesicle-mediated transport	9.273e-08	1.15356e-05	1.0089e-05	ACTN2/AKAP5/AP1G1/AP2B1/AP2M1/ATP2A2/BSN/CADPS/CALR/CD47/CDC42/CDK5/CORO1A/CPLX1/CPLX2/DLG4/DNAJC6/GNAI2/GSK3B/HGS/HPCA/NECAB2/NUMB/PACSIN1/PCLO/PDCD6IP/PICK1/PPP3CB/PRKCG/RAB3B/RAB3GAP1/RALA/RAPGEF4/SAR1A/SCFD1/SEPTIN5/SGIP1/SIRPA/SLC17A7/SNAP91/STAM/STX1A/STX1B/STXBP1/STXBP5L/SYN1/SYNJ1/SYT1/SYT12/SYT7/VAMP2/VSNL1	52
BP	down	GO:0006812	cation transport	3.3008e-07	3.58608e-05	3.13638e-05	ACTN2/ACTN4/AFG3L2/ATP1A2/ATP1A3/ATP1B1/ATP2A2/ATP2B1/ATP2B2/ATP2B3/ATP5PO/ATP6V1H/CACNG3/CAMK2A/CDK5/CLTC/CORO1A/COX5A/COX5B/COX6B1/CYC1/DLG1/DLG4/DNM1L/DPP10/DPP6/EHD3/FGF12/FKBP1A/FXYD6/FXYD7/GNAI2/GRIN1/GRIN2B/GRM2/HOMER1/HPCA/ISCU/LETM1/NDUFA9/NECTIN1/NNT/PRKACA/PRKCE/PTK2B/RAB3B/RGS7/SHISA7/SLC17A7/SLC25A22/SLC25A3/SLC25A4/SLC25A5/SLC30A3/SLC39A10/SLC4A10/SLC7A5/SLC8A2/SNAP25/SYT1/SYT12/SYT…	66
BP	down	GO:0098662	inorganic cation transmembrane transport	3.34394e-07	3.58608e-05	3.13638e-05	ACTN2/ACTN4/AFG3L2/ATP1A2/ATP1A3/ATP1B1/ATP2A2/ATP2B1/ATP2B2/ATP2B3/ATP5PO/ATP6V1H/CACNG3/CDK5/CORO1A/COX5A/COX5B/COX6B1/CYC1/DLG1/DPP10/DPP6/EHD3/FGF12/FKBP1A/FXYD6/FXYD7/GRIN1/GRIN2B/HPCA/ISCU/LETM1/NNT/PRKACA/PRKCE/PTK2B/RGS7/SLC17A7/SLC25A22/SLC25A3/SLC25A4/SLC25A5/SLC30A3/SLC39A10/SLC4A10/SLC8A2/SNAP25/TTYH1/UQCR10/VAMP2	50
BP	down	GO:0051588	regulation of neurotransmitter transport	4.51459e-07	4.25466e-05	3.72112e-05	ATP1A2/ATP2A2/CAMK2A/CDK5/CPLX1/CPLX2/GSK3B/NF1/PRKCG/RAB3B/RAB3GAP1/RIMS1/SEPTIN5/STX1A/STX1B/STXBP1/SYN1/SYT1/SYT12	19
BP	down	GO:0097061	dendritic spine organization	1.24889e-06	9.24772e-05	8.08804e-05	ABI2/ACTR2/BAIAP2/CDC42/CDK5/DBN1/DBNL/DLG4/DNM3/EPHA4/GRIN2B/HOMER1/NGEF/PAK3/PICK1/VPS35	16
BP	down	GO:0110053	regulation of actin filament organization	1.39797e-06	9.68105e-05	8.46703e-05	ABI2/ACTN2/ARPC1A/BAIAP2/CD47/CDC42/CORO1A/CORO2B/CTNNA2/CYFIP2/CYRIA/CYRIB/DBN1/DBNL/DLG1/DMTN/DSTN/EVL/NCKAP1/PAK1/PAK3/PDXP/PICK1/PPM1E/PRKCE/PTK2B/ROCK2/SPTBN2/SYNPO/TWF2/WASF1/WASF3	32
BP	down	GO:0001505	regulation of neurotransmitter levels	1.40079e-06	9.68105e-05	8.46703e-05	ATP1A2/ATP2A2/CADPS/CAMK2A/CDK5/CPLX1/CPLX2/GSK3B/NAPB/NF1/PCLO/PIP5K1C/PRKCG/RAB3B/RAB3GAP1/RIMS1/RPH3A/SEPTIN5/SNAP25/STX1A/STX1B/STXBP1/SYN1/SYNGR3/SYNJ1/SYT1/SYT12/SYT7/VAMP2	29
BP	down	GO:0048812	neuron projection morphogenesis	1.60179e-06	0.000108295	9.47142e-05	ABI2/ACTR2/AFG3L2/ATL1/BAIAP2/CDC42/CDK5/CPNE5/CRMP1/CTNNA2/CYFIP2/DBN1/DBNL/DCLK1/DLG4/DNM3/DPYSL4/DPYSL5/EPB41L3/EPHA4/GAS7/GSK3B/HPRT1/KIF5C/MAP2/NCKAP1/NECTIN1/NGEF/NRN1/NUMB/NUMBL/OLFM1/PACSIN1/PAK1/PAK3/PHACTR1/PLXNA1/PLXNA4/PPP3CB/RASAL1/RIMS1/RTN4/SLC25A46/SRGAP2/STXBP1/SYNGAP1/SYT1/TUBB3/TWF2/WASF1	50
BP	down	GO:0032990	cell part morphogenesis	1.86192e-06	0.000123204	0.000107754	ABI2/ACTR2/AFG3L2/ATL1/BAIAP2/CDC42/CDK5/CPNE5/CRMP1/CTNNA2/CYFIP2/DBN1/DBNL/DCLK1/DLG4/DNM1L/DNM3/DPYSL4/DPYSL5/EPB41L3/EPHA4/GAS7/GSK3B/HPRT1/KIF5C/MAP2/MFF/NCKAP1/NECTIN1/NGEF/NRN1/NUMB/NUMBL/OLFM1/PACSIN1/PAK1/PAK3/PHACTR1/PLXNA1/PLXNA4/PPP3CB/RASAL1/RIMS1/RTN4/SLC25A46/SLIRP/SRGAP2/STXBP1/SYNGAP1/SYT1/TUBB3/TWF2/WASF1	53
BP	down	GO:0072657	protein localization to membrane	1.90672e-06	0.00012354	0.000108048	ACTN2/AGK/AKAP5/AP2B1/AP2M1/AP3D1/ATP1B1/CACNG3/CDK5/CLTC/CPLX1/DLG1/DLG2/DLG3/DLG4/DMTN/DPP10/DPP6/EFR3B/EHD3/EPB41L3/EXOC7/GGA3/GPHN/GPR158/HGS/HPCA/MFF/MYO5A/NECAB2/NUMB/PACS1/PACSIN1/PALM/PICK1/PRKCE/RAB3B/RAB3GAP1/RAB3GAP2/RABEP1/REEP1/ROCK2/SGTB/SHISA7/SNAP25/STX1A/STX1B/STXBP1/SYNGAP1/TTC7B/VAMP2/VPS35	52
BP	down	GO:0060079	excitatory postsynaptic potential	2.84508e-06	0.000176964	0.000154772	BAIAP2/CDK5/DLG4/GRIN1/GRIN2B/GSK3A/GSK3B/PTK2B/RAB3GAP1/RIMS1/SLC8A2/STX1A/STX1B	13
BP	down	GO:0033043	regulation of organelle organization	4.19464e-06	0.000246138	0.000215272	ABI2/ACTN2/ARHGEF2/ARPC1A/ASAP1/BAIAP2/CALR/CAMKK2/CD47/CDC42/CDK5/CLTC/CORO1A/CORO2B/CPLX1/CPLX2/CTNNA2/CYFIP2/CYRIA/CYRIB/DBN1/DBNL/DCTN1/DLG1/DMTN/DNM1L/DSTN/DYNC1LI1/EHD3/EVL/FAM162A/G3BP2/GNAI1/GSK3A/GSK3B/MAP2/MAPRE3/MFF/NCKAP1/OPA1/PAK1/PAK3/PDCD6IP/PDE2A/PDXP/PICK1/PLCB1/PPM1E/PRKCE/PTK2B/RAB3GAP1/RAB3GAP2/RALA/RHOB/ROCK2/SAR1A/SCFD1/SEPTIN7/SLC25A4/SLC25A5/SNX30/SPTBN2/STAM/STXBP1/SYNJ1/…	73
BP	down	GO:0050803	regulation of synapse structure or activity	6.0224e-06	0.000303599	0.000265527	ABI2/ACTR2/BAIAP2/CAMKV/CDC42/CDK5/CTNNA2/DBN1/DBNL/DCTN1/DNM3/EIF4G1/EPHA4/GRIN2B/HOMER1/NECTIN1/NGEF/PAK3/SHANK2/SLC17A7/STX1B/SYNGAP1/TUBB/VPS35/YWHAZ	25
BP	down	GO:0031644	regulation of nervous system process	6.05245e-06	0.000303599	0.000265527	BAIAP2/DLG4/DLGAP1/FGF12/GRIN1/HOMER1/MGLL/NPTX2/PTK2B/RIMS1/ROCK2/SHISA7/SLC8A2/STX1A/STX1B/TPPP/WASF3	17
BP	down	GO:0048499	synaptic vesicle membrane organization	7.30316e-06	0.000349833	0.000305963	AP3D1/CPLX1/CPLX2/SNAP25/STX1A/STX1B/STXBP1/SYNGR1/SYT1	9
BP	down	GO:0051339	regulation of lyase activity	1.27976e-05	0.000585303	0.000511905	AKAP5/CAP2/GNAI2/GRM2/GRM3/HPCA/ISCU/NF1/PALM	9
BP	down	GO:0097120	receptor localization to synapse	1.64643e-05	0.000731485	0.000639756	ANKS1B/CACNG3/CPLX1/DBN1/DLG1/DLG2/DLG3/DLG4/GPHN/KIF5C/SNAP25/STX1B/VPS35	13
BP	down	GO:0000902	cell morphogenesis	1.99119e-05	0.000860085	0.000752229	ABI2/ACTN1/ACTN4/ACTR2/AFG3L2/ARHGEF2/ATL1/BAIAP2/CALR/CAP2/CDC42/CDH10/CDK5/CORO1A/CPNE5/CRMP1/CTNNA2/CYFIP2/DBN1/DBNL/DCLK1/DLG1/DLG4/DMTN/DNM3/DPYSL4/DPYSL5/EPB41L3/EPHA4/GAS7/GSK3B/HPRT1/KIF5C/MAP2/NCKAP1/NECTIN1/NGEF/NRN1/NUMB/NUMBL/OLFM1/PACSIN1/PAK1/PAK3/PALM/PHACTR1/PLXNA1/PLXNA4/PPP3CB/PTK2B/RASAL1/RHOB/RIMS1/RTN4/SCFD1/SEPTIN7/SLC25A46/SRGAP2/STXBP1/SYNGAP1/SYT1/TUBB3/TWF2/WASF1/WASF3	65
BP	down	GO:0099072	regulation of postsynaptic membrane neurotransmitter receptor levels	2.24566e-05	0.000918948	0.00080371	CACNG3/CPLX1/CTNND1/DLG1/DLG3/DLG4/DNM3/GPHN/HPCA/NUMB/SNAP25/STX1B/VPS35	13
BP	down	GO:0046903	secretion	2.39606e-05	0.000967759	0.0008464	AIMP1/AP1G1/ATP2A2/C2CD2L/CADPS/CAMK2A/CD200/CDK5/CORO1A/CPLX1/CPLX2/DMTN/DNM1L/EXOC7/GNAI2/GRK2/GRM2/GSK3B/HGS/NAPB/NF1/OXCT1/PAK1/PCLO/PCSK1/PDCD6IP/PICK1/PIP5K1C/PPP3CB/PRKCE/PRKCG/RAB3B/RAB3GAP1/RALA/RAPGEF4/RIMS1/RPH3A/SEPTIN5/SNAP25/STAM/STX1A/STX1B/STXBP1/STXBP5L/SYN1/SYNGR1/SYNGR3/SYNJ1/SYT1/SYT12/SYT7/VAMP2/VGF/VPS35/VSNL1	55
BP	down	GO:0032970	regulation of actin filament-based process	2.5329e-05	0.000997519	0.000872428	ABI2/ACTN2/ARPC1A/ATP1A2/ATP2A2/BAIAP2/CD47/CDC42/CDK5/CORO1A/CORO2B/CTNNA2/CYFIP2/CYRIA/CYRIB/DBN1/DBNL/DLG1/DMTN/DSTN/EVL/NCKAP1/PAK1/PAK3/PDXP/PICK1/PPM1E/PRKCE/PTK2B/RHOB/ROCK2/SPTBN2/SYNPO/TWF2/WASF1/WASF3	36
BP	down	GO:0008154	actin polymerization or depolymerization	2.67059e-05	0.00102537	0.000896789	ABI2/ACTN2/ARPC1A/BAIAP2/CORO1A/CYFIP2/CYRIA/CYRIB/DBN1/DBNL/DLG1/DMTN/DSTN/EVL/GAS7/NCKAP1/PAK3/PDXP/PRKCE/PTK2B/SPTBN2/TWF2/WASF1/WASF3	24
BP	down	GO:0046034	ATP metabolic process	4.62339e-05	0.00159764	0.00139729	ATP1A2/ATP1B1/ATP5PO/COA6/COX5A/COX5B/CYC1/DLD/DNM1L/ISCU/LDHA/NDUFA10/NDUFA5/NDUFA9/NDUFB10/NDUFB7/NDUFB9/NDUFC2/NDUFS1/NDUFS2/NDUFS3/NDUFS4/NDUFS6/NDUFV1/OGDH/OGDHL/SDHA/SHMT2/UQCR10/UQCRB/UQCRQ	31
BP	down	GO:0031503	protein-containing complex localization	5.38694e-05	0.00180144	0.00157554	ANKS1B/AP3D1/CACNG3/CPLX1/DBN1/DLG1/DLG2/DLG3/DLG4/DNM3/GPHN/HPCA/KIF5C/NUMB/PURA/SNAP25/STX1B/VPS35	18
BP	down	GO:0051668	localization within membrane	7.04094e-05	0.00222222	0.00194355	ACTN2/AGK/AKAP5/AP2B1/AP2M1/AP3D1/ATP1B1/CACNG3/CDK5/CLTC/CPLX1/DLG1/DLG2/DLG3/DLG4/DMTN/DPP10/DPP6/EFR3B/EHD3/EPB41L3/EXOC7/GGA3/GPHN/GPR158/HGS/HPCA/MFF/MYO5A/NECAB2/NUMB/PACS1/PACSIN1/PALM/PICK1/PRKCE/RAB3B/RAB3GAP1/RAB3GAP2/RABEP1/RALA/REEP1/ROCK2/SGTB/SHISA7/SNAP25/STX1A/STX1B/STXBP1/SYNGAP1/TTC7B/VAMP2/VPS35	53
BP	down	GO:0006086	acetyl-CoA biosynthetic process from pyruvate	7.21686e-05	0.00222222	0.00194355	DLAT/DLD/PDHA1/PDHB/PDHX/PDK3	6
BP	down	GO:0031280	negative regulation of cyclase activity	7.21686e-05	0.00222222	0.00194355	AKAP5/GNAI2/GRM2/GRM3/HPCA/PALM	6
BP	down	GO:0048268	clathrin coat assembly	7.21686e-05	0.00222222	0.00194355	AP2B1/CLTA/CLTB/CLTC/SGIP1/SNAP91	6
BP	down	GO:0099500	vesicle fusion to plasma membrane	8.09104e-05	0.00238621	0.00208697	CPLX1/CPLX2/SNAP25/STX1A/STX1B/STXBP1/SYT1	7
BP	down	GO:1902903	regulation of supramolecular fiber organization	8.19623e-05	0.00238621	0.00208697	ABI2/ACTN2/ARHGEF2/ARPC1A/BAIAP2/CD47/CDC42/CORO1A/CORO2B/CTNNA2/CYFIP2/CYRIA/CYRIB/DBN1/DBNL/DCTN1/DLG1/DMTN/DSTN/EVL/MAP2/MAPRE3/NCKAP1/PAK1/PAK3/PDXP/PICK1/PPM1E/PRKCE/PTK2B/ROCK2/SPTBN2/SYNPO/TWF2/WASF1/WASF3	36
BP	down	GO:0050807	regulation of synapse organization	8.20979e-05	0.00238621	0.00208697	ABI2/ACTR2/BAIAP2/CAMKV/CDC42/CDK5/CTNNA2/DBN1/DBNL/DCTN1/DNM3/EIF4G1/EPHA4/GRIN2B/HOMER1/NECTIN1/NGEF/PAK3/SHANK2/TUBB/VPS35/YWHAZ	22
BP	down	GO:0043254	regulation of protein-containing complex assembly	9.31271e-05	0.00256306	0.00224164	ARPC1A/ASAP1/BAIAP2/CDC42/CORO1A/CYFIP2/CYRIA/CYRIB/DBN1/DBNL/DCTN1/DLG1/DMTN/EIF4G1/EVL/GSK3B/MAP2/MAPRE3/NAPB/NCKAP1/PAK1/PAK3/PPP2R5B/PRKCE/PTK2B/SAR1A/SPTBN2/STX1A/STX1B/STXBP1/TPPP/TWF2/VPS35/WARS1	34
BP	down	GO:0030029	actin filament-based process	9.76327e-05	0.00266349	0.00232948	ABI2/ABLIM2/ACTN1/ACTN2/ACTN4/ACTR2/AGAP2/ARHGEF2/ARPC1A/ATP1A2/ATP2A2/BAIAP2/CALR/CD47/CDC42/CDC42BPB/CDK5/CORO1A/CORO2B/CTNNA2/CXADR/CYFIP2/CYRIA/CYRIB/DBN1/DBNL/DLG1/DMTN/DSTN/EPB41L3/EVL/FGF12/GAS7/KRAS/MYO5A/NCKAP1/NF1/PACSIN1/PAK1/PAK3/PDCD6IP/PDXP/PHACTR1/PICK1/PIP5K1C/PPM1E/PRKCE/PTK2B/RALA/RHOB/ROCK2/SPTBN2/SRGAP2/SYNPO/TWF2/WASF1/WASF3	57
BP	down	GO:0042982	amyloid precursor protein metabolic process	0.000101568	0.00272308	0.0023816	DLG1/EPHA4/FKBP1A/GGA3/GSK3A/NECAB1/NECAB2/ROCK2/RTN1/RTN3/RTN4	11
BP	down	GO:0007610	behavior	0.00011885	0.0030802	0.00269393	ACTR2/ASTN1/ATP1A2/CALB1/CAMK4/CDK5/DCTN1/DLG4/EIF4G1/EPHA4/FGF12/GLS/GRIN1/GRIN2B/GRM2/HOMER1/HPRT1/KRAS/NF1/NPTX2/PLCB1/PPP3CB/PRKCE/PRKCG/SEPTIN5/SGIP1/SHANK2/SHISA7/SLC25A46/SLC4A10/SLC8A2/SNAP25/SPTBN2/SYNGAP1/SYNJ1/VGF/VPS35	37
BP	down	GO:0097479	synaptic vesicle localization	0.000136507	0.00346089	0.00302689	AP3B2/AP3D1/AP3M2/CDK5/DNM1/KIF5C/MAP2/PCLO/SNAP91/SYN1/SYNJ1	11
BP	down	GO:1903779	regulation of cardiac conduction	0.000140216	0.00346089	0.00302689	ATP2A2/ATP2B1/ATP2B2/ATP2B3/EHD3/PRKACA/SLC8A2	7
BP	down	GO:0060078	regulation of postsynaptic membrane potential	0.000141734	0.00347082	0.00303557	BAIAP2/CDK5/DLG4/GRIA3/GRIN1/GRIN2B/GSK3A/GSK3B/PTK2B/RAB3GAP1/RIMS1/SLC8A2/STX1A/STX1B	14
BP	down	GO:0051350	negative regulation of lyase activity	0.000146939	0.00351524	0.00307442	AKAP5/GNAI2/GRM2/GRM3/HPCA/PALM	6
BP	down	GO:0007420	brain development	0.000159002	0.00377477	0.00330141	ATP1A2/ATP2B1/ATP2B2/BAIAP2/BASP1/CDC42/CDK5/CKB/COX6B1/CTNNA2/CTNND1/DCLK1/GRIN1/GRIN2B/GSK3B/HPCA/HPRT1/KRAS/NDUFS3/NDUFS4/NF1/NUMB/NUMBL/OGDH/OXCT1/PCSK1/PHACTR1/PLCB1/PLXNA4/RAB3GAP1/RGS7/RTN4/SHANK2/SLC17A7/SLC25A46/SLC4A10/SPTBN2/SRGAP2/SYNGR3/SYNJ1/SYT1/UQCRQ/YWHAQ	43
BP	down	GO:0006886	intracellular protein transport	0.000168365	0.00396678	0.00346933	AGK/AIFM1/AKAP5/AP1B1/AP1G1/AP1M1/AP2A1/AP2A2/AP2B1/AP2M1/AP3B2/AP3D1/AP3M2/ARHGEF2/ATP1B1/BCAP29/CACNG3/CALR/CDC42/CDK5/CLTA/CLTB/CLTC/DLG2/DMTN/GDAP1/GGA3/GRPEL1/GSK3A/GSK3B/HGS/HPCA/HSPD1/IPO5/IPO7/KIF5C/MFF/NAPB/NAPG/NF1/PICK1/PRKACA/RAB3GAP2/RHOB/RIMS1/RPH3A/SAR1A/SCFD1/SGTB/STAM/STX1A/STX1B/STXBP1/SYNGR1/TIMM44/VAMP2/VPS35/YWHAQ/YWHAZ	59
BP	down	GO:0048588	developmental cell growth	0.000184689	0.00431867	0.0037771	CDK5/CPNE5/CYFIP2/DBN1/DBNL/DCLK1/GSK3A/GSK3B/MAP2/NRN1/OLFM1/PLXNA1/PLXNA4/PPP3CB/RASAL1/RIMS1/RTN4/SYT1/TWF2/WASF1	20
BP	down	GO:0007005	mitochondrion organization	0.000203577	0.00462135	0.00404182	AFG3L2/AGK/AIFM1/CAMK2A/CAMKK2/CDK5/CHCHD6/CXADR/CYRIB/DNM1L/FAM162A/GDAP1/GRPEL1/GSK3A/GSK3B/HSPD1/IMMT/LETM1/LONP1/MFF/MICOS10/NDUFA10/NDUFA5/NDUFA9/NDUFB10/NDUFB7/NDUFB9/NDUFC2/NDUFS1/NDUFS2/NDUFS3/NDUFS4/OPA1/PDE2A/PHB1/RALA/SLC25A4/SLC25A46/SLC25A5/SLIRP/TIMM44/VPS35/WASF1	43
BP	down	GO:0048489	synaptic vesicle transport	0.00024617	0.00550783	0.00481714	AP3B2/AP3D1/AP3M2/CDK5/DNM1/KIF5C/MAP2/SNAP91/SYNJ1	9
BP	down	GO:0071786	endoplasmic reticulum tubular network organization	0.000272015	0.00599975	0.00524737	ATL1/RAB3GAP1/RAB3GAP2/REEP1/RTN3/RTN4	6
BP	down	GO:0060322	head development	0.000354367	0.00760057	0.00664744	ATP1A2/ATP2B1/ATP2B2/BAIAP2/BASP1/CDC42/CDK5/CKB/COX6B1/CTNNA2/CTNND1/DCLK1/GRIN1/GRIN2B/GSK3B/HPCA/HPRT1/KRAS/NDUFS3/NDUFS4/NF1/NUMB/NUMBL/OGDH/OXCT1/PCSK1/PHACTR1/PLCB1/PLXNA4/RAB3GAP1/RGS7/RTN4/SHANK2/SLC17A7/SLC25A46/SLC4A10/SPTBN2/SRGAP2/SYNGR3/SYNJ1/SYT1/UQCRQ/YWHAQ	43
BP	down	GO:1902991	regulation of amyloid precursor protein catabolic process	0.000373284	0.00784402	0.00686036	EPHA4/FKBP1A/GGA3/GSK3A/ROCK2/RTN1/RTN3/RTN4	8
BP	down	GO:0007215	glutamate receptor signaling pathway	0.000384534	0.00802618	0.00701969	GRIA2/GRIA3/GRIN1/GRIN2B/GRM2/GRM3/HOMER1/NECAB2/PLCB1/PTK2B	10
BP	down	GO:0050877	nervous system process	0.000399535	0.00828369	0.0072449	ACTR2/ATP1A2/ATP2B2/BAIAP2/CACNG3/CALB1/CAMK4/CDK5/CTNNA2/DCTN1/DLG4/DLGAP1/FGF12/GJB6/GLS/GNB1/GRIN1/GRIN2B/GSK3A/GSK3B/HOMER1/KRAS/MGLL/NDUFB9/NF1/NPTX2/OAT/OPA1/PHF24/PLCB1/PPEF1/PPP3CB/PRKCG/PTK2B/RAB3GAP1/RIMS1/ROCK2/SHANK2/SHISA7/SLC4A10/SLC8A2/SNAP25/STX1A/STX1B/SYNGAP1/SYNJ1/TPPP/VPS35/WASF3	49
BP	down	GO:0008637	apoptotic mitochondrial changes	0.000479176	0.00961443	0.00840876	CAMK2A/DNM1L/FAM162A/GSK3A/GSK3B/HSPD1/MFF/NDUFS1/OPA1/SLC25A4/SLC25A5/VPS35	12
BP	down	GO:0032535	regulation of cellular component size	0.000507947	0.0101264	0.00885651	ACTN2/AP2M1/ARPC1A/BAIAP2/CDK5/CORO1A/CYFIP2/CYRIA/CYRIB/DBN1/DBNL/DLG1/DMTN/DSTN/EVL/GSK3B/MAP2/NCKAP1/OLFM1/PAK3/PDXP/PLXNA4/PPP1CA/PRKCE/PTK2B/RAB3B/RTN4/SPTBN2/TWF2	29
BP	down	GO:0010959	regulation of metal ion transport	0.000583828	0.011565	0.0101147	ACTN2/ACTN4/ATP1A2/ATP1B1/ATP2B1/CAMK2A/CDK5/CORO1A/DLG1/DPP10/DPP6/EHD3/FGF12/FKBP1A/FXYD6/FXYD7/GNAI2/GRIN1/HOMER1/HPCA/ISCU/PRKACA/PRKCE/PTK2B/RGS7/VAMP2	26
BP	down	GO:0060560	developmental growth involved in morphogenesis	0.000608503	0.0119775	0.0104755	CDK5/CPNE5/CYFIP2/DBN1/DBNL/DCLK1/GSK3B/MAP2/NRN1/OLFM1/PLXNA1/PLXNA4/PPP3CB/RASAL1/RIMS1/RTN4/SYT1/TWF2/WASF1	19
BP	down	GO:0006470	protein dephosphorylation	0.000624128	0.0122078	0.0106769	DLG1/DNAJC6/DUSP3/FKBP1A/GNAI2/GSK3B/LRRC40/PDXP/PPEF1/PPM1E/PPM1H/PPP1CA/PPP1CB/PPP2CA/PPP2R1A/PPP2R5B/PPP2R5D/PPP2R5E/PPP3CB/PPP5C/ROCK2/SLC39A10	22
BP	down	GO:0003015	heart process	0.000739587	0.0141983	0.0124178	ATP1A2/ATP1A3/ATP1B1/ATP2A2/ATP2B1/ATP2B2/ATP2B3/CDC42/CXADR/DLG1/DNM1L/EHD3/FGF12/GNAI2/GRK2/GSK3A/PRKACA/SLC8A2	18
BP	down	GO:1905144	response to acetylcholine	0.000757702	0.0143686	0.0125668	GNAI2/GNB1/GRK2/LY6H/PLCB1/ROCK2	6
BP	down	GO:1905145	cellular response to acetylcholine	0.000757702	0.0143686	0.0125668	GNAI2/GNB1/GRK2/LY6H/PLCB1/ROCK2	6
BP	down	GO:1904062	regulation of cation transmembrane transport	0.000804497	0.0149819	0.0131032	ACTN2/ACTN4/ATP1A2/ATP1B1/CACNG3/CDK5/CORO1A/DLG1/DLG4/DPP10/DPP6/EHD3/FGF12/FKBP1A/FXYD6/FXYD7/HOMER1/HPCA/ISCU/PRKACA/PRKCE/PTK2B/RGS7/SHISA7/VAMP2	25
BP	down	GO:0044087	regulation of cellular component biogenesis	0.000898503	0.016633	0.0145472	ABI2/ACTR2/ARPC1A/ASAP1/BAIAP2/CD47/CDC42/CORO1A/CORO2B/CYFIP2/CYRIA/CYRIB/DBN1/DBNL/DCTN1/DLG1/DMTN/DNM3/DUSP3/EIF4G1/EVL/G3BP2/GSK3B/HGS/MAP2/MAPRE3/NAPB/NCKAP1/NECTIN1/PAK1/PAK3/PALM/PDCD6IP/PPM1E/PPP2R5B/PRKACA/PRKCE/PTK2B/RAB3GAP1/RAB3GAP2/RALA/ROCK2/SAR1A/SCFD1/SEPTIN7/SNX30/SPTBN2/STAM/STX1A/STX1B/STXBP1/SYNPO/TPPP/TWF2/VPS35/WARS1	56
BP	down	GO:0051259	protein complex oligomerization	0.000904573	0.0166463	0.0145588	ATL1/DNM1L/EHD3/EVL/FARSA/FARSB/G3BP2/GLS/GRIN1/GRIN2B/HOMER1/HPRT1/LETM1/OPA1/PDCD6IP/PRMT1/SHMT2/SYT1/VPS35	19
BP	down	GO:0051349	positive regulation of lyase activity	0.000924129	0.0167095	0.0146141	AKAP5/CAP2/HPCA/ISCU/NF1	5
BP	down	GO:0050435	amyloid-beta metabolic process	0.000995094	0.0176842	0.0154666	APEH/EPHA4/GGA3/GSK3A/ROCK2/RTN1/RTN3/RTN4	8
BP	down	GO:0031623	receptor internalization	0.00129961	0.0225799	0.0197483	AP2M1/CACNG3/CLTC/DLG4/DNM1/DNM3/GRK2/HPCA/NECAB2/NUMB/PICK1/SNAP25	12
BP	down	GO:0016049	cell growth	0.00140699	0.0240425	0.0210275	CDC42/CDK5/CPNE5/CYFIP2/DBN1/DBNL/DCLK1/EIF4G1/EPB41L3/GNG4/GSK3A/GSK3B/MAP2/NDUFS3/NRN1/OLFM1/PHB1/PLXNA1/PLXNA4/PPP2CA/PPP2R1A/PPP3CB/PTK2B/RASAL1/RIMS1/RTN4/SYT1/TWF2/WASF1	29
BP	down	GO:0090066	regulation of anatomical structure size	0.00144269	0.0243846	0.0213267	ACTN2/AP2M1/ARPC1A/ATP1A2/ATP2B1/BAIAP2/CDK5/CORO1A/CYFIP2/CYRIA/CYRIB/DBN1/DBNL/DLG1/DMTN/DSTN/EVL/GSK3B/MAP2/NCKAP1/OLFM1/PAK3/PDXP/PLXNA4/PPP1CA/PRKCE/PTK2B/RAB3B/ROCK2/RTN4/SPTBN2/TWF2	32
BP	down	GO:0099590	neurotransmitter receptor internalization	0.00157179	0.0261878	0.0229038	CACNG3/DNM3/HPCA/NUMB/SNAP25	5
BP	down	GO:0006084	acetyl-CoA metabolic process	0.00158305	0.0261878	0.0229038	ACSS1/DLAT/DLD/PDHA1/PDHB/PDHX/PDK3	7
BP	down	GO:0072503	cellular divalent inorganic cation homeostasis	0.00195148	0.0308077	0.0269443	AFG3L2/AP3D1/ATP1A2/ATP1B1/ATP2A2/ATP2B1/ATP2B2/ATP2B3/CALB1/CALR/CDK5/CORO1A/DLG4/FKBP1A/GRIN1/GRIN2B/IMMT/LETM1/PRKACA/PRKCE/PTK2B/SLC30A3/SLC39A10/SLC8A2/TPT1	25
BP	down	GO:0008306	associative learning	0.00200215	0.0312899	0.0273661	ACTR2/ATP1A2/CDK5/GRIN1/KRAS/NF1/NPTX2/SHANK2/SNAP25/SYNGAP1	10
BP	down	GO:0009409	response to cold	0.00214761	0.0330647	0.0289184	ATP2B1/CIRBP/HSPD1/PRKACA/RGS7/SLC25A27/VGF	7
BP	down	GO:0000271	polysaccharide biosynthetic process	0.00248033	0.0375633	0.0328528	AP2A1/CLTC/GSK3A/GSK3B/PPP1CA/PPP1CB	6
BP	down	GO:0099509	regulation of presynaptic cytosolic calcium ion concentration	0.0025002	0.0375633	0.0328528	ATP2B1/ATP2B2/ATP2B3/CALB1/CDK5	5
BP	down	GO:0032409	regulation of transporter activity	0.00260117	0.0388925	0.0340153	ACTN2/ACTN4/ATP1A2/ATP1B1/CACNG3/CDK5/DLG1/DLG4/EHD3/FGF12/FKBP1A/FXYD6/FXYD7/HOMER1/HPCA/PRKACA/PRKCE/PTK2B/SHISA7/SYNGR3/VAMP2	21
BP	down	GO:0070050	neuron cellular homeostasis	0.00285591	0.0418956	0.0366418	ATP2B1/ATP2B2/ATP2B3/CALB1/CDK5/DCTN1/SLC8A2	7
BP	down	GO:0015837	amine transport	0.00295956	0.0428104	0.0374419	ATP1A2/GRK2/GRM2/RAB3B/RAB3GAP1/STX1A/STXBP1/SYT1/SYT12/SYT7	10
BP	down	GO:0051952	regulation of amine transport	0.00295956	0.0428104	0.0374419	ATP1A2/GRK2/GRM2/RAB3B/RAB3GAP1/STX1A/STXBP1/SYT1/SYT12/SYT7	10
BP	down	GO:0022604	regulation of cell morphogenesis	0.00305481	0.0435801	0.038115	ACTN4/ACTR2/BAIAP2/CALR/CDC42/CORO1A/CPNE5/DBN1/DBNL/DLG1/DLG4/DMTN/EPB41L3/EPHA4/PAK3/PALM/PLXNA1/PLXNA4/PTK2B/RASAL1/RHOB/RIMS1/SEPTIN7/SYT1/WASF3	25
BP	down	GO:0072507	divalent inorganic cation homeostasis	0.00305481	0.0435801	0.038115	AFG3L2/AP3D1/ATP1A2/ATP1B1/ATP2A2/ATP2B1/ATP2B2/ATP2B3/CALB1/CALR/CDK5/CORO1A/DLG4/FKBP1A/GRIN1/GRIN2B/IMMT/LETM1/PRKACA/PRKCE/PTK2B/SLC30A3/SLC39A10/SLC8A2/TPT1	25
BP	down	GO:0055082	cellular chemical homeostasis	0.00311187	0.0441915	0.0386498	AFG3L2/AP3D1/ATP1A2/ATP1A3/ATP1B1/ATP2A2/ATP2B1/ATP2B2/ATP2B3/ATP6V1H/C2CD2L/CALB1/CALR/CDK5/CKB/CORO1A/DLG4/DMXL2/FKBP1A/GJB6/GRIN1/GRIN2B/IMMT/ISCU/LETM1/OXCT1/PDK3/PPP3CB/PRKACA/PRKCE/PTK2B/RTN4/SLC30A3/SLC39A10/SLC4A10/SLC8A2/TPT1/VSNL1	38
BP	down	GO:0099637	neurotransmitter receptor transport	0.00344657	0.0480665	0.0420389	AP3D1/CACNG3/CPLX1/SNAP25/STX1B/VPS35	6

## Sheet: Supplementary Data 4
Pathology	ID	Description	pvalue	p.adjust	qvalue	geneID	Count
NFT	GO:0043025	neuronal cell body	3.58e-05	0.00522202	0.00359225	APP/C4A/MAPT/OLFM1/THY1/ENO2/NQO1/UBB	8
NFT	GO:0030426	growth cone	6.79e-05	0.00522202	0.00359225	APP/MAPT/OLFM1/THY1/ENO2	5
NFT	GO:0030427	site of polarized growth	8.02e-05	0.00522202	0.00359225	APP/MAPT/OLFM1/THY1/ENO2	5
NFT	GO:0097386	glial cell projection	0.000126147	0.00522202	0.00359225	GFAP/APP/MAPT	3
NFT	GO:0005788	endoplasmic reticulum lumen	0.000142013	0.00522202	0.00359225	APP/CLU/C4A/VCAN/COL25A1/PPIB	6
NFT	GO:0034774	secretory granule lumen	0.000168558	0.00522202	0.00359225	APP/CLU/PPIA/PGAM1/TOLLIP/UNC13D	6
NFT	GO:0060205	cytoplasmic vesicle lumen	0.000177244	0.00522202	0.00359225	APP/CLU/PPIA/PGAM1/TOLLIP/UNC13D	6
NFT	GO:0031983	vesicle lumen	0.000183229	0.00522202	0.00359225	APP/CLU/PPIA/PGAM1/TOLLIP/UNC13D	6
NFT	GO:0042583	chromaffin granule	0.000494823	0.0109506	0.00753294	CLU/DNAJC5	2
NFT	GO:0030673	axolemma	0.000576346	0.0109506	0.00753294	MAPT/THY1	2
NFT	GO:0044753	amphisome	0.000576346	0.0109506	0.00753294	SQSTM1/CHMP1A	2
NFT	GO:0016234	inclusion body	0.000981514	0.0159847	0.0109959	CLU/MAPT/SQSTM1	3
NFT	GO:0030017	sarcomere	0.00220062	0.0313589	0.0215719	HSPB1/ENO1/SQSTM1/FKBP1A	4
NFT	GO:0005790	smooth endoplasmic reticulum	0.0026837	0.0340121	0.023397	APP/PPIB	2
NFT	GO:0042470	melanosome	0.00283434	0.0340121	0.023397	CAPG/PPIB/DNAJC5	3
NFT	GO:0048770	pigment granule	0.00283434	0.0340121	0.023397	CAPG/PPIB/DNAJC5	3
NFT	GO:0031252	cell leading edge	0.0044005	0.0439364	0.030224	APP/CAPG/MAPT/VIM/THY1	5
NFT	GO:0005925	focal adhesion	0.00444474	0.0439364	0.030224	HSPB1/VIM/PPIA/THY1/PPIB	5
NFT	GO:0005819	spindle	0.00462488	0.0439364	0.030224	APP/HSPB1/CAPG/CSNK1A1/CHMP1A	5
Plaque	GO:0031012	extracellular matrix	1.06e-19	2.86e-17	2.32e-17	CLU/APOE/ANXA1/APCS/HTRA1/CSTB/MDK/SMOC1/ICAM1/FGG/SERPINA1/C1QC/CTSD/COL25A1/NTN1/SERPINA3/AGRN/HPX/SPON1/SERPINE2/GPC1/PSAP/CTHRC1/FGF1/SPOCK2/S100A10/SFRP1/KRT1/SPARCL1/NDP/TGFBI/GPC4/GPC5/COL1A1/CTSB/TMEFF2/C1QB/C1QA/GDF10/SOD3/COL1A2/TIMP3/COL23A1/F3/TMEFF1/CCN2/CHADL/CHI3L1/COL2A1/HRNR/IGFBP7/TGFBR3	52
Plaque	GO:0030312	external encapsulating structure	1.33e-19	2.86e-17	2.32e-17	CLU/APOE/ANXA1/APCS/HTRA1/CSTB/MDK/SMOC1/ICAM1/FGG/SERPINA1/C1QC/CTSD/COL25A1/NTN1/SERPINA3/AGRN/HPX/SPON1/SERPINE2/GPC1/PSAP/CTHRC1/FGF1/SPOCK2/S100A10/SFRP1/KRT1/SPARCL1/NDP/TGFBI/GPC4/GPC5/COL1A1/CTSB/TMEFF2/C1QB/C1QA/GDF10/SOD3/COL1A2/TIMP3/COL23A1/F3/TMEFF1/CCN2/CHADL/CHI3L1/COL2A1/HRNR/IGFBP7/TGFBR3	52
Plaque	GO:0000323	lytic vacuole	4.69e-11	4.03e-09	3.27e-09	GFAP/UBA1/C3/SQSTM1/CP/CTSD/ATP6V1H/HSP90AB1/TPP1/FTL/SDC4/SERPINA3/AGRN/ATP6V1D/ATP6V1B2/ATP6V0A1/ATP6V1E1/ASAH1/HLA-DRA/GPC1/PSAP/LRP1/EPDR1/ARL8B/CLCN6/GPC4/GPC5/SYT11/CTSB/IMPDH1/STX8/IST1/PLD3/SLC7A14/ATP6V0D2/GRN/MYO6/NAPRT/RRAGC/RDH14/NCSTN/CD74/CHMP6/CTSV/HLA-DPA1/HRNR/LAMTOR1/NCF2/PIP4P1/VAMP7/VTI1B	51
Plaque	GO:0005764	lysosome	4.69e-11	4.03e-09	3.27e-09	GFAP/UBA1/C3/SQSTM1/CP/CTSD/ATP6V1H/HSP90AB1/TPP1/FTL/SDC4/SERPINA3/AGRN/ATP6V1D/ATP6V1B2/ATP6V0A1/ATP6V1E1/ASAH1/HLA-DRA/GPC1/PSAP/LRP1/EPDR1/ARL8B/CLCN6/GPC4/GPC5/SYT11/CTSB/IMPDH1/STX8/IST1/PLD3/SLC7A14/ATP6V0D2/GRN/MYO6/NAPRT/RRAGC/RDH14/NCSTN/CD74/CHMP6/CTSV/HLA-DPA1/HRNR/LAMTOR1/NCF2/PIP4P1/VAMP7/VTI1B	51
Plaque	GO:0009986	cell surface	1.27e-10	9.12e-09	7.39e-09	APP/CD44/CLU/ANXA1/C3/MSN/ICAM1/FGG/HMGB1/HSP90AB1/SDC4/NRXN1/LTF/HLA-DRA/SERPINE2/GPC1/GFRA2/SFRP1/SLC1A4/CLSTN1/ITGB2/ITGAX/NDP/MIF/GPC4/GPC5/CTSB/NLGN2/SLC4A4/COL23A1/F3/IGHG3/IQGAP2/PLXNB2/PTPRC/CD163/CD74/FAS/HLA-DPA1/IGHG4/IGHV3-53/ITGB5/MELTF/TGFBR3	44
Plaque	GO:0072562	blood microparticle	1.28e-09	6.9e-08	5.59e-08	CLU/C4A/APOE/APCS/C3/MSN/YWHAZ/FGG/CP/CLIC1/C1QC/SERPINA3/HPX/KRT1/C4BPA/C1QB/HSPA6/IGHG3/C1S/C9/IGHG4/IGKV1-5	22
Plaque	GO:0030141	secretory granule	5.25e-08	1.88e-06	1.52e-06	APP/CD44/CLU/VGF/CSTB/C3/FGG/SERPINA1/CTSD/CHGA/HMGB1/HSP90AB1/PGM2/SLC2A3/FTL/SERPINA3/ATP6V1D/ATP6V0A1/LTF/ASAH1/SERPINE2/PSAP/CPE/KRT1/ITGB2/ITGAX/PAFAH1B2/MIF/OSTF1/COL1A1/CTSB/CYBB/IMPDH1/PSMB7/IST1/TIMP3/GRN/HSPA6/ACAA1/ATG7/CYBA/IQGAP2/NAPRT/PTPRC/RAB31/SYT5/NCSTN/CHI3L1/HRNR/LAMTOR1/NCF2/PTPN6/VAMP7/VTI1B	54
Plaque	GO:0045095	keratin filament	1.16e-06	2.8e-05	2.27e-05	KRT9/KRT1/KRT6A/KRT6B/KRT13/KRT14/KRT17/KRT5/KRT78	9
Plaque	GO:0009897	external side of plasma membrane	1.55e-05	0.000302965	0.000245487	ANXA1/ICAM1/FGG/SERPINE2/GFRA2/ITGB2/ITGAX/GPC4/CTSB/F3/IGHG3/PTPRC/CD163/CD74/FAS/IGHG4/IGHV3-53/TGFBR3	18
Plaque	GO:0005581	collagen trimer	1.89e-05	0.000351358	0.000284699	C1QC/COL25A1/CTHRC1/COL1A1/C1QB/C1QA/COL1A2/COL23A1/COL2A1	9
Plaque	GO:0031226	intrinsic component of plasma membrane	5.15e-05	0.000820311	0.000664683	APP/CD44/GPNMB/ICAM1/FLT1/COL25A1/SLC2A3/SDC4/ATP2B2/NRXN1/HLA-DRA/GPC1/LRP1/BCAP31/AQP1/SLC1A4/ITGB2/ITGAX/GPC4/GPC5/JAM3/SYT11/CYBB/STX8/NLGN2/SLC4A4/CYBA/F3/PLXNB2/PTPRC/NCSTN/NRXN3/C9/CD163/ENTPD1/ERBB2/HLA-DPA1/HS6ST1/ITGB5/MELTF/NCF2/PCDHGA6/RAC2/SLC2A13/TGFBR3	45
Plaque	GO:0033176	proton-transporting V-type ATPase complex	0.000278151	0.00332235	0.00269204	ATP6V1H/ATP6V1D/ATP6V1B2/ATP6V0A1/ATP6V1E1/ATP6V0D2	6
Plaque	GO:0005902	microvillus	0.00111235	0.0116661	0.00945282	CD44/EZR/MSN/ATP6V1B2/ATP6V1E1/JAM3/IQGAP2/MYO6	8
Plaque	GO:0000407	phagophore assembly site	0.0012447	0.0127434	0.0103257	SQSTM1/BCAS3/ATG9A/ATG7/STX12	5
Plaque	GO:0016324	apical plasma membrane	0.00159282	0.0155662	0.012613	CD44/ANXA1/EZR/MSN/HSP90AB1/ATP2B2/ATP6V1B2/ATP6V1E1/AQP1/CTSB/ATP6V0D2/CYBA/ERBB2/RAPGEF6/SLC2A13	15
Plaque	GO:0071556	integral component of lumenal side of endoplasmic reticulum membrane	0.00276856	0.0244987	0.0198508	HLA-DRA/BCAP31/CD74/HLA-DPA1	4
Plaque	GO:0098553	lumenal side of endoplasmic reticulum membrane	0.00276856	0.0244987	0.0198508	HLA-DRA/BCAP31/CD74/HLA-DPA1	4
Plaque	GO:0098552	side of membrane	0.00293949	0.0252714	0.020477	GFAP/ANXA1/EZR/ICAM1/FGG/HLA-DRA/SERPINE2/GFRA2/BCAP31/ESYT1/ITGB2/ITGAX/GPC4/CTSB/F3/IGHG3/PTPRC/CD163/CD74/FAS/HLA-DPA1/IGHG4/IGHV3-53/TGFBR3	24
Plaque	GO:0045177	apical part of cell	0.00455337	0.0355991	0.0288453	APP/CD44/ANXA1/EZR/MSN/HSP90AB1/ATP2B2/ATP6V1B2/ATP6V1E1/AQP1/CTSB/ATP6V0D2/CYBA/ERBB2/RAPGEF6/SLC2A13	16
Plaque	GO:0016323	basolateral plasma membrane	0.00541874	0.0398128	0.0322596	CD44/ANXA1/EZR/MSN/HSP90AB1/ATP2B2/LRP1/AQP1/CADM1/SLC4A4/ERBB2/LIN7B	12
Plaque	GO:0097038	perinuclear endoplasmic reticulum	0.00546269	0.0398128	0.0322596	CLU/BCAP31/CYBB/CYBA	4
Plaque	GO:0098791	Golgi apparatus subcompartment	0.00652676	0.0460083	0.0372797	APP/HLA-DRA/BCAP31/TGFBI/ATG9A/SYT11/STX8/ATP9A/GRN/RAB31/CLTCL1/TRAPPC4/CD74/HLA-DPA1/VAMP7/XYLT1	16
Plaque	GO:0019814	immunoglobulin complex	0.00729926	0.0498204	0.0403685	IGHG3/IGHG4/IGHV3-53/IGKV1-5	4
Plaque	GO:0098576	lumenal side of membrane	0.00729926	0.0498204	0.0403685	HLA-DRA/BCAP31/CD74/HLA-DPA1	4

## Sheet: Supplementary Data 5
Gene	UniProt	NeuroPro Score (Total)	NeuroPro Score (Advanced AD)	NeuroPro Score (preclinical AD)	NeuroPro Score (MCI)	NeuroPro Score (preclinical AD/MCI Combined)	Increased in Advanced AD	Decreased in Advanced AD	Single Directional Outlier (Advanced AD)	Inconsistent in Advanced AD	Increased in preclinical AD	Decreased in preclinical AD	Inconsistent in preclinical AD	Increased in MCI	Decreased in MCI	Inconsistent in MCI	Increased in Early AD	Decreased in Early AD	Change in Early and Advanced AD	Proposed "Advanced AD Protein Changes"	Proposed "Early-AD Protein Changes"	Opposite Protein Changes in Advanced AD and Early-AD	Unable to Group	Enriched in Plaques	Enriched in NFTs	Mitochondrial Protein	Synaptic Protein	Location in Synapse
GFAP	A0A1X7SBR3	31	21	2	2	4	TRUE				TRUE			TRUE			TRUE		UP (BOTH EARLY & LATE)		UP			TRUE	TRUE
APP	A0A0A0MRG2	28	17	6	1	7	TRUE				TRUE			TRUE			TRUE		UP (BOTH EARLY & LATE)		UP			TRUE	TRUE		TRUE	Presynapse
HSPB1	P04792	27	21	2		2	TRUE				TRUE						TRUE		UP (BOTH EARLY & LATE)		UP				TRUE
CD44	H0YD13	25	19	2		2	TRUE				TRUE						TRUE		UP (BOTH EARLY & LATE)		UP			TRUE
CLU	P10909	24	18	1		1	TRUE		TRUE	TRUE	TRUE						TRUE		UP (BOTH EARLY & LATE)		UP			TRUE	TRUE		TRUE
CAPG	P40121	20	15		2	2	TRUE							TRUE			TRUE		UP (BOTH EARLY & LATE)		UP			TRUE	TRUE
PADI2	Q9Y2J8	19	13	3		3	TRUE				TRUE						TRUE		UP (BOTH EARLY & LATE)		UP
APOE	P02649	19	12	2		2	TRUE				TRUE						TRUE		UP (BOTH EARLY & LATE)		UP			TRUE			TRUE
PLCD1	P51178	18	13	2		2	TRUE				TRUE						TRUE		UP (BOTH EARLY & LATE)		UP
ANXA1	P04083	18	13		1	1	TRUE							TRUE			TRUE		UP (BOTH EARLY & LATE)		UP			TRUE			TRUE
MAOB	P27338	16	13	1		1	TRUE				TRUE						TRUE		UP (BOTH EARLY & LATE)		UP					TRUE
PBXIP1	Q96AQ6	16	13	1		1	TRUE				TRUE						TRUE		UP (BOTH EARLY & LATE)		UP
BAG3	C9JFK9	16	13		1	1	TRUE							TRUE			TRUE		UP (BOTH EARLY & LATE)		UP
GPNMB	Q14956	16	12	1		1	TRUE				TRUE						TRUE		UP (BOTH EARLY & LATE)		UP			TRUE
PLEC	Q15149	16	12	1		1	TRUE				TRUE						TRUE		UP (BOTH EARLY & LATE)		UP
APCS	P02743	16	11	1		1	TRUE				TRUE						TRUE		UP (BOTH EARLY & LATE)		UP			TRUE
HTRA1	Q92743	16	11	1		1	TRUE				TRUE						TRUE		UP (BOTH EARLY & LATE)		UP			TRUE
VIM	P08670	16	10		1	1	TRUE							TRUE			TRUE		UP (BOTH EARLY & LATE)		UP			TRUE	TRUE
ANXA2	P07355	15	11		1	1	TRUE		TRUE	TRUE				TRUE			TRUE		UP (BOTH EARLY & LATE)		UP
C4B; C4B_2	P0C0L5	14	12	1		1	TRUE				TRUE						TRUE		UP (BOTH EARLY & LATE)		UP			TRUE
CSRP1	E9PS42	14	11	1		1	TRUE				TRUE						TRUE		UP (BOTH EARLY & LATE)		UP
DBI	B8ZWD1	14	11	1		1	TRUE				TRUE						TRUE		UP (BOTH EARLY & LATE)		UP
FABP5	Q01469	14	10	1		1	TRUE				TRUE						TRUE		UP (BOTH EARLY & LATE)		UP
AQP4	P55087	14	10		1	1	TRUE							TRUE			TRUE		UP (BOTH EARLY & LATE)		UP
MDK	E9PLM6	14	8	3		3	TRUE				TRUE						TRUE		UP (BOTH EARLY & LATE)		UP			TRUE
SMOC1	Q9H4F8	14	8	3		3	TRUE				TRUE						TRUE		UP (BOTH EARLY & LATE)		UP			TRUE
GSTP1	A0A087X243	14	8	2		2	TRUE				TRUE						TRUE		UP (BOTH EARLY & LATE)		UP
CAPS	Q13938	13	11		1	1	TRUE							TRUE			TRUE		UP (BOTH EARLY & LATE)		UP			TRUE
HSPB8	Q9UJY1	13	9	2	1	3	TRUE				TRUE			TRUE			TRUE		UP (BOTH EARLY & LATE)		UP
ICAM1	P05362	13	9	1		1	TRUE				TRUE						TRUE		UP (BOTH EARLY & LATE)		UP			TRUE
FHL1	Q13642	13	9	1		1	TRUE				TRUE						TRUE		UP (BOTH EARLY & LATE)		UP
PGD	P52209	13	9	1		1	TRUE				TRUE						TRUE		UP (BOTH EARLY & LATE)		UP
ACAN	P16112	12	10	1		1	TRUE				TRUE						TRUE		UP (BOTH EARLY & LATE)		UP						TRUE
HP	P00738	12	9		1	1	TRUE		TRUE	TRUE				TRUE			TRUE		UP (BOTH EARLY & LATE)		UP
UGP2	A0A087WYS1	12	9	1		1	TRUE				TRUE						TRUE		UP (BOTH EARLY & LATE)		UP
SPR	P35270	12	9		1	1	TRUE							TRUE			TRUE		UP (BOTH EARLY & LATE)		UP					TRUE
CP	E9PFZ2	12	8		1	1	TRUE		TRUE	TRUE				TRUE			TRUE		UP (BOTH EARLY & LATE)		UP			TRUE
SERPINA1	P01009	12	8		1	1	TRUE		TRUE	TRUE				TRUE			TRUE		UP (BOTH EARLY & LATE)		UP			TRUE
PAFAH1B3	Q15102	12	8	1		1	TRUE				TRUE						TRUE		UP (BOTH EARLY & LATE)		UP
MTAP	F8WES2	11	10		1	1	TRUE							TRUE			TRUE		UP (BOTH EARLY & LATE)		UP
ITGB1	E7EUI6	11	9	1		1	TRUE				TRUE						TRUE		UP (BOTH EARLY & LATE)		UP						TRUE	Postsynapse
CAPN2	P17655	11	8	1		1	TRUE				TRUE						TRUE		UP (BOTH EARLY & LATE)		UP
CAPNS1	A0A0C4DGQ5	11	8	1		1	TRUE				TRUE						TRUE		UP (BOTH EARLY & LATE)		UP
LTA4H	P09960	11	8	1		1	TRUE				TRUE						TRUE		UP (BOTH EARLY & LATE)		UP
GYG1	P46976	11	8		1	1	TRUE							TRUE			TRUE		UP (BOTH EARLY & LATE)		UP
NEFM	A5YM63	11	7	1		1	TRUE				TRUE						TRUE		UP (BOTH EARLY & LATE)		UP						TRUE	Synapse (Both Pre and Post)
TNC	P24821	11	7	1		1	TRUE				TRUE						TRUE		UP (BOTH EARLY & LATE)		UP						TRUE
COTL1	Q14019	11	7	1		1	TRUE				TRUE						TRUE		UP (BOTH EARLY & LATE)		UP
PKM	H3BN34	11	7	1		1	TRUE				TRUE						TRUE		UP (BOTH EARLY & LATE)		UP
CLIC1	O00299	11	7		1	1	TRUE							TRUE			TRUE		UP (BOTH EARLY & LATE)		UP			TRUE
GAPDH	P04406	11	6	2		2	TRUE				TRUE						TRUE		UP (BOTH EARLY & LATE)		UP						TRUE	Synapse (Both Pre and Post)
FLT1	P17948	11	6	2		2	TRUE				TRUE						TRUE		UP (BOTH EARLY & LATE)		UP			TRUE
CTSD	P07339	11	5	2		2	TRUE				TRUE						TRUE		UP (BOTH EARLY & LATE)		UP			TRUE			TRUE	Presynapse
CNDP2	Q96KP4	11	5	1		1	TRUE				TRUE						TRUE		UP (BOTH EARLY & LATE)		UP				TRUE
ANO6	Q4KMQ2	10	9	1		1	TRUE				TRUE						TRUE		UP (BOTH EARLY & LATE)		UP						TRUE
PGM2	Q96G03	10	8	1		1	TRUE				TRUE						TRUE		UP (BOTH EARLY & LATE)		UP			TRUE
SCIN	Q9Y6U3	10	8	1		1	TRUE				TRUE						TRUE		UP (BOTH EARLY & LATE)		UP			TRUE
TPP1	O14773	10	8	1		1	TRUE				TRUE						TRUE		UP (BOTH EARLY & LATE)		UP			TRUE
PLSCR4	Q9NRQ2	10	8	1		1	TRUE				TRUE						TRUE		UP (BOTH EARLY & LATE)		UP
BBOX1	O75936	10	7	1		1	TRUE				TRUE						TRUE		UP (BOTH EARLY & LATE)		UP
FTL	P02792	10	7		1	1	TRUE							TRUE			TRUE		UP (BOTH EARLY & LATE)		UP			TRUE
FLNA	P21333	10	6		3	3	TRUE							TRUE			TRUE		UP (BOTH EARLY & LATE)		UP						TRUE	Postsynapse
ALAD	P13716	10	6	2		2	TRUE				TRUE						TRUE		UP (BOTH EARLY & LATE)		UP
DKK3	F6SYF8	10	6	1		1	TRUE				TRUE						TRUE		UP (BOTH EARLY & LATE)		UP			TRUE
HMGB1	P09429	10	6	1		1	TRUE				TRUE						TRUE		UP (BOTH EARLY & LATE)		UP			TRUE
SDC4	P31431	10	6	1		1	TRUE				TRUE						TRUE		UP (BOTH EARLY & LATE)		UP			TRUE
DDAH2	O95865	10	6		1	1	TRUE							TRUE			TRUE		UP (BOTH EARLY & LATE)		UP
LGALS3	P17931	10	6		1	1	TRUE							TRUE			TRUE		UP (BOTH EARLY & LATE)		UP
SCRN1	Q12765	10	5	1		1	TRUE		TRUE	TRUE	TRUE						TRUE		UP (BOTH EARLY & LATE)		UP						TRUE	Presynapse
NTN1	O95631	10	5	1	1	2	TRUE				TRUE			TRUE			TRUE		UP (BOTH EARLY & LATE)		UP			TRUE			TRUE
COL25A1	Q9BXS0	10	5	1		1	TRUE				TRUE						TRUE		UP (BOTH EARLY & LATE)		UP			TRUE	TRUE
BLVRB	P30043	10	5	1		1	TRUE				TRUE						TRUE		UP (BOTH EARLY & LATE)		UP				TRUE
RNH1	P13489	10	5	1		1	TRUE				TRUE						TRUE		UP (BOTH EARLY & LATE)		UP
PLCD3	Q8N3E9	9	7	1		1	TRUE				TRUE						TRUE		UP (BOTH EARLY & LATE)		UP
CLIC4	Q9Y696	9	6	1		1	TRUE		TRUE	TRUE	TRUE						TRUE		UP (BOTH EARLY & LATE)		UP
G6PD	E7EUI8	9	6		1	1	TRUE		TRUE	TRUE				TRUE			TRUE		UP (BOTH EARLY & LATE)		UP
GRHPR	Q9UBQ7	9	6	1		1	TRUE				TRUE						TRUE		UP (BOTH EARLY & LATE)		UP					TRUE
PAICS	P22234	9	6	1		1	TRUE				TRUE						TRUE		UP (BOTH EARLY & LATE)		UP
PGLS	O95336	9	6	1		1	TRUE				TRUE						TRUE		UP (BOTH EARLY & LATE)		UP
PRDX5	P30044	9	5	1		1	TRUE		TRUE	TRUE	TRUE						TRUE		UP (BOTH EARLY & LATE)		UP					TRUE
AGRN	O00468	9	5	2		2	TRUE				TRUE						TRUE		UP (BOTH EARLY & LATE)		UP			TRUE			TRUE
ENTPD2	Q9Y5L3	9	5	1		1	TRUE				TRUE						TRUE		UP (BOTH EARLY & LATE)		UP
CD109	Q6YHK3	8	7	1		1	TRUE				TRUE						TRUE		UP (BOTH EARLY & LATE)		UP
PTRHD1	Q6GMV3	8	6	1		1	TRUE				TRUE						TRUE		UP (BOTH EARLY & LATE)		UP			TRUE		TRUE
PSME1	Q06323	8	6		1	1	TRUE							TRUE			TRUE		UP (BOTH EARLY & LATE)		UP			TRUE
HLA-DRA	P01903	8	5	1		1	TRUE				TRUE						TRUE		UP (BOTH EARLY & LATE)		UP			TRUE
SLC9A3R1	O14745	8	5	1		1	TRUE				TRUE						TRUE		UP (BOTH EARLY & LATE)		UP
TMPO	H0YJH7	8	5		1	1	TRUE							TRUE			TRUE		UP (BOTH EARLY & LATE)		UP			TRUE
ERLIN2	O94905	8	5		1	1	TRUE							TRUE			TRUE		UP (BOTH EARLY & LATE)		UP
GYG2	O15488	7	6	1		1	TRUE				TRUE						TRUE		UP (BOTH EARLY & LATE)		UP
H2AX	P16104	7	6	1		1	TRUE				TRUE						TRUE		UP (BOTH EARLY & LATE)		UP
H3-3A; H3-3B	P84243	7	6	1		1	TRUE				TRUE						TRUE		UP (BOTH EARLY & LATE)		UP
RAB27B	O00194	7	5	1		1	TRUE		TRUE	TRUE	TRUE						TRUE		UP (BOTH EARLY & LATE)		UP						TRUE	Presynapse
DST	Q03001	7	5		1	1	TRUE		TRUE	TRUE				TRUE			TRUE		UP (BOTH EARLY & LATE)		UP
GLRX	P35754	7	5	1		1	TRUE				TRUE						TRUE		UP (BOTH EARLY & LATE)		UP
ITGAV	P06756	7	5	1		1	TRUE				TRUE						TRUE		UP (BOTH EARLY & LATE)		UP
PLXNB1	O43157	7	5	1		1	TRUE				TRUE						TRUE		UP (BOTH EARLY & LATE)		UP
IGFBP5	P24593	6	5	1		1	TRUE				TRUE						TRUE		UP (BOTH EARLY & LATE)		UP
H2AZ1	P0C0S5	6	5		1	1	TRUE							TRUE			TRUE		UP (BOTH EARLY & LATE)		UP
RPH3A	Q9Y2J0	22	-17	-1	-1	-2		TRUE				TRUE			TRUE			TRUE	DOWN (BOTH EARLY & LATE)		DOWN						TRUE	Presynapse
VGF	O15240	22	-17	-2		-2		TRUE				TRUE						TRUE	DOWN (BOTH EARLY & LATE)		DOWN			TRUE			TRUE
ACTN2	P35609	19	-13	-3	-1	-4		TRUE				TRUE			TRUE			TRUE	DOWN (BOTH EARLY & LATE)		DOWN						TRUE	Postsynapse
DNM1L	O00429	18	-13	-2		-2		TRUE	TRUE	TRUE		TRUE						TRUE	DOWN (BOTH EARLY & LATE)		DOWN						TRUE	Presynapse
HOMER1	Q86YM7	18	-14	-1		-1		TRUE				TRUE						TRUE	DOWN (BOTH EARLY & LATE)		DOWN						TRUE	Postsynapse
STXBP1	P61764	17	-13	-1		-1		TRUE	TRUE	TRUE		TRUE						TRUE	DOWN (BOTH EARLY & LATE)		DOWN						TRUE	Presynapse
SYT12	Q8IV01	17	-14	-1		-1		TRUE				TRUE						TRUE	DOWN (BOTH EARLY & LATE)		DOWN						TRUE	Presynapse
AP3D1	O14617	16	-11	-3		-3		TRUE				TRUE						TRUE	DOWN (BOTH EARLY & LATE)		DOWN						TRUE	Synapse (Both Pre and Post)
SNAP25	P60880	15	-10	-1		-1		TRUE				TRUE						TRUE	DOWN (BOTH EARLY & LATE)		DOWN						TRUE	Presynapse
SEPTIN5	G3XAH0	15	-10	-2		-2		TRUE				TRUE						TRUE	DOWN (BOTH EARLY & LATE)		DOWN						TRUE	Presynapse
YWHAQ	P27348	15	-11	-1		-1		TRUE	TRUE	TRUE		TRUE						TRUE	DOWN (BOTH EARLY & LATE)		DOWN						TRUE
PPP2R1A	P30153	15	-11	-1		-1		TRUE				TRUE						TRUE	DOWN (BOTH EARLY & LATE)		DOWN						TRUE
AP2A1	O95782	15	-11	-1		-1		TRUE				TRUE						TRUE	DOWN (BOTH EARLY & LATE)		DOWN
GNAI1	P63096	15	-11	-2		-2		TRUE				TRUE						TRUE	DOWN (BOTH EARLY & LATE)		DOWN
CA4	P22748	14	-8	-2	-1	-3		TRUE	TRUE	TRUE		TRUE			TRUE			TRUE	DOWN (BOTH EARLY & LATE)		DOWN
PLXNA1	Q9UIW2	14	-9	-2	-1	-3		TRUE				TRUE			TRUE			TRUE	DOWN (BOTH EARLY & LATE)		DOWN
STX1A	Q16623	14	-10	-1		-1		TRUE	TRUE	TRUE		TRUE						TRUE	DOWN (BOTH EARLY & LATE)		DOWN						TRUE	Synapse (Both Pre and Post)
OLFM1	Q99784	14	-10	-1		-1		TRUE				TRUE						TRUE	DOWN (BOTH EARLY & LATE)		DOWN				TRUE		TRUE
MAP2	E7EV03	14	-10		-1	-1		TRUE							TRUE			TRUE	DOWN (BOTH EARLY & LATE)		DOWN						TRUE	Postsynapse
SYNPO	Q8N3V7	14	-11	-1		-1		TRUE				TRUE						TRUE	DOWN (BOTH EARLY & LATE)		DOWN						TRUE	Postsynapse
YWHAZ	P63104	13	-8	-1		-1		TRUE				TRUE						TRUE	DOWN (BOTH EARLY & LATE)		DOWN			TRUE			TRUE	Postsynapse
CYFIP2	E7EVJ5	13	-8	-2		-2		TRUE				TRUE						TRUE	DOWN (BOTH EARLY & LATE)		DOWN						TRUE
RTN4	Q9NQC3	13	-8	-2		-2		TRUE				TRUE						TRUE	DOWN (BOTH EARLY & LATE)		DOWN						TRUE	Postsynapse
PGM2L1	Q6PCE3	13	-9	-1		-1		TRUE				TRUE						TRUE	DOWN (BOTH EARLY & LATE)		DOWN
DBNL	Q9UJU6	13	-9	-2		-2		TRUE				TRUE						TRUE	DOWN (BOTH EARLY & LATE)		DOWN						TRUE	Synapse (Both Pre and Post)
PPME1	Q9Y570	13	-10	-1		-1		TRUE	TRUE	TRUE		TRUE						TRUE	DOWN (BOTH EARLY & LATE)		DOWN
GAS7	O60861	13	-10	-1		-1		TRUE				TRUE						TRUE	DOWN (BOTH EARLY & LATE)		DOWN
DBN1	Q16643	12	-7	-2		-2		TRUE	TRUE	TRUE		TRUE						TRUE	DOWN (BOTH EARLY & LATE)		DOWN						TRUE	Postsynapse
BAIAP2	Q9UQB8	12	-7	-3		-3		TRUE				TRUE						TRUE	DOWN (BOTH EARLY & LATE)		DOWN						TRUE	Synapse (Both Pre and Post)
AP2A2	O94973	12	-8	-1		-1		TRUE				TRUE						TRUE	DOWN (BOTH EARLY & LATE)		DOWN
PAK1	Q13153	12	-8	-2		-2		TRUE				TRUE						TRUE	DOWN (BOTH EARLY & LATE)		DOWN						TRUE	Postsynapse
SGIP1	Q9BQI5	12	-8	-2		-2		TRUE				TRUE						TRUE	DOWN (BOTH EARLY & LATE)		DOWN						TRUE	Presynapse
SH3GLB2	B7ZC39	12	-9	-1		-1		TRUE	TRUE	TRUE		TRUE						TRUE	DOWN (BOTH EARLY & LATE)		DOWN						TRUE	Postsynapse
AP2M1	E9PFW3	12	-9	-1		-1		TRUE				TRUE						TRUE	DOWN (BOTH EARLY & LATE)		DOWN						TRUE	Presynapse
IRGQ	Q8WZA9	12	-9	-1		-1		TRUE				TRUE						TRUE	DOWN (BOTH EARLY & LATE)		DOWN			TRUE
HPCA	P84074	12	-10	-1		-1		TRUE				TRUE						TRUE	DOWN (BOTH EARLY & LATE)		DOWN						TRUE	Postsynapse
PALM	O75781	11	-5	-2		-2		TRUE				TRUE						TRUE	DOWN (BOTH EARLY & LATE)		DOWN				TRUE
CD47	Q08722	11	-5	-3		-3		TRUE				TRUE						TRUE	DOWN (BOTH EARLY & LATE)		DOWN
ACTN1	P12814	11	-5	-4		-4		TRUE				TRUE						TRUE	DOWN (BOTH EARLY & LATE)		DOWN						TRUE
RALA	P11233	11	-5	-4		-4		TRUE				TRUE						TRUE	DOWN (BOTH EARLY & LATE)		DOWN						TRUE
NNT	Q13423	11	-7	-1		-1		TRUE	TRUE	TRUE		TRUE						TRUE	DOWN (BOTH EARLY & LATE)		DOWN					TRUE
PCLO	Q9Y6V0	11	-7	-1	-1	-2		TRUE	TRUE	TRUE		TRUE			TRUE			TRUE	DOWN (BOTH EARLY & LATE)		DOWN						TRUE	Presynapse
SIRPA	P78324	11	-7	-2		-2		TRUE	TRUE	TRUE		TRUE						TRUE	DOWN (BOTH EARLY & LATE)		DOWN
AP2B1	P63010	11	-7	-1		-1		TRUE				TRUE						TRUE	DOWN (BOTH EARLY & LATE)		DOWN						TRUE	Presynapse
ATP1A3	P13637	11	-7	-1		-1		TRUE				TRUE						TRUE	DOWN (BOTH EARLY & LATE)		DOWN						TRUE	Synapse (Both Pre and Post)
ATL1	Q8WXF7	11	-7	-2		-2		TRUE				TRUE						TRUE	DOWN (BOTH EARLY & LATE)		DOWN
LRRC57	H3BSW0	11	-7	-2	-1	-3		TRUE				TRUE			TRUE			TRUE	DOWN (BOTH EARLY & LATE)		DOWN
EPN1	Q9Y6I3	11	-8	-1		-1		TRUE	TRUE	TRUE		TRUE						TRUE	DOWN (BOTH EARLY & LATE)		DOWN						TRUE	Synapse (Both Pre and Post)
NUMBL	A0A0C4DGH3	11	-8		-1	-1		TRUE	TRUE	TRUE					TRUE			TRUE	DOWN (BOTH EARLY & LATE)		DOWN						TRUE
NECAP1	Q8NC96	11	-8	-1		-1		TRUE				TRUE						TRUE	DOWN (BOTH EARLY & LATE)		DOWN						TRUE	Presynapse
GNAZ	P19086	11	-8	-1		-1		TRUE				TRUE						TRUE	DOWN (BOTH EARLY & LATE)		DOWN
PHF24	Q9UPV7	11	-8	-1		-1		TRUE				TRUE						TRUE	DOWN (BOTH EARLY & LATE)		DOWN
MAP2K4	P45985	11	-9	-1		-1		TRUE	TRUE	TRUE		TRUE						TRUE	DOWN (BOTH EARLY & LATE)		DOWN
ANKS1B	Q7Z6G8	11	-9	-1		-1		TRUE				TRUE						TRUE	DOWN (BOTH EARLY & LATE)		DOWN						TRUE	Synapse (Both Pre and Post)
DNM1	Q05193	10	-5	-1		-1		TRUE				TRUE						TRUE	DOWN (BOTH EARLY & LATE)		DOWN			TRUE			TRUE	Presynapse
NAPB	Q9H115	10	-6	-1		-1		TRUE				TRUE						TRUE	DOWN (BOTH EARLY & LATE)		DOWN						TRUE	Synapse (Both Pre and Post)
SEPTIN11	D6RER5	10	-6	-2		-2		TRUE				TRUE						TRUE	DOWN (BOTH EARLY & LATE)		DOWN						TRUE	Postsynapse
CASKIN1	Q8WXD9	10	-6	-2		-2		TRUE				TRUE						TRUE	DOWN (BOTH EARLY & LATE)		DOWN						TRUE	Presynapse
PPM1H	Q9ULR3	10	-6	-2		-2		TRUE				TRUE						TRUE	DOWN (BOTH EARLY & LATE)		DOWN						TRUE
RTN1	Q16799	10	-6	-2		-2		TRUE				TRUE						TRUE	DOWN (BOTH EARLY & LATE)		DOWN
NCKAP1	Q9Y2A7	10	-7	-1		-1		TRUE	TRUE	TRUE		TRUE						TRUE	DOWN (BOTH EARLY & LATE)		DOWN						TRUE	Postsynapse
CRIP2	P52943	10	-7	-1		-1		TRUE	TRUE	TRUE		TRUE						TRUE	DOWN (BOTH EARLY & LATE)		DOWN
PDCD6IP	Q8WUM4	10	-7	-1		-1		TRUE	TRUE	TRUE		TRUE						TRUE	DOWN (BOTH EARLY & LATE)		DOWN
TWF2	Q6IBS0	10	-7	-1		-1		TRUE	TRUE	TRUE		TRUE						TRUE	DOWN (BOTH EARLY & LATE)		DOWN
ABR	Q12979	10	-7	-1		-1		TRUE				TRUE						TRUE	DOWN (BOTH EARLY & LATE)		DOWN						TRUE	Postsynapse
ARHGEF2	Q92974	10	-7	-1		-1		TRUE				TRUE						TRUE	DOWN (BOTH EARLY & LATE)		DOWN						TRUE	Postsynapse
DMXL2	Q8TDJ6	10	-7	-1		-1		TRUE				TRUE						TRUE	DOWN (BOTH EARLY & LATE)		DOWN						TRUE	Presynapse
AP1G1	O43747	10	-7	-1		-1		TRUE				TRUE						TRUE	DOWN (BOTH EARLY & LATE)		DOWN						TRUE	Presynapse
GDAP1	Q8TB36	10	-7	-1		-1		TRUE				TRUE						TRUE	DOWN (BOTH EARLY & LATE)		DOWN					TRUE
GRPEL1	Q9HAV7	10	-7	-1		-1		TRUE				TRUE						TRUE	DOWN (BOTH EARLY & LATE)		DOWN					TRUE
SLC30A3	Q99726	10	-7		-1	-1		TRUE							TRUE			TRUE	DOWN (BOTH EARLY & LATE)		DOWN						TRUE	Presynapse
DIRAS2	Q96HU8	10	-7		-1	-1		TRUE							TRUE			TRUE	DOWN (BOTH EARLY & LATE)		DOWN
OPA1	O60313	10	-7		-1	-1		TRUE							TRUE			TRUE	DOWN (BOTH EARLY & LATE)		DOWN					TRUE
SLC2A3	P11169	10	-7	-2		-2		TRUE				TRUE						TRUE	DOWN (BOTH EARLY & LATE)		DOWN			TRUE			TRUE
CYRIA	Q9H0Q0	10	-8	-1		-1		TRUE	TRUE	TRUE		TRUE						TRUE	DOWN (BOTH EARLY & LATE)		DOWN
HGS	O14964	10	-8	-1		-1		TRUE	TRUE	TRUE		TRUE						TRUE	DOWN (BOTH EARLY & LATE)		DOWN
FBXL16	Q8N461	10	-8		-1	-1		TRUE							TRUE			TRUE	DOWN (BOTH EARLY & LATE)		DOWN
SLC4A10	Q6U841	10	-8		-1	-1		TRUE							TRUE			TRUE	DOWN (BOTH EARLY & LATE)		DOWN
NRN1	A0A087WWT2	10	-9	-1		-1		TRUE				TRUE						TRUE	DOWN (BOTH EARLY & LATE)		DOWN						TRUE
PHB	P35232	9	-5	-1		-1		TRUE	TRUE	TRUE		TRUE						TRUE	DOWN (BOTH EARLY & LATE)		DOWN					TRUE	TRUE	Synapse (Both Pre and Post)
TPPP	O94811	9	-5	-1		-1		TRUE	TRUE	TRUE		TRUE						TRUE	DOWN (BOTH EARLY & LATE)		DOWN
PPP2R5E	Q16537	9	-5	-2		-2		TRUE	TRUE	TRUE		TRUE						TRUE	DOWN (BOTH EARLY & LATE)		DOWN
ATP6V1D	Q9Y5K8	9	-5	-1		-1		TRUE				TRUE						TRUE	DOWN (BOTH EARLY & LATE)		DOWN			TRUE			TRUE	Presynapse
STX1B	P61266	9	-5	-1		-1		TRUE				TRUE						TRUE	DOWN (BOTH EARLY & LATE)		DOWN						TRUE
ATP1A2	B1AKY9	9	-5	-1		-1		TRUE				TRUE						TRUE	DOWN (BOTH EARLY & LATE)		DOWN
GDA	Q9Y2T3	9	-5	-1		-1		TRUE				TRUE						TRUE	DOWN (BOTH EARLY & LATE)		DOWN
HSPD1	P10809	9	-5	-1		-1		TRUE				TRUE						TRUE	DOWN (BOTH EARLY & LATE)		DOWN
NECAB2	Q7Z6G3	9	-5	-1	-1	-2		TRUE				TRUE			TRUE			TRUE	DOWN (BOTH EARLY & LATE)		DOWN
PIP5K1C	O60331	9	-5	-2		-2		TRUE				TRUE						TRUE	DOWN (BOTH EARLY & LATE)		DOWN						TRUE	Synapse (Both Pre and Post)
PLXNA4	Q9HCM2	9	-5	-2		-2		TRUE				TRUE						TRUE	DOWN (BOTH EARLY & LATE)		DOWN						TRUE
RABEP1	Q15276	9	-5	-2	-1	-3		TRUE				TRUE			TRUE			TRUE	DOWN (BOTH EARLY & LATE)		DOWN						TRUE	Presynapse
UQCRB	E5RHG9	9	-6	-1		-1		TRUE	TRUE	TRUE		TRUE						TRUE	DOWN (BOTH EARLY & LATE)		DOWN					TRUE
KRAS	P01116	9	-6	-1		-1		TRUE	TRUE	TRUE		TRUE						TRUE	DOWN (BOTH EARLY & LATE)		DOWN
AUH	Q13825	9	-6		-1	-1		TRUE	TRUE	TRUE					TRUE			TRUE	DOWN (BOTH EARLY & LATE)		DOWN					TRUE
NECTIN1	Q15223	9	-6	-2		-2		TRUE	TRUE	TRUE		TRUE						TRUE	DOWN (BOTH EARLY & LATE)		DOWN						TRUE	Presynapse
NDUFB9	E9PF49	9	-6	-1		-1		TRUE				TRUE						TRUE	DOWN (BOTH EARLY & LATE)		DOWN					TRUE
ABI2	Q9NYB9	9	-6	-1		-1		TRUE				TRUE						TRUE	DOWN (BOTH EARLY & LATE)		DOWN						TRUE	Postsynapse
DLG1	Q12959	9	-6	-1		-1		TRUE				TRUE						TRUE	DOWN (BOTH EARLY & LATE)		DOWN						TRUE	Postsynapse
MYO5A	G3V394	9	-6	-1		-1		TRUE				TRUE						TRUE	DOWN (BOTH EARLY & LATE)		DOWN						TRUE	Postsynapse
RTN3	O95197	9	-6	-1		-1		TRUE				TRUE						TRUE	DOWN (BOTH EARLY & LATE)		DOWN						TRUE	Presynapse
CHCHD6	J3QTA6	9	-6	-1		-1		TRUE				TRUE						TRUE	DOWN (BOTH EARLY & LATE)		DOWN
GNL1	P36915	9	-6	-1		-1		TRUE				TRUE						TRUE	DOWN (BOTH EARLY & LATE)		DOWN
PCDH1	Q08174	9	-6	-1		-1		TRUE				TRUE						TRUE	DOWN (BOTH EARLY & LATE)		DOWN
PHACTR1	Q9C0D0	9	-6	-1		-1		TRUE				TRUE						TRUE	DOWN (BOTH EARLY & LATE)		DOWN
TAGLN3	Q9UI15	9	-6	-1		-1		TRUE				TRUE						TRUE	DOWN (BOTH EARLY & LATE)		DOWN
VTA1	A0A087WY55	9	-6	-2		-2		TRUE				TRUE						TRUE	DOWN (BOTH EARLY & LATE)		DOWN
PRKACA	P17612	9	-7		-1	-1		TRUE	TRUE	TRUE					TRUE			TRUE	DOWN (BOTH EARLY & LATE)		DOWN						TRUE	Synapse (Both Pre and Post)
RGS7	P49802	9	-7	-1		-1		TRUE				TRUE						TRUE	DOWN (BOTH EARLY & LATE)		DOWN						TRUE	Synapse (Both Pre and Post)
MGLL	A0A0C4DFN3	9	-7	-1		-1		TRUE				TRUE						TRUE	DOWN (BOTH EARLY & LATE)		DOWN
CTNND1	C9JZR2	9	-7		-1	-1		TRUE							TRUE			TRUE	DOWN (BOTH EARLY & LATE)		DOWN						TRUE	Synapse (Both Pre and Post)
SLC25A27	O95847	9	-7	-1	-1	-2		TRUE				TRUE			TRUE			TRUE	DOWN (BOTH EARLY & LATE)		DOWN					TRUE
DIRAS1	O95057	8	-5	-1		-1		TRUE	TRUE	TRUE		TRUE						TRUE	DOWN (BOTH EARLY & LATE)		DOWN
SAR1A	Q9NR31	8	-5		-1	-1		TRUE	TRUE	TRUE					TRUE			TRUE	DOWN (BOTH EARLY & LATE)		DOWN
DNM3	Q9UQ16	8	-5	-1		-1		TRUE				TRUE						TRUE	DOWN (BOTH EARLY & LATE)		DOWN						TRUE	Synapse (Both Pre and Post)
AP1B1	Q10567	8	-5	-1		-1		TRUE				TRUE						TRUE	DOWN (BOTH EARLY & LATE)		DOWN
PPP5C	H0YDU8	8	-5	-1		-1		TRUE				TRUE						TRUE	DOWN (BOTH EARLY & LATE)		DOWN
TOM1L2	B7Z2U2	8	-5	-1		-1		TRUE				TRUE						TRUE	DOWN (BOTH EARLY & LATE)		DOWN
CDC42	P60953	8	-5	-1		-1		TRUE				TRUE						TRUE	DOWN (BOTH EARLY & LATE)		DOWN						TRUE
GSK3B	P49841	8	-5	-1	-1	-2		TRUE				TRUE			TRUE			TRUE	DOWN (BOTH EARLY & LATE)		DOWN						TRUE	Postsynapse
PLCL2	Q9UPR0	8	-5	-2		-2		TRUE				TRUE						TRUE	DOWN (BOTH EARLY & LATE)		DOWN
ACTR3B	Q9P1U1	8	-6	-1		-1		TRUE				TRUE						TRUE	DOWN (BOTH EARLY & LATE)		DOWN
HMOX2	A0A087WT44	8	-6	-1		-1		TRUE				TRUE						TRUE	DOWN (BOTH EARLY & LATE)		DOWN
LRRC40	Q9H9A6	8	-6	-1		-1		TRUE				TRUE						TRUE	DOWN (BOTH EARLY & LATE)		DOWN
RAB3B	P20337	8	-7	-1		-1		TRUE				TRUE						TRUE	DOWN (BOTH EARLY & LATE)		DOWN						TRUE	Presynapse
RIMS1	Q86UR5	7	-5		-1	-1		TRUE	TRUE	TRUE					TRUE			TRUE	DOWN (BOTH EARLY & LATE)		DOWN						TRUE	Presynapse
SYT7	O43581	7	-5	-1		-1		TRUE				TRUE						TRUE	DOWN (BOTH EARLY & LATE)		DOWN						TRUE	Presynapse
GFRA2	O00451	7	-5	-1		-1		TRUE				TRUE						TRUE	DOWN (BOTH EARLY & LATE)		DOWN			TRUE
EHD3	Q9NZN3	7	-5	-1		-1		TRUE				TRUE						TRUE	DOWN (BOTH EARLY & LATE)		DOWN
FAM162A	F8W7Q4	7	-5	-1		-1		TRUE				TRUE						TRUE	DOWN (BOTH EARLY & LATE)		DOWN					TRUE
MARK1	A0A087X0I6	7	-5	-1		-1		TRUE				TRUE						TRUE	DOWN (BOTH EARLY & LATE)		DOWN
TTC7B	Q86TV6	7	-5	-1		-1		TRUE				TRUE						TRUE	DOWN (BOTH EARLY & LATE)		DOWN
CACNG3	O60359	7	-6	-1		-1		TRUE				TRUE						TRUE	DOWN (BOTH EARLY & LATE)		DOWN						TRUE	Postsynapse
NPTX2	P47972	7	-6	-1		-1		TRUE				TRUE						TRUE	DOWN (BOTH EARLY & LATE)		DOWN						TRUE	Postsynapse
ASAP1	H0YBM4	7	-6	-1		-1		TRUE				TRUE						TRUE	DOWN (BOTH EARLY & LATE)		DOWN						TRUE
NRBP1	F8W6G1	7	-6	-1		-1		TRUE				TRUE						TRUE	DOWN (BOTH EARLY & LATE)		DOWN
OSBPL8	F8W060	7	-6	-1		-1		TRUE				TRUE						TRUE	DOWN (BOTH EARLY & LATE)		DOWN
EIF4G1	E7EX73	6	-5	-1		-1		TRUE				TRUE						TRUE	DOWN (BOTH EARLY & LATE)		DOWN						TRUE	Postsynapse
SST	P61278	6	-5	-1		-1		TRUE				TRUE						TRUE	DOWN (BOTH EARLY & LATE)		DOWN						TRUE	Presynapse
CDH10	D6RJG0	6	-5	-1		-1		TRUE				TRUE						TRUE	DOWN (BOTH EARLY & LATE)		DOWN						TRUE	Synapse (Both Pre and Post)
ADAM11	B4DKD2	6	-5	-1		-1		TRUE				TRUE						TRUE	DOWN (BOTH EARLY & LATE)		DOWN
AGPAT1	Q99943	6	-5	-1		-1		TRUE				TRUE						TRUE	DOWN (BOTH EARLY & LATE)		DOWN
C4A	P0C0L4	19	14				TRUE												LATE ONLY (UP)	UP				TRUE	TRUE
ANXA5	P08758	17	15				TRUE												LATE ONLY (UP)	UP							TRUE	Presynapse
GJA1	P17302	17	15				TRUE												LATE ONLY (UP)	UP
AHNAK	Q09666	17	14				TRUE												LATE ONLY (UP)	UP
PRDX6	P30041	17	14				TRUE												LATE ONLY (UP)	UP
MAPT	P10636	16	11				TRUE												LATE ONLY (UP)	UP				TRUE	TRUE
S100A6	P06703	15	13				TRUE		TRUE	TRUE									LATE ONLY (UP)	UP
GNG12	Q9UBI6	15	13				TRUE												LATE ONLY (UP)	UP
PRDX1	Q06830	15	12				TRUE		TRUE	TRUE									LATE ONLY (UP)	UP
CSTB	P04080	15	11				TRUE												LATE ONLY (UP)	UP				TRUE
EZR	E7EQR4	14	11				TRUE												LATE ONLY (UP)	UP				TRUE			TRUE
AK1	P00568	14	10				TRUE												LATE ONLY (UP)	UP
PSAT1	Q9Y617	14	10				TRUE												LATE ONLY (UP)	UP
GMPR	P36959	13	13				TRUE												LATE ONLY (UP)	UP
C3	P01024	13	10				TRUE												LATE ONLY (UP)	UP				TRUE
MSN	P26038	13	10				TRUE												LATE ONLY (UP)	UP				TRUE
ENO1	P06733	13	9				TRUE												LATE ONLY (UP)	UP					TRUE
SQSTM1	Q13501	12	8				TRUE												LATE ONLY (UP)	UP				TRUE	TRUE
FGG	P02679	12	7				TRUE												LATE ONLY (UP)	UP				TRUE			TRUE
PGAM2	P15259	11	11				TRUE												LATE ONLY (UP)	UP
CHGA	P10645	11	10				TRUE												LATE ONLY (UP)	UP				TRUE
AMPD2	Q01433	11	10				TRUE												LATE ONLY (UP)	UP
PNPO	Q9NVS9	11	9				TRUE		TRUE	TRUE									LATE ONLY (UP)	UP						TRUE
ADD3	Q9UEY8	11	9				TRUE												LATE ONLY (UP)	UP							TRUE
SELENBP1	Q13228	11	9				TRUE												LATE ONLY (UP)	UP
SYNM	A0A075B7B1	11	9				TRUE												LATE ONLY (UP)	UP
MAPK1	P28482	11	8				TRUE												LATE ONLY (UP)	UP							TRUE	Postsynapse
FGA	P02671	11	8				TRUE												LATE ONLY (UP)	UP							TRUE
FGB	P02675	11	8				TRUE												LATE ONLY (UP)	UP							TRUE
QDPR	P09417	11	8				TRUE												LATE ONLY (UP)	UP						TRUE
SEPTIN2	Q15019	11	8				TRUE												LATE ONLY (UP)	UP
TKT	A0A0B4J1R6	11	8				TRUE												LATE ONLY (UP)	UP
C1QC	P02747	11	7				TRUE												LATE ONLY (UP)	UP				TRUE
PHGDH	A0A286YF22	11	7				TRUE												LATE ONLY (UP)	UP
LCP1	P13796	10	8				TRUE		TRUE	TRUE									LATE ONLY (UP)	UP				TRUE
LHPP	Q9H008	10	8				TRUE												LATE ONLY (UP)	UP				TRUE
S100A1	P23297	10	8				TRUE												LATE ONLY (UP)	UP				TRUE
H1-2	P16403	10	8				TRUE												LATE ONLY (UP)	UP
H4C1; H4C2; H4C3; H4C4; H4C5; H4C6; H4C8; H4C9; H4C11; H4C12; H4C13; H4C14; H4C15; H4-16	P62805	10	8				TRUE												LATE ONLY (UP)	UP
LGALS1	P09382	10	8				TRUE												LATE ONLY (UP)	UP
MAP4	F8W9U4	10	7				TRUE		TRUE	TRUE									LATE ONLY (UP)	UP
NEFH	P12036	10	7				TRUE												LATE ONLY (UP)	UP							TRUE	Postsynapse
NEFL	P07196	10	7				TRUE												LATE ONLY (UP)	UP							TRUE	Synapse (Both Pre and Post)
H1-0	P07305	10	7				TRUE												LATE ONLY (UP)	UP				TRUE
ALDH1L1	O75891	10	7				TRUE												LATE ONLY (UP)	UP						TRUE
CA2	P00918	10	7				TRUE												LATE ONLY (UP)	UP
HEPACAM	Q14CZ8	10	7				TRUE												LATE ONLY (UP)	UP
SRI	E9PG82	10	7				TRUE												LATE ONLY (UP)	UP
AKR1B1	P15121	10	6				TRUE												LATE ONLY (UP)	UP						TRUE
CBR1	P16152	10	5				TRUE		TRUE	TRUE									LATE ONLY (UP)	UP					TRUE
PEA15	Q15121	10	5				TRUE												LATE ONLY (UP)	UP					TRUE
NPC2	G3V3D1	9	9				TRUE												LATE ONLY (UP)	UP
PLIN3	O60664	9	9				TRUE												LATE ONLY (UP)	UP
S100A11	P31949	9	9				TRUE												LATE ONLY (UP)	UP
MACROD1	Q9BQ69	9	8				TRUE		TRUE	TRUE									LATE ONLY (UP)	UP						TRUE
HSPB6	O14558	9	8				TRUE												LATE ONLY (UP)	UP				TRUE
ATP8A1	Q9Y2Q0	9	7				TRUE		TRUE	TRUE									LATE ONLY (UP)	UP							TRUE	Presynapse
NDRG4	Q9ULP0	9	7				TRUE		TRUE	TRUE									LATE ONLY (UP)	UP
DPYSL3	Q14195	9	7				TRUE												LATE ONLY (UP)	UP							TRUE
A2M	P01023	9	7				TRUE												LATE ONLY (UP)	UP
ESD	P10768	9	7				TRUE												LATE ONLY (UP)	UP
GNA13	Q14344	9	7				TRUE												LATE ONLY (UP)	UP
MACROH2A1	O75367	9	7				TRUE												LATE ONLY (UP)	UP
TJP2	Q9UDY2	9	7				TRUE												LATE ONLY (UP)	UP
NPEPPS	E9PP11	9	6				TRUE		TRUE	TRUE									LATE ONLY (UP)	UP
FBXO2	Q9UK22	9	6				TRUE												LATE ONLY (UP)	UP							TRUE	Postsynapse
SERPINA3	P01011	9	6				TRUE												LATE ONLY (UP)	UP				TRUE
ALDH9A1	P49189	9	6				TRUE												LATE ONLY (UP)	UP						TRUE
APRT	P07741	9	6				TRUE												LATE ONLY (UP)	UP
ARRB1	P49407	9	6				TRUE												LATE ONLY (UP)	UP
GSN	P06396	9	6				TRUE												LATE ONLY (UP)	UP
PYGB	P11216	9	6				TRUE												LATE ONLY (UP)	UP
RUVBL2	Q9Y230	9	6				TRUE												LATE ONLY (UP)	UP
S100A9	P06702	9	6				TRUE												LATE ONLY (UP)	UP
SH3BGRL	O75368	9	6				TRUE												LATE ONLY (UP)	UP
TPPP3	Q9BW30	9	6				TRUE												LATE ONLY (UP)	UP
CPNE6	O95741	9	5				TRUE		TRUE	TRUE									LATE ONLY (UP)	UP							TRUE
HNRNPM	A0A087X0X3	9	5				TRUE												LATE ONLY (UP)	UP							TRUE	Postsynapse
HEBP2	Q9Y5Z4	8	8				TRUE												LATE ONLY (UP)	UP
S100B	A8MRB1	8	7				TRUE		TRUE	TRUE									LATE ONLY (UP)	UP
NUCKS1	Q9H1E3	8	7				TRUE												LATE ONLY (UP)	UP
QPRT	Q15274	8	7				TRUE												LATE ONLY (UP)	UP
SORBS1	Q9BX66	8	6				TRUE		TRUE	TRUE									LATE ONLY (UP)	UP
TMEM30A	Q9NV96	8	6				TRUE		TRUE	TRUE									LATE ONLY (UP)	UP
RDX	P35241	8	6				TRUE												LATE ONLY (UP)	UP							TRUE
ASAH1	Q13510	8	6				TRUE												LATE ONLY (UP)	UP				TRUE
HPX	P02790	8	6				TRUE												LATE ONLY (UP)	UP				TRUE
ADH5	P11766	8	6				TRUE												LATE ONLY (UP)	UP
ANXA4	P09525	8	6				TRUE												LATE ONLY (UP)	UP
BDH2	Q9BUT1	8	6				TRUE												LATE ONLY (UP)	UP
PGM3	O95394	8	6				TRUE												LATE ONLY (UP)	UP
TAGLN2	P37802	8	6				TRUE												LATE ONLY (UP)	UP
ABHD14B	Q96IU4	8	5				TRUE												LATE ONLY (UP)	UP				TRUE
AKR7A2	H3BLU7	8	5				TRUE												LATE ONLY (UP)	UP						TRUE
IMPA1	P29218	8	5				TRUE												LATE ONLY (UP)	UP
LDHB	P07195	8	5				TRUE												LATE ONLY (UP)	UP
LMNA	P02545	8	5				TRUE												LATE ONLY (UP)	UP
SRSF1	J3KTL2	8	5				TRUE												LATE ONLY (UP)	UP
SERPING1	P05155	7	7				TRUE		TRUE	TRUE									LATE ONLY (UP)	UP
CD99	A0A096LP69	7	7				TRUE												LATE ONLY (UP)	UP
ITIH4	Q14624	7	7				TRUE												LATE ONLY (UP)	UP
LAMP2	P13473	7	7				TRUE												LATE ONLY (UP)	UP
P08107	P08107	7	7				TRUE												LATE ONLY (UP)	UP
SPP1	P10451	7	7				TRUE												LATE ONLY (UP)	UP
TPD52L1	E9PNK6	7	7				TRUE												LATE ONLY (UP)	UP
TPD52L2	O43399	7	6				TRUE		TRUE	TRUE									LATE ONLY (UP)	UP
SAMHD1	Q9Y3Z3	7	6				TRUE												LATE ONLY (UP)	UP				TRUE
IGHG1	P01857	7	6				TRUE												LATE ONLY (UP)	UP
IGKC	P01834	7	6				TRUE												LATE ONLY (UP)	UP
NAMPT	P43490	7	6				TRUE												LATE ONLY (UP)	UP
RPS6KA2	F2Z2J1	7	6				TRUE												LATE ONLY (UP)	UP
PPP1R1B	Q9UD71	7	5				TRUE		TRUE	TRUE									LATE ONLY (UP)	UP							TRUE	Postsynapse
HBA1; HBA2	P69905	7	5				TRUE		TRUE	TRUE									LATE ONLY (UP)	UP
HINT1	P49773	7	5				TRUE		TRUE	TRUE									LATE ONLY (UP)	UP
FGF1	P05230	7	5				TRUE												LATE ONLY (UP)	UP				TRUE
FN3KRP	Q9HA64	7	5				TRUE												LATE ONLY (UP)	UP				TRUE
H1-4	P10412	7	5				TRUE												LATE ONLY (UP)	UP
H2AZ2	Q71UI9	7	5				TRUE												LATE ONLY (UP)	UP
HSPA2	P54652	7	5				TRUE												LATE ONLY (UP)	UP
IDH1	O75874	7	5				TRUE												LATE ONLY (UP)	UP
LLGL1	Q15334	7	5				TRUE												LATE ONLY (UP)	UP
MLC1	Q15049	7	5				TRUE												LATE ONLY (UP)	UP
SOD2	P04179	7	5				TRUE												LATE ONLY (UP)	UP						TRUE
TCEAL3	Q969E4	7	5				TRUE												LATE ONLY (UP)	UP
GC	D6RF35	6	6				TRUE												LATE ONLY (UP)	UP
GPD1	P21695	6	6				TRUE												LATE ONLY (UP)	UP
ISYNA1	Q9NPH2	6	6				TRUE												LATE ONLY (UP)	UP
ITGA7	J3KNV4	6	6				TRUE												LATE ONLY (UP)	UP
P05067a	P05067a	6	6				TRUE												LATE ONLY (UP)	UP
ISOC1	Q96CN7	6	5				TRUE		TRUE	TRUE									LATE ONLY (UP)	UP
UBA6	A0AVT1	6	5				TRUE		TRUE	TRUE									LATE ONLY (UP)	UP
S100A10	P60903	6	5				TRUE												LATE ONLY (UP)	UP				TRUE
FGF2	P09038	6	5				TRUE												LATE ONLY (UP)	UP
GPX1	P07203	6	5				TRUE												LATE ONLY (UP)	UP						TRUE
SYT2	Q8N9I0	5	5				TRUE		TRUE	TRUE									LATE ONLY (UP)	UP							TRUE	Presynapse
CFB	P00751	5	5				TRUE		TRUE	TRUE									LATE ONLY (UP)	UP
PLIN4	Q96Q06	5	5				TRUE		TRUE	TRUE									LATE ONLY (UP)	UP
SLC4A1	E2RVJ0	5	5				TRUE		TRUE	TRUE									LATE ONLY (UP)	UP
ALB	P02768	5	5				TRUE												LATE ONLY (UP)	UP
CLDN10	P78369	5	5				TRUE												LATE ONLY (UP)	UP
H1-3	P16402	5	5				TRUE												LATE ONLY (UP)	UP
HDGF	P51858	5	5				TRUE												LATE ONLY (UP)	UP
HMGA1	P17096	5	5				TRUE												LATE ONLY (UP)	UP
HTATSF1	O43719	5	5				TRUE												LATE ONLY (UP)	UP
P0CG05	P0CG05	5	5				TRUE												LATE ONLY (UP)	UP
PLXDC2	Q6UX71	5	5				TRUE												LATE ONLY (UP)	UP
PTGR2	Q8N8N7	5	5				TRUE												LATE ONLY (UP)	UP
RBKS	Q9H477	5	5				TRUE												LATE ONLY (UP)	UP
SLC39A12	Q504Y0	5	5				TRUE												LATE ONLY (UP)	UP
UBE2I	P63279	5	5				TRUE												LATE ONLY (UP)	UP
CORO1A	A0A024R611	20	-17					TRUE	TRUE	TRUE									LATE ONLY (DOWN)	DOWN							TRUE
OTUB1	F5H6Q1	16	-14					TRUE	TRUE	TRUE									LATE ONLY (DOWN)	DOWN
SH3GL1	Q99961	15	-12					TRUE	TRUE	TRUE									LATE ONLY (DOWN)	DOWN							TRUE	Synapse (Both Pre and Post)
GRIA2	P42262	15	-12					TRUE											LATE ONLY (DOWN)	DOWN							TRUE	Synapse (Both Pre and Post)
CAP2	E9PDI2	15	-12					TRUE											LATE ONLY (DOWN)	DOWN							TRUE
ATP2A2	P16615	15	-12					TRUE											LATE ONLY (DOWN)	DOWN
FARSB	Q9NSD9	15	-12					TRUE											LATE ONLY (DOWN)	DOWN
SUCLA2	Q9P2R7	15	-12					TRUE											LATE ONLY (DOWN)	DOWN						TRUE
GLS	O94925	14	-11					TRUE											LATE ONLY (DOWN)	DOWN						TRUE
LRPPRC	P42704	14	-11					TRUE											LATE ONLY (DOWN)	DOWN						TRUE
DLG4	P78352	14	-12					TRUE											LATE ONLY (DOWN)	DOWN							TRUE	Postsynapse
DNAJC6	O75061	14	-12					TRUE											LATE ONLY (DOWN)	DOWN							TRUE	Presynapse
SUCLG1	P53597	14	-12					TRUE											LATE ONLY (DOWN)	DOWN						TRUE
PREP	P48147	13	-10					TRUE	TRUE	TRUE									LATE ONLY (DOWN)	DOWN						TRUE
OXCT1	P55809	13	-10					TRUE											LATE ONLY (DOWN)	DOWN						TRUE
MAPRE3	Q9UPY8	13	-11					TRUE											LATE ONLY (DOWN)	DOWN
VPS35	Q96QK1	12	-8					TRUE	TRUE	TRUE									LATE ONLY (DOWN)	DOWN							TRUE	Synapse (Both Pre and Post)
PLCB1	Q9NQ66	12	-8					TRUE											LATE ONLY (DOWN)	DOWN							TRUE	Postsynapse
CRMP1	Q14194	12	-9					TRUE	TRUE	TRUE									LATE ONLY (DOWN)	DOWN
SYNGAP1	B7ZCA0	12	-9					TRUE											LATE ONLY (DOWN)	DOWN							TRUE	Postsynapse
SYNJ1	C9JFZ1	12	-9					TRUE											LATE ONLY (DOWN)	DOWN							TRUE	Presynapse
DCLK1	O15075	12	-9					TRUE											LATE ONLY (DOWN)	DOWN
DLAT	H0YDD4	12	-9					TRUE											LATE ONLY (DOWN)	DOWN						TRUE
DPYSL4	O14531	12	-9					TRUE											LATE ONLY (DOWN)	DOWN
EPB41L3	A0A0A0MRA8	12	-9					TRUE											LATE ONLY (DOWN)	DOWN
FARSA	K7ER00	12	-9					TRUE											LATE ONLY (DOWN)	DOWN
HSPA4L	O95757	12	-9					TRUE											LATE ONLY (DOWN)	DOWN
PDHX	O00330	12	-9					TRUE											LATE ONLY (DOWN)	DOWN						TRUE
TLN2	Q9Y4G6	12	-10					TRUE	TRUE	TRUE									LATE ONLY (DOWN)	DOWN
NDUFA10	A0A087WXC5	12	-10					TRUE											LATE ONLY (DOWN)	DOWN						TRUE
KIF5C	O60282	12	-10					TRUE											LATE ONLY (DOWN)	DOWN							TRUE	Postsynapse
AP3B2	Q13367	12	-10					TRUE											LATE ONLY (DOWN)	DOWN
CAMK2A	Q9UQM7	11	-7					TRUE	TRUE	TRUE									LATE ONLY (DOWN)	DOWN							TRUE	Synapse (Both Pre and Post)
GSK3A	P49840	11	-8					TRUE	TRUE	TRUE									LATE ONLY (DOWN)	DOWN
CLTC	A0A087WVQ6	11	-8					TRUE											LATE ONLY (DOWN)	DOWN							TRUE	Presynapse
PRKCG	P05129	11	-8					TRUE											LATE ONLY (DOWN)	DOWN							TRUE	Synapse (Both Pre and Post)
BSN	Q9UPA5	11	-9					TRUE											LATE ONLY (DOWN)	DOWN							TRUE	Presynapse
KIAA0513	O60268	11	-9					TRUE											LATE ONLY (DOWN)	DOWN
USP14	P54578	10	-6					TRUE	TRUE	TRUE									LATE ONLY (DOWN)	DOWN
ATP6V1H	Q9UI12	10	-6					TRUE											LATE ONLY (DOWN)	DOWN				TRUE			TRUE	Presynapse
IDH3A	H0YKD0	10	-7					TRUE	TRUE	TRUE									LATE ONLY (DOWN)	DOWN						TRUE
IPO7	O95373	10	-7					TRUE	TRUE	TRUE									LATE ONLY (DOWN)	DOWN					TRUE
CADM3	Q8N126	10	-7					TRUE											LATE ONLY (DOWN)	DOWN					TRUE		TRUE	Presynapse
ATP2B2	Q01814	10	-7					TRUE											LATE ONLY (DOWN)	DOWN				TRUE			TRUE	Synapse (Both Pre and Post)
ATP2B1	P20020	10	-7					TRUE											LATE ONLY (DOWN)	DOWN							TRUE	Presynapse
PACSIN1	Q9BY11	10	-7					TRUE											LATE ONLY (DOWN)	DOWN							TRUE	Synapse (Both Pre and Post)
SPTBN2	O15020	10	-7					TRUE											LATE ONLY (DOWN)	DOWN							TRUE	Synapse (Both Pre and Post)
PDHA1	P08559	10	-7					TRUE											LATE ONLY (DOWN)	DOWN						TRUE
TRAP1	Q12931	10	-7					TRUE											LATE ONLY (DOWN)	DOWN						TRUE
TUBB3	Q13509	10	-7					TRUE											LATE ONLY (DOWN)	DOWN
NDUFA5	A0A024R745	10	-8					TRUE	TRUE	TRUE									LATE ONLY (DOWN)	DOWN						TRUE
ADAP1	O75689	10	-8					TRUE	TRUE	TRUE									LATE ONLY (DOWN)	DOWN
CADPS	Q9ULU8	10	-8					TRUE											LATE ONLY (DOWN)	DOWN							TRUE	Presynapse
CORO2B	Q9UQ03	10	-8					TRUE											LATE ONLY (DOWN)	DOWN
IARS2	Q9NSE4	10	-8					TRUE											LATE ONLY (DOWN)	DOWN						TRUE
LINGO1	Q96FE5	10	-8					TRUE											LATE ONLY (DOWN)	DOWN
NFS1	Q9Y697	10	-8					TRUE											LATE ONLY (DOWN)	DOWN						TRUE
OGDHL	Q9ULD0	10	-8					TRUE											LATE ONLY (DOWN)	DOWN						TRUE
OGDH	E9PCR7	10	-8					TRUE											LATE ONLY (DOWN)	DOWN						TRUE
SCAI	Q8N9R8	10	-9					TRUE											LATE ONLY (DOWN)	DOWN
TIMM44	O43615	10	-9					TRUE											LATE ONLY (DOWN)	DOWN						TRUE
EEF1B2	P24534	9	-5					TRUE	TRUE	TRUE									LATE ONLY (DOWN)	DOWN
COX5A	P20674	9	-5					TRUE											LATE ONLY (DOWN)	DOWN						TRUE
COX5B	P10606	9	-5					TRUE											LATE ONLY (DOWN)	DOWN						TRUE
BASP1	P80723	9	-5					TRUE											LATE ONLY (DOWN)	DOWN
TUBB	P07437	9	-6					TRUE	TRUE	TRUE									LATE ONLY (DOWN)	DOWN							TRUE
COPS4	D6RFN0	9	-6					TRUE	TRUE	TRUE									LATE ONLY (DOWN)	DOWN
DUSP3	P51452	9	-6					TRUE	TRUE	TRUE									LATE ONLY (DOWN)	DOWN
IMMT	C9J406	9	-6					TRUE	TRUE	TRUE									LATE ONLY (DOWN)	DOWN
TUBA4A	C9JDS9	9	-6					TRUE	TRUE	TRUE									LATE ONLY (DOWN)	DOWN
GPHN	F5H039	9	-6					TRUE											LATE ONLY (DOWN)	DOWN							TRUE	Postsynapse
ATP1B1	P05026	9	-6					TRUE											LATE ONLY (DOWN)	DOWN
DMTN	Q08495	9	-6					TRUE											LATE ONLY (DOWN)	DOWN
ROCK2	O75116	9	-7					TRUE	TRUE	TRUE									LATE ONLY (DOWN)	DOWN							TRUE
CRAT	P43155	9	-7					TRUE	TRUE	TRUE									LATE ONLY (DOWN)	DOWN						TRUE
VSNL1	P62760	9	-7					TRUE	TRUE	TRUE									LATE ONLY (DOWN)	DOWN
CAMK4	Q16566	9	-7					TRUE											LATE ONLY (DOWN)	DOWN							TRUE	Postsynapse
DLG3	Q5JUW8	9	-7					TRUE											LATE ONLY (DOWN)	DOWN							TRUE	Postsynapse
PRKCE	Q02156	9	-7					TRUE											LATE ONLY (DOWN)	DOWN							TRUE	Presynapse
WDR7	Q9Y4E6	9	-7					TRUE											LATE ONLY (DOWN)	DOWN							TRUE	Presynapse
CEP170B	J3KQR7	9	-7					TRUE											LATE ONLY (DOWN)	DOWN
DYNC1LI1	Q9Y6G9	9	-7					TRUE											LATE ONLY (DOWN)	DOWN
SLC25A22	E9PQ36	9	-7					TRUE											LATE ONLY (DOWN)	DOWN						TRUE
KLC2	Q9H0B6	9	-8					TRUE											LATE ONLY (DOWN)	DOWN
SLIRP	Q9GZT3	9	-9					TRUE	TRUE	TRUE									LATE ONLY (DOWN)	DOWN						TRUE
SGTB	Q96EQ0	9	-9					TRUE											LATE ONLY (DOWN)	DOWN
CLTB	P09497	8	-5					TRUE	TRUE	TRUE									LATE ONLY (DOWN)	DOWN							TRUE	Presynapse
CLTA	P09496	8	-5					TRUE	TRUE	TRUE									LATE ONLY (DOWN)	DOWN							TRUE	Synapse (Both Pre and Post)
CKB	P12277	8	-5					TRUE	TRUE	TRUE									LATE ONLY (DOWN)	DOWN
EEF1G	P26641	8	-5					TRUE	TRUE	TRUE									LATE ONLY (DOWN)	DOWN
PDXP	Q96GD0	8	-5					TRUE	TRUE	TRUE									LATE ONLY (DOWN)	DOWN
PACS1	Q6VY07	8	-5					TRUE											LATE ONLY (DOWN)	DOWN					TRUE
NDUFS1	P28331	8	-5					TRUE											LATE ONLY (DOWN)	DOWN						TRUE
NDUFS3	O75489	8	-5					TRUE											LATE ONLY (DOWN)	DOWN						TRUE
CDK5	Q00535	8	-5					TRUE											LATE ONLY (DOWN)	DOWN							TRUE	Postsynapse
VAMP2	J3QRU4	8	-5					TRUE											LATE ONLY (DOWN)	DOWN							TRUE	Presynapse
PPP3CB	P16298	8	-5					TRUE											LATE ONLY (DOWN)	DOWN							TRUE
CYRIB	Q9NUQ9	8	-5					TRUE											LATE ONLY (DOWN)	DOWN
DLD	P09622	8	-5					TRUE											LATE ONLY (DOWN)	DOWN						TRUE
DSTN	P60981	8	-5					TRUE											LATE ONLY (DOWN)	DOWN
IDH3B	O43837	8	-5					TRUE											LATE ONLY (DOWN)	DOWN						TRUE
SLC25A3	Q00325	8	-5					TRUE											LATE ONLY (DOWN)	DOWN						TRUE
LDHA	P00338	8	-5					TRUE											LATE ONLY (DOWN)	DOWN
ATP5PO	P48047	8	-6					TRUE	TRUE	TRUE									LATE ONLY (DOWN)	DOWN						TRUE
CYC1	P08574	8	-6					TRUE	TRUE	TRUE									LATE ONLY (DOWN)	DOWN						TRUE
NTM	Q9P121	8	-6					TRUE	TRUE	TRUE									LATE ONLY (DOWN)	DOWN
STAM	Q92783	8	-6					TRUE	TRUE	TRUE									LATE ONLY (DOWN)	DOWN
YARS1	P54577	8	-6					TRUE	TRUE	TRUE									LATE ONLY (DOWN)	DOWN
NDUFA9	F5GY40	8	-6					TRUE											LATE ONLY (DOWN)	DOWN						TRUE
SYNGR1	B5MCD7	8	-6					TRUE											LATE ONLY (DOWN)	DOWN							TRUE	Presynapse
CPLX2	Q6PUV4	8	-6					TRUE											LATE ONLY (DOWN)	DOWN							TRUE	Synapse (Both Pre and Post)
PPP2CA	P67775	8	-6					TRUE											LATE ONLY (DOWN)	DOWN							TRUE
AP3M2	P53677	8	-6					TRUE											LATE ONLY (DOWN)	DOWN
CADM2	Q8N3J6	8	-6					TRUE											LATE ONLY (DOWN)	DOWN
LONP1	K7EKE6	8	-6					TRUE											LATE ONLY (DOWN)	DOWN						TRUE
PDK3	Q15120	8	-6					TRUE											LATE ONLY (DOWN)	DOWN						TRUE
RASAL1	O95294	8	-6					TRUE											LATE ONLY (DOWN)	DOWN
WARS1	P23381	8	-6					TRUE											LATE ONLY (DOWN)	DOWN
GRIA3	P42263	8	-7					TRUE											LATE ONLY (DOWN)	DOWN							TRUE	Synapse (Both Pre and Post)
NCALD	P61601	8	-7					TRUE											LATE ONLY (DOWN)	DOWN
SDHA	P31040	7	-5					TRUE	TRUE	TRUE									LATE ONLY (DOWN)	DOWN						TRUE
AP1M1	Q9BXS5	7	-5					TRUE	TRUE	TRUE									LATE ONLY (DOWN)	DOWN
CALR	P27797	7	-5					TRUE	TRUE	TRUE									LATE ONLY (DOWN)	DOWN
DCTN1	Q14203	7	-5					TRUE	TRUE	TRUE									LATE ONLY (DOWN)	DOWN
DPYSL5	Q9BPU6	7	-5					TRUE	TRUE	TRUE									LATE ONLY (DOWN)	DOWN
PDE2A	C9JPD5	7	-5					TRUE	TRUE	TRUE									LATE ONLY (DOWN)	DOWN
SLC25A4	P12235	7	-5					TRUE	TRUE	TRUE									LATE ONLY (DOWN)	DOWN						TRUE
SLC25A5	P05141	7	-5					TRUE	TRUE	TRUE									LATE ONLY (DOWN)	DOWN						TRUE
TPT1	P13693	7	-5					TRUE	TRUE	TRUE									LATE ONLY (DOWN)	DOWN
NDUFC2	O95298	7	-5					TRUE											LATE ONLY (DOWN)	DOWN
NDUFS2	O75306	7	-5					TRUE											LATE ONLY (DOWN)	DOWN						TRUE
UQCRQ	O14949	7	-5					TRUE											LATE ONLY (DOWN)	DOWN						TRUE
AGAP2	F8VVT9	7	-5					TRUE											LATE ONLY (DOWN)	DOWN							TRUE	Postsynapse
ATP2B3	Q16720	7	-5					TRUE											LATE ONLY (DOWN)	DOWN							TRUE	Presynapse
SLC17A7	Q9P2U7	7	-5					TRUE											LATE ONLY (DOWN)	DOWN							TRUE	Presynapse
RPS4X	P62701	7	-5					TRUE											LATE ONLY (DOWN)	DOWN							TRUE
TTYH1	Q9H313	7	-5					TRUE											LATE ONLY (DOWN)	DOWN							TRUE
AFG3L2	Q9Y4W6	7	-5					TRUE											LATE ONLY (DOWN)	DOWN						TRUE
ELOB	Q15370	7	-5					TRUE											LATE ONLY (DOWN)	DOWN
LETM1	O95202	7	-5					TRUE											LATE ONLY (DOWN)	DOWN						TRUE
NT5DC3	Q86UY8	7	-5					TRUE											LATE ONLY (DOWN)	DOWN						TRUE
PPP1CB	P62140	7	-5					TRUE											LATE ONLY (DOWN)	DOWN
GRK2	P25098	7	-6					TRUE	TRUE	TRUE									LATE ONLY (DOWN)	DOWN							TRUE	Synapse (Both Pre and Post)
CPLX1	D6RI11	7	-6					TRUE	TRUE	TRUE									LATE ONLY (DOWN)	DOWN							TRUE	Synapse (Both Pre and Post)
SNX30	Q5VWJ9	7	-6					TRUE	TRUE	TRUE									LATE ONLY (DOWN)	DOWN
GRIN1	Q05586	7	-6					TRUE											LATE ONLY (DOWN)	DOWN							TRUE	Synapse (Both Pre and Post)
TBC1D24	Q9ULP9	7	-6					TRUE											LATE ONLY (DOWN)	DOWN							TRUE
ABLIM2	Q6H8Q1	7	-6					TRUE											LATE ONLY (DOWN)	DOWN
AGK	Q53H12	7	-6					TRUE											LATE ONLY (DOWN)	DOWN						TRUE
NECAB1	Q8N987	7	-6					TRUE											LATE ONLY (DOWN)	DOWN
PRKRA	O75569	7	-6					TRUE											LATE ONLY (DOWN)	DOWN
SARS2	M0QWZ7	7	-6					TRUE											LATE ONLY (DOWN)	DOWN						TRUE
SHANK2	B7ZKU9	7	-7					TRUE											LATE ONLY (DOWN)	DOWN							TRUE	Postsynapse
MRPS35	P82673	7	-7					TRUE											LATE ONLY (DOWN)	DOWN						TRUE
OLFM3	Q96PB7	7	-7					TRUE											LATE ONLY (DOWN)	DOWN
PCSK1	P29120	7	-7					TRUE											LATE ONLY (DOWN)	DOWN
PPEF1	O14829	7	-7					TRUE											LATE ONLY (DOWN)	DOWN
ACSS1	Q9NUB1	6	-5					TRUE	TRUE	TRUE									LATE ONLY (DOWN)	DOWN						TRUE
CD200	P41217	6	-5					TRUE	TRUE	TRUE									LATE ONLY (DOWN)	DOWN
ECPAS	J3KN16	6	-5					TRUE	TRUE	TRUE									LATE ONLY (DOWN)	DOWN
GRIN2B	Q13224	6	-5					TRUE											LATE ONLY (DOWN)	DOWN							TRUE	Synapse (Both Pre and Post)
PICK1	Q9NRD5	6	-5					TRUE											LATE ONLY (DOWN)	DOWN							TRUE	Synapse (Both Pre and Post)
C2CD2L	O14523	6	-5					TRUE											LATE ONLY (DOWN)	DOWN
EFR3B	Q9Y2G0	6	-5					TRUE											LATE ONLY (DOWN)	DOWN
FXYD7	K7EKU3	6	-5					TRUE											LATE ONLY (DOWN)	DOWN
GPR158	Q5T848	6	-5					TRUE											LATE ONLY (DOWN)	DOWN
GSTK1	Q9Y2Q3	6	-5					TRUE											LATE ONLY (DOWN)	DOWN						TRUE
IARS1	P41252	6	-5					TRUE											LATE ONLY (DOWN)	DOWN
OAT	P04181	6	-5					TRUE											LATE ONLY (DOWN)	DOWN						TRUE
PPP2R5D	E9PFR3	6	-5					TRUE											LATE ONLY (DOWN)	DOWN
SDR39U1	Q9NRG7	6	-5					TRUE											LATE ONLY (DOWN)	DOWN						TRUE
SHMT2	P34897	6	-5					TRUE											LATE ONLY (DOWN)	DOWN						TRUE
SLC25A46	Q96AG3	6	-5					TRUE											LATE ONLY (DOWN)	DOWN						TRUE
STRAP	Q9Y3F4	6	-5					TRUE											LATE ONLY (DOWN)	DOWN
STK24	B4DR80	6	-6					TRUE	TRUE	TRUE									LATE ONLY (DOWN)	DOWN
NF1	P21359	6	-6					TRUE											LATE ONLY (DOWN)	DOWN							TRUE
UQCR10	Q9UDW1	5	-5					TRUE	TRUE	TRUE									LATE ONLY (DOWN)	DOWN						TRUE
FDX2	Q6P4F2	5	-5					TRUE	TRUE	TRUE									LATE ONLY (DOWN)	DOWN						TRUE
MFF	A0A0A0MS29	5	-5					TRUE	TRUE	TRUE									LATE ONLY (DOWN)	DOWN						TRUE
PRMT1	E9PKG1	5	-5					TRUE	TRUE	TRUE									LATE ONLY (DOWN)	DOWN
DGKZ	Q13574	5	-5					TRUE											LATE ONLY (DOWN)	DOWN							TRUE	Postsynapse
NGEF	Q8N5V2	5	-5					TRUE											LATE ONLY (DOWN)	DOWN							TRUE	Postsynapse
STXBP5L	E9PFI2	5	-5					TRUE											LATE ONLY (DOWN)	DOWN							TRUE	Presynapse
ELAVL2	A0A0A0MRX1	5	-5					TRUE											LATE ONLY (DOWN)	DOWN							TRUE
CAMKK2	Q96RR4	5	-5					TRUE											LATE ONLY (DOWN)	DOWN
CIRBP	Q14011	5	-5					TRUE											LATE ONLY (DOWN)	DOWN
EVL	Q9UI08	5	-5					TRUE											LATE ONLY (DOWN)	DOWN
GNG4	P50150	5	-5					TRUE											LATE ONLY (DOWN)	DOWN
ISCU	Q9H1K1	5	-5					TRUE											LATE ONLY (DOWN)	DOWN						TRUE
MICOS10	A0A087WU07	5	-5					TRUE											LATE ONLY (DOWN)	DOWN
MLIP	E9PFJ4	5	-5					TRUE											LATE ONLY (DOWN)	DOWN
STRN4	Q9NRL3	5	-5					TRUE											LATE ONLY (DOWN)	DOWN
KYAT3	Q6YP21	4		1	2	3					TRUE			TRUE			TRUE		EARLY ONLY (UP)			UP (No AD Score)				TRUE
CADM4	Q8NFZ8	4		2		2					TRUE						TRUE		EARLY ONLY (UP)			UP (No AD Score)
RPL7A	P62424	4		1		1					TRUE						TRUE		EARLY ONLY (UP)			UP (No AD Score)					TRUE	Synapse (Both Pre and Post)
CAPZB	P47756	4		1		1					TRUE						TRUE		EARLY ONLY (UP)			UP (No AD Score)					TRUE	Postsynapse
GDI2	P50395	4		1		1					TRUE						TRUE		EARLY ONLY (UP)			UP (No AD Score)					TRUE
ADAM23	E7EWD3	3		1		1					TRUE						TRUE		EARLY ONLY (UP)			UP (No AD Score)					TRUE	Presynapse
RAB21	Q9UL25	3		1		1					TRUE						TRUE		EARLY ONLY (UP)			UP (No AD Score)					TRUE
ASMTL	O95671	3			1	1								TRUE			TRUE		EARLY ONLY (UP)			UP (No AD Score)
GSS	P48637	3			1	1								TRUE			TRUE		EARLY ONLY (UP)			UP (No AD Score)
MYO6	E7EW20	2		1		1					TRUE						TRUE		EARLY ONLY (UP)			UP (No AD Score)		TRUE			TRUE	Synapse (Both Pre and Post)
KRT6A	P02538	2		1		1					TRUE						TRUE		EARLY ONLY (UP)			UP (No AD Score)		TRUE
CALM1	P0DP23	2		1		1					TRUE						TRUE		EARLY ONLY (UP)			UP (No AD Score)
ERMN	Q8TAM6	2		1		1					TRUE						TRUE		EARLY ONLY (UP)			UP (No AD Score)
H3-3B	K7EK07	2		1		1					TRUE						TRUE		EARLY ONLY (UP)			UP (No AD Score)
PRPS1	P60891	2		1		1					TRUE						TRUE		EARLY ONLY (UP)			UP (No AD Score)
SCD5	Q86SK9	2		1		1					TRUE						TRUE		EARLY ONLY (UP)			UP (No AD Score)
STAT1	P42224	2			1	1								TRUE			TRUE		EARLY ONLY (UP)			UP (No AD Score)
TSG101	Q99816	2			1	1								TRUE			TRUE		EARLY ONLY (UP)			UP (No AD Score)
HIP1	O00291	1		1		1					TRUE						TRUE		EARLY ONLY (UP)			UP (No AD Score)					TRUE	Synapse (Both Pre and Post)
KPNA1	P52294	1		1		1					TRUE						TRUE		EARLY ONLY (UP)			UP (No AD Score)					TRUE	Postsynapse
BTBD9	Q96Q07	1		1		1					TRUE						TRUE		EARLY ONLY (UP)			UP (No AD Score)					TRUE
ALG1	Q9BT22	1		1		1					TRUE						TRUE		EARLY ONLY (UP)			UP (No AD Score)
ARCN1	P48444	1		1		1					TRUE						TRUE		EARLY ONLY (UP)			UP (No AD Score)
BAX	Q07812	1		1		1					TRUE						TRUE		EARLY ONLY (UP)			UP (No AD Score)				TRUE
CTNNA3	Q9UI47	1		1		1					TRUE						TRUE		EARLY ONLY (UP)			UP (No AD Score)
FAHD2B	Q6P2I3	1		1		1					TRUE						TRUE		EARLY ONLY (UP)			UP (No AD Score)				TRUE
FRMD5	Q7Z6J6	1		1		1					TRUE						TRUE		EARLY ONLY (UP)			UP (No AD Score)
HECW1	Q76N89	1		1		1					TRUE						TRUE		EARLY ONLY (UP)			UP (No AD Score)
HLA-C	A2AEA2	1		1		1					TRUE						TRUE		EARLY ONLY (UP)			UP (No AD Score)
KYAT1	Q16773	1		1		1					TRUE						TRUE		EARLY ONLY (UP)			UP (No AD Score)				TRUE
NKAP	Q8N5F7	1		1		1					TRUE						TRUE		EARLY ONLY (UP)			UP (No AD Score)
RGL1	Q9NZL6	1		1		1					TRUE						TRUE		EARLY ONLY (UP)			UP (No AD Score)
SCRG1	O75711	1		1		1					TRUE						TRUE		EARLY ONLY (UP)			UP (No AD Score)
SH3KBP1	Q96B97	1		1		1					TRUE						TRUE		EARLY ONLY (UP)			UP (No AD Score)
SNRPB2	P08579	1		1		1					TRUE						TRUE		EARLY ONLY (UP)			UP (No AD Score)
SORCS2	Q96PQ0	1		1		1					TRUE						TRUE		EARLY ONLY (UP)			UP (No AD Score)
SPIN1	Q9Y657	1		1		1					TRUE						TRUE		EARLY ONLY (UP)			UP (No AD Score)
TMEM145	M0QZX2	1		1		1					TRUE						TRUE		EARLY ONLY (UP)			UP (No AD Score)
VPS4B	O75351	1		1		1					TRUE						TRUE		EARLY ONLY (UP)			UP (No AD Score)
ADAR	P55265	1			1	1								TRUE			TRUE		EARLY ONLY (UP)			UP (No AD Score)				TRUE
ARHGEF6	Q15052	1			1	1								TRUE			TRUE		EARLY ONLY (UP)			UP (No AD Score)
BMP3	P12645	1			1	1								TRUE			TRUE		EARLY ONLY (UP)			UP (No AD Score)
CDC42SE2	Q9NRR3	1			1	1								TRUE			TRUE		EARLY ONLY (UP)			UP (No AD Score)
TMCO1	Q9UM00	1			1	1								TRUE			TRUE		EARLY ONLY (UP)			UP (No AD Score)
TMEM106B	Q9NUM4	1			1	1								TRUE			TRUE		EARLY ONLY (UP)			UP (No AD Score)
SYT1	J3KQA0	12	-8		1	1		TRUE						TRUE			TRUE		OPPOSITE (UP - EARLY; DOWN - LATE)			UP					TRUE	Presynapse
IDH3G	P51553	12	-9	1		1		TRUE	TRUE	TRUE	TRUE						TRUE		OPPOSITE (UP - EARLY; DOWN - LATE)			UP				TRUE
NDUFV1	G3V0I5	11	-8		1	1		TRUE						TRUE			TRUE		OPPOSITE (UP - EARLY; DOWN - LATE)			UP				TRUE
PDHB	P11177	10	-6	1		1		TRUE			TRUE						TRUE		OPPOSITE (UP - EARLY; DOWN - LATE)			UP				TRUE
DBT	P11182	10	-8		1	1		TRUE						TRUE			TRUE		OPPOSITE (UP - EARLY; DOWN - LATE)			UP		TRUE		TRUE
RFTN1	Q14699	7	-5	1	1	2		TRUE	TRUE	TRUE	TRUE			TRUE			TRUE		OPPOSITE (UP - EARLY; DOWN - LATE)			UP
MMUT	P22033	7	-5		1	1		TRUE						TRUE			TRUE		OPPOSITE (UP - EARLY; DOWN - LATE)			UP
ACTB	P60709	4		-1		-1						TRUE						TRUE	EARLY ONLY (DOWN)			DOWN (No AD Score)					TRUE	Postsynapse
RPL31	P62899	4		-1		-1						TRUE						TRUE	EARLY ONLY (DOWN)			DOWN (No AD Score)					TRUE	Postsynapse
BCAN	Q96GW7	4		-1		-1						TRUE						TRUE	EARLY ONLY (DOWN)			DOWN (No AD Score)					TRUE
ARL6IP5	O75915	3		-1		-1						TRUE						TRUE	EARLY ONLY (DOWN)			DOWN (No AD Score)					TRUE	Presynapse
RAB11B	Q15907	3		-1		-1						TRUE						TRUE	EARLY ONLY (DOWN)			DOWN (No AD Score)					TRUE	Presynapse
SYNPR	Q8TBG9	3		-1		-1						TRUE						TRUE	EARLY ONLY (DOWN)			DOWN (No AD Score)					TRUE	Presynapse
ACP1	P24666	3		-1		-1						TRUE						TRUE	EARLY ONLY (DOWN)			DOWN (No AD Score)
ANXA11	P50995	3		-1		-1						TRUE						TRUE	EARLY ONLY (DOWN)			DOWN (No AD Score)
FUS	P35637	3		-1		-1						TRUE						TRUE	EARLY ONLY (DOWN)			DOWN (No AD Score)
LYSMD2	Q8IV50	3		-1		-1						TRUE						TRUE	EARLY ONLY (DOWN)			DOWN (No AD Score)
RABL6	Q3YEC7	3		-1		-1						TRUE						TRUE	EARLY ONLY (DOWN)			DOWN (No AD Score)
RAPGEF2	H0Y905	3		-1		-1						TRUE						TRUE	EARLY ONLY (DOWN)			DOWN (No AD Score)
NUBP2	Q9Y5Y2	3		-1	-1	-2						TRUE			TRUE			TRUE	EARLY ONLY (DOWN)			DOWN (No AD Score)
ADRM1	Q16186	2		-1		-1						TRUE						TRUE	EARLY ONLY (DOWN)			DOWN (No AD Score)
NDEL1	A6NIZ0	2		-1		-1						TRUE						TRUE	EARLY ONLY (DOWN)			DOWN (No AD Score)
SCG3	Q8WXD2	2		-1		-1						TRUE						TRUE	EARLY ONLY (DOWN)			DOWN (No AD Score)
TINAGL1	Q9GZM7	2		-1		-1						TRUE						TRUE	EARLY ONLY (DOWN)			DOWN (No AD Score)
SLC8A1	P32418	2			-1	-1									TRUE			TRUE	EARLY ONLY (DOWN)			DOWN (No AD Score)					TRUE	Postsynapse
SERPINB9	P50453	2			-1	-1									TRUE			TRUE	EARLY ONLY (DOWN)			DOWN (No AD Score)
SIRT5	Q9NXA8	2			-1	-1									TRUE			TRUE	EARLY ONLY (DOWN)			DOWN (No AD Score)				TRUE
STRN3	Q13033	2			-1	-1									TRUE			TRUE	EARLY ONLY (DOWN)			DOWN (No AD Score)
DCAKD	K7ESP4	2		-2		-2						TRUE						TRUE	EARLY ONLY (DOWN)			DOWN (No AD Score)
ITSN1	Q15811	1		-1		-1						TRUE						TRUE	EARLY ONLY (DOWN)			DOWN (No AD Score)					TRUE	Synapse (Both Pre and Post)
KCND3	Q9UK17	1		-1		-1						TRUE						TRUE	EARLY ONLY (DOWN)			DOWN (No AD Score)					TRUE	Postsynapse
BAIAP3	O94812	1		-1		-1						TRUE						TRUE	EARLY ONLY (DOWN)			DOWN (No AD Score)					TRUE
A0A075B6J7	A0A075B6J7	1		-1		-1						TRUE						TRUE	EARLY ONLY (DOWN)			DOWN (No AD Score)
A0A087WYL9	A0A087WYL9	1		-1		-1						TRUE						TRUE	EARLY ONLY (DOWN)			DOWN (No AD Score)
A0A087X0C8	A0A087X0C8	1		-1		-1						TRUE						TRUE	EARLY ONLY (DOWN)			DOWN (No AD Score)
A0A087X2E3	A0A087X2E3	1		-1		-1						TRUE						TRUE	EARLY ONLY (DOWN)			DOWN (No AD Score)
COMMD3	Q9UBI1	1		-1		-1						TRUE						TRUE	EARLY ONLY (DOWN)			DOWN (No AD Score)
COQ10B	B8ZZX2	1		-1		-1						TRUE						TRUE	EARLY ONLY (DOWN)			DOWN (No AD Score)				TRUE
CTTNBP2NL	Q9P2B4	1		-1		-1						TRUE						TRUE	EARLY ONLY (DOWN)			DOWN (No AD Score)
DIDO1	Q9BTC0	1		-1		-1						TRUE						TRUE	EARLY ONLY (DOWN)			DOWN (No AD Score)
GSTM4	Q03013	1		-1		-1						TRUE						TRUE	EARLY ONLY (DOWN)			DOWN (No AD Score)
H3BNU0	H3BNU0	1		-1		-1						TRUE						TRUE	EARLY ONLY (DOWN)			DOWN (No AD Score)
HOOK1	Q9UJC3	1		-1		-1						TRUE						TRUE	EARLY ONLY (DOWN)			DOWN (No AD Score)
IFFO2	Q5TF58	1		-1		-1						TRUE						TRUE	EARLY ONLY (DOWN)			DOWN (No AD Score)
KIF2C	Q99661	1		-1		-1						TRUE						TRUE	EARLY ONLY (DOWN)			DOWN (No AD Score)
LAMP5	Q9UJQ1	1		-1		-1						TRUE						TRUE	EARLY ONLY (DOWN)			DOWN (No AD Score)
MRC1	P22897	1		-1		-1						TRUE						TRUE	EARLY ONLY (DOWN)			DOWN (No AD Score)
MTMR12	Q9C0I1	1		-1		-1						TRUE						TRUE	EARLY ONLY (DOWN)			DOWN (No AD Score)
PAWR	Q96IZ0	1		-1		-1						TRUE						TRUE	EARLY ONLY (DOWN)			DOWN (No AD Score)
PCYT1B	Q9Y5K3	1		-1		-1						TRUE						TRUE	EARLY ONLY (DOWN)			DOWN (No AD Score)
PDLIM7	Q9NR12	1		-1		-1						TRUE						TRUE	EARLY ONLY (DOWN)			DOWN (No AD Score)
PPAN-P2RY11	A0A0B4J1V8	1		-1		-1						TRUE						TRUE	EARLY ONLY (DOWN)			DOWN (No AD Score)
ROBO1	Q9Y6N7	1		-1		-1						TRUE						TRUE	EARLY ONLY (DOWN)			DOWN (No AD Score)
RWDD2A	Q9UIY3	1		-1		-1						TRUE						TRUE	EARLY ONLY (DOWN)			DOWN (No AD Score)
SDCCAG8	Q86SQ7	1		-1		-1						TRUE						TRUE	EARLY ONLY (DOWN)			DOWN (No AD Score)
SGCB	Q16585	1		-1		-1						TRUE						TRUE	EARLY ONLY (DOWN)			DOWN (No AD Score)
SGSM1	Q2NKQ1	1		-1		-1						TRUE						TRUE	EARLY ONLY (DOWN)			DOWN (No AD Score)
TUB	P50607	1		-1		-1						TRUE						TRUE	EARLY ONLY (DOWN)			DOWN (No AD Score)
UBE2NL	Q5JXB2	1		-1		-1						TRUE						TRUE	EARLY ONLY (DOWN)			DOWN (No AD Score)
WDR19	D6R9P6	1		-1		-1						TRUE						TRUE	EARLY ONLY (DOWN)			DOWN (No AD Score)
EPHB2	P29323	1			-1	-1									TRUE			TRUE	EARLY ONLY (DOWN)			DOWN (No AD Score)					TRUE	Synapse (Both Pre and Post)
AIMP2	Q13155	1			-1	-1									TRUE			TRUE	EARLY ONLY (DOWN)			DOWN (No AD Score)
CARMIL1	Q5VZK9	1			-1	-1									TRUE			TRUE	EARLY ONLY (DOWN)			DOWN (No AD Score)
CEP41	Q9BYV8	1			-1	-1									TRUE			TRUE	EARLY ONLY (DOWN)			DOWN (No AD Score)
COMMD8	Q9NX08	1			-1	-1									TRUE			TRUE	EARLY ONLY (DOWN)			DOWN (No AD Score)
DCUN1D1	Q96GG9	1			-1	-1									TRUE			TRUE	EARLY ONLY (DOWN)			DOWN (No AD Score)
EIF3G	O75821	1			-1	-1									TRUE			TRUE	EARLY ONLY (DOWN)			DOWN (No AD Score)
GOLGA4	Q13439	1			-1	-1									TRUE			TRUE	EARLY ONLY (DOWN)			DOWN (No AD Score)
GORASP2	Q9H8Y8	1			-1	-1									TRUE			TRUE	EARLY ONLY (DOWN)			DOWN (No AD Score)
RCAN2	Q14206	1			-1	-1									TRUE			TRUE	EARLY ONLY (DOWN)			DOWN (No AD Score)
RTKN	Q9BST9	1			-1	-1									TRUE			TRUE	EARLY ONLY (DOWN)			DOWN (No AD Score)
SEC16A	O15027	1			-1	-1									TRUE			TRUE	EARLY ONLY (DOWN)			DOWN (No AD Score)
TRAPPC9	Q96Q05	1			-1	-1									TRUE			TRUE	EARLY ONLY (DOWN)			DOWN (No AD Score)
WIPF2	Q8TF74	1			-1	-1									TRUE			TRUE	EARLY ONLY (DOWN)			DOWN (No AD Score)
YLPM1	P49750	1			-1	-1									TRUE			TRUE	EARLY ONLY (DOWN)			DOWN (No AD Score)
VCAN	E9PF17	17	11	-1	-1	-2	TRUE		TRUE	TRUE		TRUE			TRUE			TRUE	OPPOSITE (DOWN - EARLY; UP - LATE)			DOWN			TRUE		TRUE
HAPLN2	Q5T3J1	14	9	-1	-1	-2	TRUE					TRUE			TRUE			TRUE	OPPOSITE (DOWN - EARLY; UP - LATE)			DOWN
ADIRF	Q15847	13	12	-1		-1	TRUE					TRUE						TRUE	OPPOSITE (DOWN - EARLY; UP - LATE)			DOWN
HDHD2	Q9H0R4	10	5	-1	-1	-2	TRUE		TRUE	TRUE		TRUE			TRUE			TRUE	OPPOSITE (DOWN - EARLY; UP - LATE)			DOWN
IGHA1	P01876	9	6	-1		-1	TRUE		TRUE	TRUE		TRUE						TRUE	OPPOSITE (DOWN - EARLY; UP - LATE)			DOWN
TPI1	P60174	9	5	-1		-1	TRUE		TRUE	TRUE		TRUE						TRUE	OPPOSITE (DOWN - EARLY; UP - LATE)			DOWN
ACYP2	P14621	8	5		-1	-1	TRUE		TRUE	TRUE					TRUE			TRUE	OPPOSITE (DOWN - EARLY; UP - LATE)			DOWN				TRUE
CRYL1	Q9Y2S2	8	5	-1		-1	TRUE					TRUE						TRUE	OPPOSITE (DOWN - EARLY; UP - LATE)			DOWN
SNRPD3	P62318	7	5	-1		-1	TRUE		TRUE	TRUE		TRUE						TRUE	OPPOSITE (DOWN - EARLY; UP - LATE)			DOWN
RPLP1	P05386	7	5	-1	-1	-2	TRUE		TRUE	TRUE		TRUE			TRUE			TRUE	OPPOSITE (DOWN - EARLY; UP - LATE)			DOWN					TRUE	Postsynapse
RANGAP1	P46060	7	5		-1	-1	TRUE								TRUE			TRUE	OPPOSITE (DOWN - EARLY; UP - LATE)			DOWN
IDH2	P48735	16		1		1				TRUE	TRUE						TRUE						TRUE			TRUE
FABP7	O15540	14	10				TRUE						TRUE										TRUE
DPP6	P42658	14	-9	-2	1			TRUE				TRUE		TRUE									TRUE
RAP1GDS1	P52306	14	-10					TRUE	TRUE	TRUE			TRUE										TRUE
PPIA	F8WE65	14		-1		-1				TRUE		TRUE						TRUE					TRUE		TRUE
RAB3A	P20336	14		-2		-2				TRUE		TRUE						TRUE					TRUE				TRUE	Presynapse
THY1	E9PNQ8	12		-1		-1				TRUE		TRUE						TRUE					TRUE		TRUE
OLFML3	Q9NRN5	11	4	2	1	3	TRUE				TRUE			TRUE			TRUE		UP (BOTH EARLY & LATE)				TRUE	TRUE
ATP1B2	P14415	11	-7	-1	1			TRUE	TRUE	TRUE		TRUE		TRUE									TRUE
OLA1	J3KQ32	11		1		1				TRUE	TRUE						TRUE						TRUE
HP1BP3	Q5SSJ5	11			1	1				TRUE				TRUE			TRUE						TRUE
ORM1	P02763	11			1	1				TRUE				TRUE			TRUE						TRUE
PFN2	G5E9Q6	11		-1		-1				TRUE		TRUE						TRUE					TRUE				TRUE	Synapse (Both Pre and Post)
NDUFS6	O75380	10	-5					TRUE								TRUE							TRUE			TRUE
SV2B	Q7L1I2	10	-6					TRUE								TRUE							TRUE				TRUE	Presynapse
DDX1	Q92499	10		1		1				TRUE	TRUE						TRUE						TRUE
AHCYL1	O43865	10		-1		-1				TRUE		TRUE						TRUE					TRUE
MTX2	O75431	10		-1		-1				TRUE		TRUE						TRUE					TRUE			TRUE
NDRG2	G3V4S2	10		-1		-1				TRUE		TRUE						TRUE					TRUE
SEPTIN3	Q9UH03	10		-2		-2				TRUE		TRUE						TRUE					TRUE				TRUE	Presynapse
SOD1	P00441	9	4				TRUE						TRUE										TRUE			TRUE
PSD3	B4DKF8	9	-4					TRUE					TRUE										TRUE
COX6B1	P14854	9	-4	1	-1			TRUE			TRUE				TRUE								TRUE			TRUE
CNRIP1	Q96F85	9			1	1				TRUE				TRUE			TRUE						TRUE		TRUE
RPS3	P23396	9		1		1				TRUE	TRUE						TRUE						TRUE				TRUE	Postsynapse
ABAT	P80404	9			1	1				TRUE				TRUE			TRUE						TRUE			TRUE
RIDA	P52758	9		-1		-1				TRUE		TRUE						TRUE					TRUE			TRUE
PFN1	I3L3D5	8	4				TRUE												LATE ONLY (UP)				TRUE				TRUE	Synapse (Both Pre and Post)
PPT1	P50897	8	4	2		2	TRUE				TRUE						TRUE		UP (BOTH EARLY & LATE)				TRUE
NAGK	Q9UJ70	8	4	1		1	TRUE				TRUE						TRUE		UP (BOTH EARLY & LATE)				TRUE
PEBP1	P30086	8	4	1		1	TRUE				TRUE						TRUE		UP (BOTH EARLY & LATE)				TRUE
MTHFD1	P11586	8	4		1	1	TRUE							TRUE			TRUE		UP (BOTH EARLY & LATE)				TRUE
TXNDC17	Q9BRA2	8	4		1	1	TRUE							TRUE			TRUE		UP (BOTH EARLY & LATE)				TRUE
STOM	P27105	8	4	-1	1		TRUE					TRUE		TRUE									TRUE
ATG3	Q9NT62	8	3	3		3	TRUE				TRUE						TRUE		UP (BOTH EARLY & LATE)				TRUE
SLIT2	O94813	8	3	2		2	TRUE				TRUE						TRUE		UP (BOTH EARLY & LATE)				TRUE	TRUE
INA	Q16352	8	3	1	-1		TRUE				TRUE				TRUE								TRUE				TRUE	Postsynapse
GLUD1	P00367	8	3	-1	1		TRUE					TRUE		TRUE									TRUE			TRUE
NRXN1	E7ERL8	8	2	2		2	TRUE				TRUE						TRUE		UP (BOTH EARLY & LATE)				TRUE	TRUE			TRUE	Presynapse
LTF	E7EQB2	8	2				TRUE						TRUE										TRUE	TRUE
RPLP0	P05388	8	-3	-1	-1	-2		TRUE				TRUE			TRUE			TRUE	DOWN (BOTH EARLY & LATE)				TRUE				TRUE	Synapse (Both Pre and Post)
SYN1	P17600	8	-3	-2		-2		TRUE				TRUE						TRUE	DOWN (BOTH EARLY & LATE)				TRUE				TRUE	Presynapse
GNB1	B3KVK2	8	-3	-2		-2		TRUE				TRUE						TRUE	DOWN (BOTH EARLY & LATE)				TRUE
HSPE1	P61604	8	-3	-2		-2		TRUE				TRUE						TRUE	DOWN (BOTH EARLY & LATE)				TRUE
ATP6V0A1	Q93050	8	-3		1	1		TRUE						TRUE			TRUE		OPPOSITE (UP - EARLY; DOWN - LATE)				TRUE	TRUE			TRUE	Presynapse
FKBP1A	P62942	8	-4	-1		-1		TRUE				TRUE						TRUE	DOWN (BOTH EARLY & LATE)				TRUE		TRUE		TRUE
HPCAL4	Q9UM19	8	-4	-1		-1		TRUE				TRUE						TRUE	DOWN (BOTH EARLY & LATE)				TRUE		TRUE
SLC25A11	Q02978	8	-4	-1		-1		TRUE				TRUE						TRUE	DOWN (BOTH EARLY & LATE)				TRUE			TRUE
SEPTIN7	E7EPK1	8	-4	-1		-1		TRUE				TRUE						TRUE	DOWN (BOTH EARLY & LATE)				TRUE				TRUE	Synapse (Both Pre and Post)
SNAP91	E9PDG8	8	-4	-1		-1		TRUE				TRUE						TRUE	DOWN (BOTH EARLY & LATE)				TRUE				TRUE	Synapse (Both Pre and Post)
PURA	Q00577	8	-4	-1		-1		TRUE				TRUE						TRUE	DOWN (BOTH EARLY & LATE)				TRUE				TRUE	Postsynapse
NAPG	Q99747	8	-4	-1		-1		TRUE				TRUE						TRUE	DOWN (BOTH EARLY & LATE)				TRUE				TRUE
ACTN4	H7C144	8	-4	-1		-1		TRUE				TRUE						TRUE	DOWN (BOTH EARLY & LATE)				TRUE
SLC8A2	Q9UPR5	8	-4	-2		-2		TRUE				TRUE						TRUE	DOWN (BOTH EARLY & LATE)				TRUE				TRUE	Postsynapse
WASF1	Q92558	8	-4	-2		-2		TRUE				TRUE						TRUE	DOWN (BOTH EARLY & LATE)				TRUE				TRUE	Postsynapse
ATP6V1B2	P21281	8	-4					TRUE											LATE ONLY (DOWN)				TRUE	TRUE			TRUE	Presynapse
RPS2	P15880	8	-4					TRUE											LATE ONLY (DOWN)				TRUE				TRUE	Postsynapse
RHOB	P62745	8	-4					TRUE					TRUE										TRUE				TRUE
TANC2	J3KRP9	8	-5		-1			TRUE	TRUE	TRUE			TRUE		TRUE			TRUE					TRUE				TRUE	Postsynapse
PTN	C9JR52	8		1		1				TRUE	TRUE						TRUE						TRUE	TRUE			TRUE	Synapse (Both Pre and Post)
LANCL1	O43813	8		1		1				TRUE	TRUE						TRUE						TRUE
PLP1	P60201	8		1		1				TRUE	TRUE						TRUE						TRUE
BCL2L13	Q9BXK5	8			1	1				TRUE				TRUE			TRUE						TRUE		TRUE	TRUE
FABP3	P05413	8		-1		-1				TRUE		TRUE						TRUE					TRUE
ANK2	H0Y8Y2	8		-1		-1				TRUE		TRUE						TRUE					TRUE
ARL3	P36405	8		-1		-1				TRUE		TRUE						TRUE					TRUE
GNB2	C9JIS1	8		-1		-1				TRUE		TRUE						TRUE					TRUE
S100A13	Q99584	8			-1	-1				TRUE					TRUE			TRUE					TRUE
GPM6B	Q13491	8		-1		-1				TRUE		TRUE						TRUE					TRUE
PLPBP	O94903	8		-1		-1				TRUE		TRUE						TRUE					TRUE			TRUE
FXYD6	Q9H0Q3	8		-2		-2				TRUE		TRUE						TRUE					TRUE				TRUE	Synapse (Both Pre and Post)
CPNE5	Q9HCH3	8		-2		-2				TRUE		TRUE						TRUE					TRUE
SSBP1	Q04837	8		-2		-2				TRUE		TRUE						TRUE					TRUE		TRUE	TRUE
HNRNPH1	G8JLB6	7	4				TRUE												LATE ONLY (UP)				TRUE				TRUE	Postsynapse
MAPK3	P27361	7	4				TRUE												LATE ONLY (UP)				TRUE				TRUE
PSAP	C9JIZ6	7	4				TRUE												LATE ONLY (UP)				TRUE	TRUE
FTH1	P02794	7	4				TRUE												LATE ONLY (UP)				TRUE
GSTM3	P21266	7	4				TRUE												LATE ONLY (UP)				TRUE
NCL	P19338	7	4				TRUE												LATE ONLY (UP)				TRUE
PARK7	K7EN27	7	4				TRUE												LATE ONLY (UP)				TRUE			TRUE
PGK1	P00558	7	4				TRUE												LATE ONLY (UP)				TRUE
PSMA6	G3V5Z7	7	4				TRUE												LATE ONLY (UP)				TRUE
SEC14L2	B3KRD8	7	4				TRUE												LATE ONLY (UP)				TRUE
TPM3	J3KN67	7	4				TRUE												LATE ONLY (UP)				TRUE			TRUE
KCTD12	Q96CX2	7	4	-1		-1	TRUE					TRUE						TRUE	OPPOSITE (DOWN - EARLY; UP - LATE)				TRUE
CTHRC1	Q96CG8	7	4	2		2	TRUE				TRUE						TRUE		UP (BOTH EARLY & LATE)				TRUE	TRUE
RNPEP	Q9H4A4	7	4	1	1	2	TRUE				TRUE			TRUE			TRUE		UP (BOTH EARLY & LATE)				TRUE
GSPT1	P15170	7	4	1		1	TRUE				TRUE						TRUE		UP (BOTH EARLY & LATE)				TRUE	TRUE
LRP1	Q07954	7	4	1		1	TRUE				TRUE						TRUE		UP (BOTH EARLY & LATE)				TRUE	TRUE
SPOCK2	Q92563	7	4	1		1	TRUE				TRUE						TRUE		UP (BOTH EARLY & LATE)				TRUE	TRUE
MAP2K2	P36507	7	4	1		1	TRUE				TRUE						TRUE		UP (BOTH EARLY & LATE)				TRUE
TKFC	Q3LXA3	7	4		1	1	TRUE							TRUE			TRUE		UP (BOTH EARLY & LATE)				TRUE
HNRNPU	Q00839	7	3				TRUE												LATE ONLY (UP)				TRUE				TRUE
DHX9	Q08211	7	3				TRUE												LATE ONLY (UP)				TRUE
RPS25	P62851	7	3	2		2	TRUE				TRUE						TRUE		UP (BOTH EARLY & LATE)				TRUE	TRUE			TRUE	Postsynapse
SNRPD2	P62316	7	3	2		2	TRUE				TRUE						TRUE		UP (BOTH EARLY & LATE)				TRUE
FAH	P16930	7	3	1	1	2	TRUE				TRUE			TRUE			TRUE		UP (BOTH EARLY & LATE)				TRUE
SLC1A3	P43003	7	3	1		1	TRUE				TRUE						TRUE		UP (BOTH EARLY & LATE)				TRUE
RPL6	Q02878	7	3	1		1	TRUE				TRUE						TRUE		UP (BOTH EARLY & LATE)				TRUE				TRUE	Synapse (Both Pre and Post)
CBR3	O75828	7	3	1		1	TRUE				TRUE						TRUE		UP (BOTH EARLY & LATE)				TRUE	TRUE
TAX1BP3	O14907	7	3		-1		TRUE						TRUE		TRUE			TRUE					TRUE
NUDT5	A6NFX8	7	2	3	1	4	TRUE				TRUE			TRUE			TRUE		UP (BOTH EARLY & LATE)				TRUE
SPON1	Q9HCB6	7	2	1		1	TRUE				TRUE						TRUE		UP (BOTH EARLY & LATE)				TRUE	TRUE
MBP	P02686	7	1		-1		TRUE						TRUE		TRUE			TRUE					TRUE
GPC1	P35052	7	-1					TRUE					TRUE										TRUE	TRUE			TRUE
RPL12	P30050	7	-2	-1	-1	-2		TRUE				TRUE			TRUE			TRUE	DOWN (BOTH EARLY & LATE)				TRUE				TRUE	Synapse (Both Pre and Post)
NDUFB10	O96000	7	-2	-3		-3		TRUE				TRUE						TRUE	DOWN (BOTH EARLY & LATE)				TRUE			TRUE
SDHB	P21912	7	-3	-1		-1		TRUE				TRUE						TRUE	DOWN (BOTH EARLY & LATE)				TRUE			TRUE
AP2S1	M0R0N4	7	-3	-1		-1		TRUE				TRUE						TRUE	DOWN (BOTH EARLY & LATE)				TRUE				TRUE	Presynapse
NSF	P46459	7	-3	-1		-1		TRUE				TRUE						TRUE	DOWN (BOTH EARLY & LATE)				TRUE				TRUE	Presynapse
SLC1A2	P43004	7	-3	-1		-1		TRUE				TRUE						TRUE	DOWN (BOTH EARLY & LATE)				TRUE				TRUE	Presynapse
SNCA	P37840	7	-3	-1		-1		TRUE				TRUE						TRUE	DOWN (BOTH EARLY & LATE)				TRUE				TRUE	Presynapse
NRCAM	Q92823	7	-3	-1		-1		TRUE				TRUE						TRUE	DOWN (BOTH EARLY & LATE)				TRUE				TRUE	Postsynapse
EPHA4	P54764	7	-3	-2		-2		TRUE				TRUE						TRUE	DOWN (BOTH EARLY & LATE)				TRUE				TRUE	Synapse (Both Pre and Post)
WASF3	Q9UPY6	7	-3	-2		-2		TRUE				TRUE						TRUE	DOWN (BOTH EARLY & LATE)				TRUE				TRUE	Postsynapse
SLC7A5	Q01650	7	-3	-2		-2		TRUE				TRUE						TRUE	DOWN (BOTH EARLY & LATE)				TRUE
RPS16	P62249	7	-3		-2	-2		TRUE							TRUE			TRUE	DOWN (BOTH EARLY & LATE)				TRUE				TRUE	Synapse (Both Pre and Post)
LGALSL	Q3ZCW2	7	-3	-3		-3		TRUE				TRUE						TRUE	DOWN (BOTH EARLY & LATE)				TRUE
SERPINE2	P07093	7	-3					TRUE											LATE ONLY (DOWN)				TRUE	TRUE
OPCML	Q14982	7	-3					TRUE											LATE ONLY (DOWN)				TRUE		TRUE
CAMK2B	Q13554	7	-3					TRUE											LATE ONLY (DOWN)				TRUE				TRUE	Postsynapse
CEND1	Q8N111	7	-3					TRUE											LATE ONLY (DOWN)				TRUE
ACTR2	P61160	7	-3					TRUE					TRUE										TRUE				TRUE	Postsynapse
SYNGR3	O43761	7	-3	-1	1			TRUE				TRUE		TRUE									TRUE				TRUE	Presynapse
LY6H	O94772	7	-3	-1	1			TRUE				TRUE		TRUE									TRUE	TRUE
NDUFB7	P17568	7	-4	-1		-1		TRUE				TRUE						TRUE	DOWN (BOTH EARLY & LATE)				TRUE			TRUE
NCAN	O14594	7	-4	-1		-1		TRUE				TRUE						TRUE	DOWN (BOTH EARLY & LATE)				TRUE				TRUE
ARPC1A	Q92747	7	-4	-1		-1		TRUE				TRUE						TRUE	DOWN (BOTH EARLY & LATE)				TRUE
DPP10	Q8N608	7	-4	-1		-1		TRUE				TRUE						TRUE	DOWN (BOTH EARLY & LATE)				TRUE
HPRT1	P00492	7	-4	-1		-1		TRUE				TRUE						TRUE	DOWN (BOTH EARLY & LATE)				TRUE
NIT1	Q86X76	7	-4	-1		-1		TRUE				TRUE						TRUE	DOWN (BOTH EARLY & LATE)				TRUE			TRUE
RELCH	Q9P260	7	-4	-1		-1		TRUE				TRUE						TRUE	DOWN (BOTH EARLY & LATE)				TRUE
TBC1D10B	Q4KMP7	7	-4	-1		-1		TRUE				TRUE						TRUE	DOWN (BOTH EARLY & LATE)				TRUE
DYNLL2	Q96FJ2	7	-4		-2	-2		TRUE							TRUE			TRUE	DOWN (BOTH EARLY & LATE)				TRUE				TRUE	Postsynapse
UQCRC1	P31930	7	-4					TRUE											LATE ONLY (DOWN)				TRUE			TRUE
CACNA2D1	P54289	7	-4					TRUE											LATE ONLY (DOWN)				TRUE				TRUE	Synapse (Both Pre and Post)
SV2A	Q7L0J3	7	-4					TRUE											LATE ONLY (DOWN)				TRUE				TRUE	Presynapse
YWHAG	P61981	7	-4					TRUE											LATE ONLY (DOWN)				TRUE				TRUE	Presynapse
ADD2	C9JTM0	7	-4					TRUE											LATE ONLY (DOWN)				TRUE				TRUE	Postsynapse
TUFM	P49411	7	-4					TRUE											LATE ONLY (DOWN)				TRUE			TRUE	TRUE
ATP1A1	P05023	7	-4					TRUE											LATE ONLY (DOWN)				TRUE
CRYM	Q14894	7	-4					TRUE											LATE ONLY (DOWN)				TRUE
CYCS	C9JFR7	7	-4					TRUE											LATE ONLY (DOWN)				TRUE			TRUE
ERP44	Q9BS26	7	-4					TRUE											LATE ONLY (DOWN)				TRUE
HK1	P19367	7	-4					TRUE											LATE ONLY (DOWN)				TRUE			TRUE
HSP90B1	P14625	7	-4					TRUE											LATE ONLY (DOWN)				TRUE
LRRC47	Q8N1G4	7	-4					TRUE											LATE ONLY (DOWN)				TRUE
PPP1R7	Q15435	7	-4					TRUE											LATE ONLY (DOWN)				TRUE
SRPK2	P78362	7	-4					TRUE											LATE ONLY (DOWN)				TRUE
NDUFS4	O43181	7	-4		1	1		TRUE						TRUE			TRUE		OPPOSITE (UP - EARLY; DOWN - LATE)				TRUE	TRUE		TRUE
PTK2B	Q14289	7	-4		1	1		TRUE						TRUE			TRUE		OPPOSITE (UP - EARLY; DOWN - LATE)				TRUE				TRUE	Synapse (Both Pre and Post)
SBDS	Q9Y3A5	7			-1					TRUE			TRUE		TRUE			TRUE					TRUE
HSPA8	A8K7Q2	7		2		2				TRUE	TRUE						TRUE						TRUE				TRUE	Synapse (Both Pre and Post)
RPL8	P62917	7		1		1				TRUE	TRUE						TRUE						TRUE				TRUE	Synapse (Both Pre and Post)
AARS1	P49588	7		1		1				TRUE	TRUE						TRUE						TRUE
COPS6	Q7L5N1	7		1		1				TRUE	TRUE						TRUE						TRUE
MAPRE2	Q15555	7		1		1				TRUE	TRUE						TRUE						TRUE
DDX3X	O00571	7		1		1				TRUE	TRUE						TRUE						TRUE
HSD17B4	P51659	7		1		1				TRUE	TRUE						TRUE						TRUE
TLN1	Q9Y490	7			1	1				TRUE				TRUE			TRUE						TRUE
CTNNA2	P26232	7		-1		-1				TRUE		TRUE						TRUE					TRUE				TRUE	Synapse (Both Pre and Post)
GNAI2	P04899	7		-1		-1				TRUE		TRUE						TRUE					TRUE				TRUE	Presynapse
CAMKV	Q8NCB2	7		-1		-1				TRUE		TRUE						TRUE					TRUE				TRUE	Postsynapse
LANCL2	Q9NS86	7		-1		-1				TRUE		TRUE						TRUE					TRUE
PPM1E	Q8WY54	7		-1		-1				TRUE		TRUE						TRUE					TRUE
RAP2B	P61225	7		-1		-1				TRUE		TRUE						TRUE					TRUE
AIFM1	O95831	7			-1	-1				TRUE					TRUE			TRUE					TRUE			TRUE
GPM6A	P51674	7		-1		-1				TRUE		TRUE						TRUE					TRUE				TRUE	Presynapse
SPTAN1	Q13813	7		-1		-1				TRUE		TRUE						TRUE					TRUE				TRUE	Postsynapse
YWHAE	P62258	7		-1		-1				TRUE		TRUE						TRUE					TRUE	TRUE			TRUE
RAN	B5MDF5	7		-1		-1				TRUE		TRUE						TRUE					TRUE
SRSF7	Q16629	7		-1		-1				TRUE		TRUE						TRUE					TRUE
STUM	F8WD64	7		-1		-1				TRUE		TRUE						TRUE					TRUE
TARS1	P26639	7			-1	-1				TRUE					TRUE			TRUE					TRUE
APEH	P13798	7		-2		-2				TRUE		TRUE						TRUE					TRUE
GRM2	Q14416	7		-2		-2				TRUE		TRUE						TRUE					TRUE				TRUE
SH3GL2	Q99962	7		-2		-2				TRUE		TRUE						TRUE					TRUE				TRUE	Synapse (Both Pre and Post)
PCMT1	P22061	7		-2		-2				TRUE		TRUE						TRUE					TRUE
MARCKS	P29966	6	4				TRUE												LATE ONLY (UP)				TRUE				TRUE	Synapse (Both Pre and Post)
SKP1	P63208	6	4				TRUE												LATE ONLY (UP)				TRUE				TRUE
AQP1	P29972	6	4				TRUE												LATE ONLY (UP)				TRUE	TRUE
CPE	C9JE88	6	4				TRUE												LATE ONLY (UP)				TRUE	TRUE
H1-5	P16401	6	4				TRUE												LATE ONLY (UP)				TRUE	TRUE
ACOT9	Q9Y305	6	4				TRUE												LATE ONLY (UP)				TRUE			TRUE
CPNE3	O75131	6	4				TRUE												LATE ONLY (UP)				TRUE
CYB5R3	P00387	6	4				TRUE												LATE ONLY (UP)				TRUE			TRUE
DTNA	Q9Y4J8	6	4				TRUE												LATE ONLY (UP)				TRUE
GNPDA1	P46926	6	4				TRUE												LATE ONLY (UP)				TRUE
GPRC5B	Q9NZH0	6	4				TRUE												LATE ONLY (UP)				TRUE
LMNB1	P20700	6	4				TRUE												LATE ONLY (UP)				TRUE
LMNB2	Q03252	6	4				TRUE												LATE ONLY (UP)				TRUE
MAPRE1	Q15691	6	4				TRUE												LATE ONLY (UP)				TRUE
NAXD	Q8IW45	6	4				TRUE												LATE ONLY (UP)				TRUE			TRUE
NAXE	Q8NCW5	6	4				TRUE												LATE ONLY (UP)				TRUE			TRUE
PCBD1	P61457	6	4				TRUE												LATE ONLY (UP)				TRUE
PEPD	P12955	6	4				TRUE												LATE ONLY (UP)				TRUE
PGM1	P36871	6	4				TRUE												LATE ONLY (UP)				TRUE
PHYHD1	Q5SRE7	6	4				TRUE												LATE ONLY (UP)				TRUE
PLPP3	O14495	6	4				TRUE												LATE ONLY (UP)				TRUE
SORD	Q00796	6	4				TRUE												LATE ONLY (UP)				TRUE
VAT1L	Q9HCJ6	6	4				TRUE												LATE ONLY (UP)				TRUE
ANP32B	Q92688	6	4	2		2	TRUE				TRUE						TRUE		UP (BOTH EARLY & LATE)				TRUE
ETF1	P62495	6	4	1		1	TRUE				TRUE						TRUE		UP (BOTH EARLY & LATE)				TRUE	TRUE
SFRP1	Q8N474	6	4	1		1	TRUE				TRUE						TRUE		UP (BOTH EARLY & LATE)				TRUE	TRUE
DNPEP	B9ZVU2	6	4	1		1	TRUE				TRUE						TRUE		UP (BOTH EARLY & LATE)				TRUE
MPST	P25325	6	4	1		1	TRUE				TRUE						TRUE		UP (BOTH EARLY & LATE)				TRUE			TRUE
SPOCK3	Q9BQ16	6	4	1		1	TRUE				TRUE						TRUE		UP (BOTH EARLY & LATE)				TRUE
EDF1	O60869	6	4		1	1	TRUE							TRUE			TRUE		UP (BOTH EARLY & LATE)				TRUE
RAB6B	Q9NRW1	6	3				TRUE												LATE ONLY (UP)				TRUE				TRUE	Presynapse
HNRNPA2B1	P22626	6	3				TRUE												LATE ONLY (UP)				TRUE				TRUE	Postsynapse
HNRNPK	P61978	6	3				TRUE												LATE ONLY (UP)				TRUE				TRUE	Postsynapse
CFL1	E9PK25	6	3				TRUE												LATE ONLY (UP)				TRUE				TRUE
CRK	P46108	6	3				TRUE												LATE ONLY (UP)				TRUE				TRUE
PTGDS	P41222	6	3				TRUE												LATE ONLY (UP)				TRUE	TRUE	TRUE
APOD	C9JF17	6	3				TRUE												LATE ONLY (UP)				TRUE
CAP1	Q01518	6	3				TRUE												LATE ONLY (UP)				TRUE
CAT	P04040	6	3				TRUE												LATE ONLY (UP)				TRUE
FKBP4	Q02790	6	3				TRUE												LATE ONLY (UP)				TRUE
PRDX2	P32119	6	3				TRUE												LATE ONLY (UP)				TRUE
PSMA7	O14818	6	3				TRUE												LATE ONLY (UP)				TRUE
SRSF2	J3KP15	6	3				TRUE												LATE ONLY (UP)				TRUE
XRCC5	P13010	6	3				TRUE												LATE ONLY (UP)				TRUE
CCDC6	Q16204	6	3	-1		-1	TRUE					TRUE						TRUE	OPPOSITE (DOWN - EARLY; UP - LATE)				TRUE
HADHA	P40939	6	3	1		1	TRUE				TRUE						TRUE		UP (BOTH EARLY & LATE)				TRUE			TRUE
PARP1	P09874	6	3	1		1	TRUE				TRUE						TRUE		UP (BOTH EARLY & LATE)				TRUE
PACSIN2	Q9UNF0	6	3		1	1	TRUE							TRUE			TRUE		UP (BOTH EARLY & LATE)				TRUE				TRUE
CROCC	B1AKD8	6	3		1	1	TRUE							TRUE			TRUE		UP (BOTH EARLY & LATE)				TRUE
SCARB2	Q14108	6	3		1	1	TRUE							TRUE			TRUE		UP (BOTH EARLY & LATE)				TRUE
KRT9	P35527	6	3	-1	1		TRUE					TRUE		TRUE									TRUE	TRUE
HNRNPH3	P31942	6	2				TRUE												LATE ONLY (UP)				TRUE
TARDBP	Q13148	6	2		-1	-1	TRUE								TRUE			TRUE	OPPOSITE (DOWN - EARLY; UP - LATE)				TRUE
PSMA5	P28066	6	2	-1		-1	TRUE					TRUE						TRUE	OPPOSITE (DOWN - EARLY; UP - LATE)				TRUE
SPOCK1	Q08629	6	2	2		2	TRUE				TRUE						TRUE		UP (BOTH EARLY & LATE)				TRUE	TRUE
KRT1	P04264	6	2	1	1	2	TRUE				TRUE			TRUE			TRUE		UP (BOTH EARLY & LATE)				TRUE	TRUE
PFKFB2	O60825	6	2		1	1	TRUE							TRUE			TRUE		UP (BOTH EARLY & LATE)				TRUE
ALDH4A1	P30038	6	1	2		2	TRUE				TRUE						TRUE		UP (BOTH EARLY & LATE)				TRUE			TRUE
APMAP	Q9HDC9	6	-1	-2		-2		TRUE				TRUE						TRUE	DOWN (BOTH EARLY & LATE)				TRUE
TRIM3	O75382	6	-1	-1	-2	-3		TRUE				TRUE			TRUE			TRUE	DOWN (BOTH EARLY & LATE)				TRUE				TRUE	Postsynapse
NPTN	Q9Y639	6	-2	-1		-1		TRUE				TRUE						TRUE	DOWN (BOTH EARLY & LATE)				TRUE				TRUE	Synapse (Both Pre and Post)
MYH10	P35580	6	-2	-1		-1		TRUE				TRUE						TRUE	DOWN (BOTH EARLY & LATE)				TRUE				TRUE	Postsynapse
BSG	P35613	6	-2	-1		-1		TRUE				TRUE						TRUE	DOWN (BOTH EARLY & LATE)				TRUE
DLST	P36957	6	-2		-1	-1		TRUE							TRUE			TRUE	DOWN (BOTH EARLY & LATE)				TRUE			TRUE
TFG	Q92734	6	-2	-2		-2		TRUE				TRUE						TRUE	DOWN (BOTH EARLY & LATE)				TRUE	TRUE
GNG2	G3V2N0	6	-2	-2		-2		TRUE				TRUE						TRUE	DOWN (BOTH EARLY & LATE)				TRUE
PFKP	Q01813	6	-2					TRUE											LATE ONLY (DOWN)				TRUE	TRUE
GNAO1	P09471	6	-2					TRUE											LATE ONLY (DOWN)				TRUE
GPD2	P43304	6	-2					TRUE											LATE ONLY (DOWN)				TRUE			TRUE
DDX39B	F6S4E6	6	-2	1		1		TRUE			TRUE						TRUE		OPPOSITE (UP - EARLY; DOWN - LATE)				TRUE
RAB5A	P20339	6	-3	-1		-1		TRUE				TRUE						TRUE	DOWN (BOTH EARLY & LATE)				TRUE				TRUE	Synapse (Both Pre and Post)
AAK1	Q2M2I8	6	-3	-1		-1		TRUE				TRUE						TRUE	DOWN (BOTH EARLY & LATE)				TRUE				TRUE	Presynapse
GNB5	O14775	6	-3	-1		-1		TRUE				TRUE						TRUE	DOWN (BOTH EARLY & LATE)				TRUE				TRUE	Presynapse
RAB35	Q15286	6	-3	-1		-1		TRUE				TRUE						TRUE	DOWN (BOTH EARLY & LATE)				TRUE				TRUE	Presynapse
SHANK3	Q9BYB0	6	-3	-1		-1		TRUE				TRUE						TRUE	DOWN (BOTH EARLY & LATE)				TRUE				TRUE	Postsynapse
FBXO41	Q8TF61	6	-3	-1		-1		TRUE				TRUE						TRUE	DOWN (BOTH EARLY & LATE)				TRUE
FIS1	Q9Y3D6	6	-3	-1		-1		TRUE				TRUE						TRUE	DOWN (BOTH EARLY & LATE)				TRUE			TRUE
NUCB1	Q02818	6	-3	-1		-1		TRUE				TRUE						TRUE	DOWN (BOTH EARLY & LATE)				TRUE
OXR1	Q8N573	6	-3	-1		-1		TRUE				TRUE						TRUE	DOWN (BOTH EARLY & LATE)				TRUE			TRUE
PRXL2A	Q9BRX8	6	-3	-1		-1		TRUE				TRUE						TRUE	DOWN (BOTH EARLY & LATE)				TRUE
VDAC3	E5RK27	6	-3	-1		-1		TRUE				TRUE						TRUE	DOWN (BOTH EARLY & LATE)				TRUE			TRUE
WDR13	Q9H1Z4	6	-3	-1		-1		TRUE				TRUE						TRUE	DOWN (BOTH EARLY & LATE)				TRUE
RAB10	P61026	6	-3		-1	-1		TRUE							TRUE			TRUE	DOWN (BOTH EARLY & LATE)				TRUE				TRUE	Presynapse
TMEM163	Q8TC26	6	-3		-1	-1		TRUE							TRUE			TRUE	DOWN (BOTH EARLY & LATE)				TRUE				TRUE	Presynapse
CTTN	Q14247	6	-3		-1	-1		TRUE							TRUE			TRUE	DOWN (BOTH EARLY & LATE)				TRUE				TRUE	Postsynapse
COPS7A	Q9UBW8	6	-3		-1	-1		TRUE							TRUE			TRUE	DOWN (BOTH EARLY & LATE)				TRUE
SUB1	P53999	6	-3	-1	-1	-2		TRUE				TRUE			TRUE			TRUE	DOWN (BOTH EARLY & LATE)				TRUE
NRAS	P01111	6	-3	-2		-2		TRUE				TRUE						TRUE	DOWN (BOTH EARLY & LATE)				TRUE
P62158	P62158	6	-3	-2	-1	-3		TRUE				TRUE			TRUE			TRUE	DOWN (BOTH EARLY & LATE)				TRUE
HAGH	Q16775	6	-3					TRUE											LATE ONLY (DOWN)				TRUE		TRUE	TRUE
NDUFA2	O43678	6	-3					TRUE											LATE ONLY (DOWN)				TRUE			TRUE
UQCRFS1	P47985	6	-3					TRUE											LATE ONLY (DOWN)				TRUE
VDAC1	P21796	6	-3					TRUE											LATE ONLY (DOWN)				TRUE			TRUE	TRUE	Synapse (Both Pre and Post)
ATP6V0D1	F5GYQ1	6	-3					TRUE											LATE ONLY (DOWN)				TRUE				TRUE	Presynapse
ATP6V1A	P38606	6	-3					TRUE											LATE ONLY (DOWN)				TRUE				TRUE	Presynapse
PTPRZ1	P23471	6	-3					TRUE											LATE ONLY (DOWN)				TRUE				TRUE	Postsynapse
RPS3A	P61247	6	-3					TRUE											LATE ONLY (DOWN)				TRUE				TRUE	Postsynapse
ACO2	Q99798	6	-3					TRUE											LATE ONLY (DOWN)				TRUE			TRUE
ACOT7	O00154	6	-3					TRUE											LATE ONLY (DOWN)				TRUE
CS	O75390	6	-3					TRUE											LATE ONLY (DOWN)				TRUE			TRUE
DYNC1H1	Q14204	6	-3					TRUE											LATE ONLY (DOWN)				TRUE
GLUL	P15104	6	-3					TRUE											LATE ONLY (DOWN)				TRUE
HYOU1	Q9Y4L1	6	-3					TRUE											LATE ONLY (DOWN)				TRUE
TUBB2A	Q13885	6	-3					TRUE											LATE ONLY (DOWN)				TRUE
VDAC2	P45880	6	-3					TRUE											LATE ONLY (DOWN)				TRUE			TRUE
ATP5F1A	P25705	6	-3	1		1		TRUE			TRUE						TRUE		OPPOSITE (UP - EARLY; DOWN - LATE)				TRUE			TRUE
RHOA	P61586	6	-3	1		1		TRUE			TRUE						TRUE		OPPOSITE (UP - EARLY; DOWN - LATE)				TRUE				TRUE	Postsynapse
NDUFB8	O95169	6	-3		1	1		TRUE						TRUE			TRUE		OPPOSITE (UP - EARLY; DOWN - LATE)				TRUE			TRUE
RPL28	P46779	6	-3		1	1		TRUE						TRUE			TRUE		OPPOSITE (UP - EARLY; DOWN - LATE)				TRUE				TRUE	Synapse (Both Pre and Post)
PRRT2	Q7Z6L0	6	-3		1	1		TRUE						TRUE			TRUE		OPPOSITE (UP - EARLY; DOWN - LATE)				TRUE				TRUE	Presynapse
PPP1CA	P62136	6	-4	-1		-1		TRUE				TRUE						TRUE	DOWN (BOTH EARLY & LATE)				TRUE				TRUE	Synapse (Both Pre and Post)
DLG2	B7Z2T4	6	-4	-1		-1		TRUE				TRUE						TRUE	DOWN (BOTH EARLY & LATE)				TRUE				TRUE	Postsynapse
RHEB	Q15382	6	-4	-1		-1		TRUE				TRUE						TRUE	DOWN (BOTH EARLY & LATE)				TRUE				TRUE	Postsynapse
AVL9	Q8NBF6	6	-4	-1		-1		TRUE				TRUE						TRUE	DOWN (BOTH EARLY & LATE)				TRUE
CRACDL	Q6NV74	6	-4	-1		-1		TRUE				TRUE						TRUE	DOWN (BOTH EARLY & LATE)				TRUE
RAB3GAP2	Q9H2M9	6	-4	-1		-1		TRUE				TRUE						TRUE	DOWN (BOTH EARLY & LATE)				TRUE
TMX4	Q9H1E5	6	-4	-1		-1		TRUE				TRUE						TRUE	DOWN (BOTH EARLY & LATE)				TRUE
MT-ATP8	P03928	6	-4		-1	-1		TRUE							TRUE			TRUE	DOWN (BOTH EARLY & LATE)				TRUE			TRUE
DLGAP1	A8MXQ8	6	-4		-1	-1		TRUE							TRUE			TRUE	DOWN (BOTH EARLY & LATE)				TRUE				TRUE	Postsynapse
BPHL	Q86WA6	6	-4		-1	-1		TRUE							TRUE			TRUE	DOWN (BOTH EARLY & LATE)				TRUE	TRUE		TRUE
AIMP1	Q12904	6	-4		-1	-1		TRUE							TRUE			TRUE	DOWN (BOTH EARLY & LATE)				TRUE
CDC42BPB	Q9Y5S2	6	-4		-1	-1		TRUE							TRUE			TRUE	DOWN (BOTH EARLY & LATE)				TRUE
GRM3	Q14832	6	-4	-1	-1	-2		TRUE				TRUE			TRUE			TRUE	DOWN (BOTH EARLY & LATE)				TRUE				TRUE	Synapse (Both Pre and Post)
CXADR	P78310	6	-4	-2		-2		TRUE				TRUE						TRUE	DOWN (BOTH EARLY & LATE)				TRUE
SRGAP2	O75044	6	-4	-2		-2		TRUE				TRUE						TRUE	DOWN (BOTH EARLY & LATE)				TRUE
PPP2R5B	Q15173	6	-4		-2	-2		TRUE							TRUE			TRUE	DOWN (BOTH EARLY & LATE)				TRUE
NDUFA12	Q9UI09	6	-4					TRUE											LATE ONLY (DOWN)				TRUE			TRUE
NDUFA8	P51970	6	-4					TRUE											LATE ONLY (DOWN)				TRUE			TRUE
NDUFB4	O95168	6	-4					TRUE											LATE ONLY (DOWN)				TRUE			TRUE
NDUFS8	E9PKH6	6	-4					TRUE											LATE ONLY (DOWN)				TRUE			TRUE
NDUFV2	E7EPT4	6	-4					TRUE											LATE ONLY (DOWN)				TRUE			TRUE
ATP6V1F	Q16864	6	-4					TRUE											LATE ONLY (DOWN)				TRUE				TRUE	Presynapse
ERC2	H7C4G9	6	-4					TRUE											LATE ONLY (DOWN)				TRUE				TRUE	Presynapse
PPFIA3	O75145	6	-4					TRUE											LATE ONLY (DOWN)				TRUE				TRUE	Presynapse
SCN2A	Q99250	6	-4					TRUE											LATE ONLY (DOWN)				TRUE				TRUE	Presynapse
SYP	P08247	6	-4					TRUE											LATE ONLY (DOWN)				TRUE				TRUE	Presynapse
DLGAP3	O95886	6	-4					TRUE											LATE ONLY (DOWN)				TRUE				TRUE	Postsynapse
PPP3R1	F6U1T9	6	-4					TRUE											LATE ONLY (DOWN)				TRUE				TRUE
AK5	Q9Y6K8	6	-4					TRUE											LATE ONLY (DOWN)				TRUE
APOO	H7C1U8	6	-4					TRUE											LATE ONLY (DOWN)				TRUE
BDH1	Q02338	6	-4					TRUE											LATE ONLY (DOWN)				TRUE			TRUE
CARMIL2	Q6F5E8	6	-4					TRUE											LATE ONLY (DOWN)				TRUE
DYNC1I1	O14576	6	-4					TRUE											LATE ONLY (DOWN)				TRUE
FSD1	Q9BTV5	6	-4					TRUE											LATE ONLY (DOWN)				TRUE
HPCAL1	P37235	6	-4					TRUE											LATE ONLY (DOWN)				TRUE
NIPSNAP1	H7C2U6	6	-4					TRUE											LATE ONLY (DOWN)				TRUE			TRUE
PRKACB	P22694	6	-4					TRUE											LATE ONLY (DOWN)				TRUE
SFXN1	D6RDG7	6	-4					TRUE											LATE ONLY (DOWN)				TRUE			TRUE
SLC25A6	P12236	6	-4					TRUE											LATE ONLY (DOWN)				TRUE			TRUE
STMN1	P16949	6	-4					TRUE											LATE ONLY (DOWN)				TRUE
TMEM65	Q6PI78	6	-4					TRUE											LATE ONLY (DOWN)				TRUE			TRUE
TOMM70	O94826	6	-4					TRUE											LATE ONLY (DOWN)				TRUE			TRUE
TSTD1	Q8NFU3	6	-4					TRUE											LATE ONLY (DOWN)				TRUE
ZADH2	Q8N4Q0	6	-4		1	1		TRUE						TRUE			TRUE		OPPOSITE (UP - EARLY; DOWN - LATE)				TRUE			TRUE
PRKCA	P17252	6		1		1				TRUE	TRUE						TRUE						TRUE				TRUE	Presynapse
ADAM22	Q9P0K1	6		1		1				TRUE	TRUE						TRUE						TRUE				TRUE	Postsynapse
COPS3	Q9UNS2	6		1		1				TRUE	TRUE						TRUE						TRUE
FKBP2	P26885	6		1		1				TRUE	TRUE						TRUE						TRUE
GAA	P10253	6		1		1				TRUE	TRUE						TRUE						TRUE
OSBPL1A	Q9BXW6	6		1		1				TRUE	TRUE						TRUE						TRUE
SUCLG2	Q96I99	6		1		1				TRUE	TRUE						TRUE						TRUE			TRUE
EPDR1	Q9UM22	6			1	1				TRUE				TRUE			TRUE						TRUE	TRUE
LAMP1	P11279	6		1		1				TRUE	TRUE						TRUE						TRUE				TRUE	Presynapse
IPO5	O00410	6		-1		-1				TRUE		TRUE						TRUE					TRUE
SCFD1	Q8WVM8	6			-1	-1				TRUE					TRUE			TRUE					TRUE
ADD1	P35611	6		-1		-1				TRUE		TRUE						TRUE					TRUE				TRUE	Synapse (Both Pre and Post)
AMPH	P49418	6		-1		-1				TRUE		TRUE						TRUE					TRUE				TRUE	Presynapse
SNCB	Q16143	6		-1		-1				TRUE		TRUE						TRUE					TRUE				TRUE	Presynapse
CALB2	P22676	6		-1		-1				TRUE		TRUE						TRUE					TRUE				TRUE
SFPQ	P23246	6		-1		-1				TRUE		TRUE						TRUE					TRUE				TRUE
TPD52	P55327	6		-1		-1				TRUE		TRUE						TRUE					TRUE				TRUE
ATCAY	Q86WG3	6		-1		-1				TRUE		TRUE						TRUE					TRUE
CCT4	P50991	6		-1		-1				TRUE		TRUE						TRUE					TRUE
HSPA5	P11021	6		-1		-1				TRUE		TRUE						TRUE					TRUE
MYH9	P35579	6		-1		-1				TRUE		TRUE						TRUE					TRUE
P4HB	A0A024R8S5	6		-1		-1				TRUE		TRUE						TRUE					TRUE
SAMM50	Q9Y512	6		-1		-1				TRUE		TRUE						TRUE					TRUE			TRUE
TOMM34	Q15785	6		-1		-1				TRUE		TRUE						TRUE					TRUE		TRUE	TRUE
RPL23A	P62750	6			-1	-1				TRUE					TRUE			TRUE					TRUE				TRUE	Synapse (Both Pre and Post)
NRGN	Q92686	6			-1	-1				TRUE					TRUE			TRUE					TRUE				TRUE	Postsynapse
RAP2A	P10114	6			-1	-1				TRUE					TRUE			TRUE					TRUE				TRUE
HDHD3	Q9BSH5	6			-1	-1				TRUE					TRUE			TRUE					TRUE			TRUE
SFN	P31947	6			-1	-1				TRUE					TRUE			TRUE					TRUE
RPS12	P25398	6		1	-1					TRUE	TRUE				TRUE								TRUE				TRUE	Synapse (Both Pre and Post)
GATM	P50440	5	4				TRUE												LATE ONLY (UP)				TRUE	TRUE		TRUE
LGI4	Q8N135	5	4				TRUE												LATE ONLY (UP)				TRUE	TRUE
DHX15	O43143	5	4				TRUE												LATE ONLY (UP)				TRUE
DNAJA1	P31689	5	4				TRUE												LATE ONLY (UP)				TRUE
EEF1A1	P68104	5	4				TRUE												LATE ONLY (UP)				TRUE
IGLL5	B9A064	5	4				TRUE												LATE ONLY (UP)				TRUE
ILF2	Q12905	5	4				TRUE												LATE ONLY (UP)				TRUE
SEPTIN10	E7EW69	5	4				TRUE												LATE ONLY (UP)				TRUE
NEK7	Q8TDX7	5	4	-1		-1	TRUE					TRUE						TRUE	OPPOSITE (DOWN - EARLY; UP - LATE)				TRUE
RPS6KA5	O75582	5	4	1		1	TRUE				TRUE						TRUE		UP (BOTH EARLY & LATE)				TRUE				TRUE
ARL6IP4	F8WCT1	5	4	1		1	TRUE				TRUE						TRUE		UP (BOTH EARLY & LATE)				TRUE
ASPH	Q12797	5	4	1		1	TRUE				TRUE						TRUE		UP (BOTH EARLY & LATE)				TRUE
CDKN1B	P46527	5	4	1		1	TRUE				TRUE						TRUE		UP (BOTH EARLY & LATE)				TRUE
CZIB	Q9NWV4	5	4	1		1	TRUE				TRUE						TRUE		UP (BOTH EARLY & LATE)				TRUE
GSTZ1	A0A0C4DFM0	5	4	1		1	TRUE				TRUE						TRUE		UP (BOTH EARLY & LATE)				TRUE			TRUE
ITGB8	P26012	5	4	1		1	TRUE				TRUE						TRUE		UP (BOTH EARLY & LATE)				TRUE
NTN3	O00634	5	4	1		1	TRUE				TRUE						TRUE		UP (BOTH EARLY & LATE)				TRUE
LCMT1	Q9UIC8	5	4		1	1	TRUE							TRUE			TRUE		UP (BOTH EARLY & LATE)				TRUE
RAB6A	P20340	5	3				TRUE												LATE ONLY (UP)				TRUE				TRUE	Presynapse
CNN3	Q15417	5	3				TRUE												LATE ONLY (UP)				TRUE				TRUE	Postsynapse
ARL8B	Q9NVJ2	5	3				TRUE												LATE ONLY (UP)				TRUE	TRUE			TRUE
SIRT2	A0A087WYM3	5	3				TRUE												LATE ONLY (UP)				TRUE			TRUE	TRUE
ITGB2	P05107	5	3				TRUE												LATE ONLY (UP)				TRUE	TRUE
AHCY	P23526	5	3				TRUE												LATE ONLY (UP)				TRUE
ATIC	P31939	5	3				TRUE												LATE ONLY (UP)				TRUE
B4GAT1	O43505	5	3				TRUE												LATE ONLY (UP)				TRUE
BLVRA	P53004	5	3				TRUE												LATE ONLY (UP)				TRUE
DARS1	P14868	5	3				TRUE												LATE ONLY (UP)				TRUE
DCXR	Q7Z4W1	5	3				TRUE												LATE ONLY (UP)				TRUE			TRUE
DDAH1	O94760	5	3				TRUE												LATE ONLY (UP)				TRUE
ENDOD1	O94919	5	3				TRUE												LATE ONLY (UP)				TRUE
EPHX1	P07099	5	3				TRUE												LATE ONLY (UP)				TRUE
FNTA	P49354	5	3				TRUE												LATE ONLY (UP)				TRUE
GLOD4	Q9HC38	5	3				TRUE												LATE ONLY (UP)				TRUE			TRUE
GNAS	P63092	5	3				TRUE												LATE ONLY (UP)				TRUE
HADH	Q16836	5	3				TRUE												LATE ONLY (UP)				TRUE			TRUE
LAP3	P28838	5	3				TRUE												LATE ONLY (UP)				TRUE			TRUE
MAT2A	P31153	5	3				TRUE												LATE ONLY (UP)				TRUE
MTSS2	Q765P7	5	3				TRUE												LATE ONLY (UP)				TRUE
NANS	Q9NR45	5	3				TRUE												LATE ONLY (UP)				TRUE
NONO	A0A0S2Z4Z9	5	3				TRUE												LATE ONLY (UP)				TRUE
NUDC	Q9Y266	5	3				TRUE												LATE ONLY (UP)				TRUE
PREPL	Q4J6C6	5	3				TRUE												LATE ONLY (UP)				TRUE			TRUE
PSMA4	P25789	5	3				TRUE												LATE ONLY (UP)				TRUE
PSMC4	P43686	5	3				TRUE												LATE ONLY (UP)				TRUE
RUVBL1	Q9Y265	5	3				TRUE												LATE ONLY (UP)				TRUE
SNTA1	Q13424	5	3				TRUE												LATE ONLY (UP)				TRUE
TBCA	O75347	5	3				TRUE												LATE ONLY (UP)				TRUE
DEK	P35659	5	3	2		2	TRUE				TRUE						TRUE		UP (BOTH EARLY & LATE)				TRUE
NT5C	Q8TCD5	5	3	2		2	TRUE				TRUE						TRUE		UP (BOTH EARLY & LATE)				TRUE			TRUE
ITGAX	H3BN02	5	3	1		1	TRUE				TRUE						TRUE		UP (BOTH EARLY & LATE)				TRUE	TRUE
CMBL	Q96DG6	5	3	1		1	TRUE				TRUE						TRUE		UP (BOTH EARLY & LATE)				TRUE
PRKAA1	Q13131	5	3	1		1	TRUE				TRUE						TRUE		UP (BOTH EARLY & LATE)				TRUE
SNRNP70	P08621	5	3	1		1	TRUE				TRUE						TRUE		UP (BOTH EARLY & LATE)				TRUE
UBE2L3	P68036	5	3	1		1	TRUE				TRUE						TRUE		UP (BOTH EARLY & LATE)				TRUE
ANKFY1	Q9P2R3	5	3		1	1	TRUE							TRUE			TRUE		UP (BOTH EARLY & LATE)				TRUE
HNRNPA1	P09651	5	2				TRUE												LATE ONLY (UP)				TRUE				TRUE
VCP	P55072	5	2				TRUE												LATE ONLY (UP)				TRUE				TRUE
ALDH7A1	P49419	5	2				TRUE												LATE ONLY (UP)				TRUE			TRUE
AZGP1	P25311	5	2				TRUE												LATE ONLY (UP)				TRUE
HADHB	P55084	5	2				TRUE												LATE ONLY (UP)				TRUE			TRUE
HBB	P68871	5	2				TRUE												LATE ONLY (UP)				TRUE
HNRNPC	P07910	5	2				TRUE												LATE ONLY (UP)				TRUE
ILF3	Q12906	5	2				TRUE												LATE ONLY (UP)				TRUE
KHSRP	Q92945	5	2				TRUE												LATE ONLY (UP)				TRUE
PHPT1	Q9NRX4	5	2				TRUE												LATE ONLY (UP)				TRUE
PSMB5	P28074	5	2				TRUE												LATE ONLY (UP)				TRUE
S100A8	P05109	5	2				TRUE												LATE ONLY (UP)				TRUE
TALDO1	P37837	5	2				TRUE												LATE ONLY (UP)				TRUE
TPM1	F5H7S3	5	2				TRUE												LATE ONLY (UP)				TRUE
ABLIM1	O14639	5	2	1		1	TRUE				TRUE						TRUE		UP (BOTH EARLY & LATE)				TRUE
AIP	O00170	5	2	1		1	TRUE				TRUE						TRUE		UP (BOTH EARLY & LATE)				TRUE
PSMB1	P20618	5	2	1		1	TRUE				TRUE						TRUE		UP (BOTH EARLY & LATE)				TRUE
PSMD3	O43242	5	2	1		1	TRUE				TRUE						TRUE		UP (BOTH EARLY & LATE)				TRUE
EIF4A1	P60842	5	2		1	1	TRUE							TRUE			TRUE		UP (BOTH EARLY & LATE)				TRUE
GSTM2	P28161	5	2		1	1	TRUE							TRUE			TRUE		UP (BOTH EARLY & LATE)				TRUE
MAOA	P21397	5	2		1	1	TRUE							TRUE			TRUE		UP (BOTH EARLY & LATE)				TRUE			TRUE
VAT1	Q99536	5	2		1	1	TRUE							TRUE			TRUE		UP (BOTH EARLY & LATE)				TRUE
EIF3A	Q14152	5	2				TRUE						TRUE										TRUE				TRUE	Postsynapse
GLO1	Q04760	5	1	-1		-1	TRUE					TRUE						TRUE	OPPOSITE (DOWN - EARLY; UP - LATE)				TRUE
NFASC	O94856	5	1	-1		-1	TRUE					TRUE						TRUE	OPPOSITE (DOWN - EARLY; UP - LATE)				TRUE
NPM1	P06748	5	1	-1		-1	TRUE					TRUE						TRUE	OPPOSITE (DOWN - EARLY; UP - LATE)				TRUE
PSMD14	O00487	5	1	1		1	TRUE				TRUE						TRUE		UP (BOTH EARLY & LATE)				TRUE
COX4I1	P13073	5	-1	-1		-1		TRUE				TRUE						TRUE	DOWN (BOTH EARLY & LATE)				TRUE			TRUE
CNTN1	Q12860	5	-1	-1		-1		TRUE				TRUE						TRUE	DOWN (BOTH EARLY & LATE)				TRUE				TRUE	Synapse (Both Pre and Post)
PRKAR2A	P13861	5	-1	-1		-1		TRUE				TRUE						TRUE	DOWN (BOTH EARLY & LATE)				TRUE				TRUE
MAP1A	P78559	5	-1	-1		-1		TRUE				TRUE						TRUE	DOWN (BOTH EARLY & LATE)				TRUE
SLC6A17	Q9H1V8	5	-1	-2		-2		TRUE				TRUE						TRUE	DOWN (BOTH EARLY & LATE)				TRUE				TRUE	Presynapse
GPRIN1	Q7Z2K8	5	-1	-2		-2		TRUE				TRUE						TRUE	DOWN (BOTH EARLY & LATE)				TRUE
JUP	P14923	5	-1					TRUE											LATE ONLY (DOWN)				TRUE
RPL15	P61313	5	-1					TRUE											LATE ONLY (DOWN)				TRUE				TRUE	Synapse (Both Pre and Post)
RPS14	P62263	5	-1					TRUE											LATE ONLY (DOWN)				TRUE				TRUE	Synapse (Both Pre and Post)
HNRNPD	Q14103	5	-1					TRUE											LATE ONLY (DOWN)				TRUE				TRUE	Postsynapse
RPL22	P35268	5	-1		1	1		TRUE						TRUE			TRUE		OPPOSITE (UP - EARLY; DOWN - LATE)				TRUE	TRUE			TRUE	Synapse (Both Pre and Post)
NDUFB3	O43676	5	-2	-1		-1		TRUE				TRUE						TRUE	DOWN (BOTH EARLY & LATE)				TRUE			TRUE
EXOC4	Q96A65	5	-2	-1		-1		TRUE				TRUE						TRUE	DOWN (BOTH EARLY & LATE)				TRUE				TRUE	Synapse (Both Pre and Post)
OGT	O15294	5	-2	-1		-1		TRUE				TRUE						TRUE	DOWN (BOTH EARLY & LATE)				TRUE				TRUE	Synapse (Both Pre and Post)
EPS15L1	M0R165	5	-2	-1		-1		TRUE				TRUE						TRUE	DOWN (BOTH EARLY & LATE)				TRUE				TRUE	Presynapse
RAB14	P61106	5	-2	-1		-1		TRUE				TRUE						TRUE	DOWN (BOTH EARLY & LATE)				TRUE				TRUE	Presynapse
RAB3C	Q96E17	5	-2	-1		-1		TRUE				TRUE						TRUE	DOWN (BOTH EARLY & LATE)				TRUE				TRUE	Presynapse
PRKAR2B	P31323	5	-2	-1		-1		TRUE				TRUE						TRUE	DOWN (BOTH EARLY & LATE)				TRUE				TRUE	Postsynapse
ARPC5L	Q9BPX5	5	-2	-1		-1		TRUE				TRUE						TRUE	DOWN (BOTH EARLY & LATE)				TRUE				TRUE
BRK1	Q8WUW1	5	-2	-1		-1		TRUE				TRUE						TRUE	DOWN (BOTH EARLY & LATE)				TRUE
EMD	P50402	5	-2	-1		-1		TRUE				TRUE						TRUE	DOWN (BOTH EARLY & LATE)				TRUE
NCKIPSD	Q9NZQ3	5	-2	-1		-1		TRUE				TRUE						TRUE	DOWN (BOTH EARLY & LATE)				TRUE
RACK1	P63244	5	-2	-1		-1		TRUE				TRUE						TRUE	DOWN (BOTH EARLY & LATE)				TRUE
TUBA8	Q9NY65	5	-2	-1		-1		TRUE				TRUE						TRUE	DOWN (BOTH EARLY & LATE)				TRUE
SYN3	O14994	5	-2		-1	-1		TRUE							TRUE			TRUE	DOWN (BOTH EARLY & LATE)				TRUE				TRUE	Presynapse
MARK2	Q7KZI7	5	-2		-1	-1		TRUE							TRUE			TRUE	DOWN (BOTH EARLY & LATE)				TRUE				TRUE	Postsynapse
ADGRL1	O94910	5	-2	-1	-1	-2		TRUE				TRUE			TRUE			TRUE	DOWN (BOTH EARLY & LATE)				TRUE				TRUE	Presynapse
STXBP6	Q8NFX7	5	-2	-1	-1	-2		TRUE				TRUE			TRUE			TRUE	DOWN (BOTH EARLY & LATE)				TRUE
MMAB	Q96EY8	5	-2	-2		-2		TRUE				TRUE						TRUE	DOWN (BOTH EARLY & LATE)				TRUE			TRUE
FGF12	P61328	5	-2	-2	-1	-3		TRUE				TRUE			TRUE			TRUE	DOWN (BOTH EARLY & LATE)				TRUE
DNAJC5	Q9H3Z4	5	-2					TRUE											LATE ONLY (DOWN)				TRUE		TRUE		TRUE	Presynapse
PHB2	Q99623	5	-2					TRUE											LATE ONLY (DOWN)				TRUE			TRUE	TRUE	Synapse (Both Pre and Post)
RPS11	P62280	5	-2					TRUE											LATE ONLY (DOWN)				TRUE				TRUE	Synapse (Both Pre and Post)
RAB7A	P51149	5	-2					TRUE											LATE ONLY (DOWN)				TRUE				TRUE	Presynapse
ABI1	Q8IZP0	5	-2					TRUE											LATE ONLY (DOWN)				TRUE				TRUE	Postsynapse
PIN1	Q13526	5	-2					TRUE											LATE ONLY (DOWN)				TRUE				TRUE	Postsynapse
RBMX	P38159	5	-2					TRUE											LATE ONLY (DOWN)				TRUE				TRUE	Postsynapse
RPS18	P62269	5	-2					TRUE											LATE ONLY (DOWN)				TRUE				TRUE	Postsynapse
ICAM5	Q9UMF0	5	-2					TRUE											LATE ONLY (DOWN)				TRUE				TRUE
TNR	Q92752	5	-2					TRUE											LATE ONLY (DOWN)				TRUE				TRUE
ALDOA	P04075	5	-2					TRUE											LATE ONLY (DOWN)				TRUE
CCT7	Q99832	5	-2					TRUE											LATE ONLY (DOWN)				TRUE
DDB1	Q16531	5	-2					TRUE											LATE ONLY (DOWN)				TRUE
ECHS1	P30084	5	-2					TRUE											LATE ONLY (DOWN)				TRUE			TRUE
HSPA4	P34932	5	-2					TRUE											LATE ONLY (DOWN)				TRUE
IGSF8	Q969P0	5	-2					TRUE											LATE ONLY (DOWN)				TRUE
PHYHIP	Q92561	5	-2					TRUE											LATE ONLY (DOWN)				TRUE
RUFY3	Q7L099	5	-2					TRUE											LATE ONLY (DOWN)				TRUE
SLC25A12	O75746	5	-2					TRUE											LATE ONLY (DOWN)				TRUE			TRUE
SND1	Q7KZF4	5	-2					TRUE											LATE ONLY (DOWN)				TRUE
ST13	P50502	5	-2					TRUE											LATE ONLY (DOWN)				TRUE
TUBA1B	P68363	5	-2					TRUE											LATE ONLY (DOWN)				TRUE
TUBB4B	P68371	5	-2					TRUE											LATE ONLY (DOWN)				TRUE
PPP3CA	Q08209	5	-2					TRUE											LATE ONLY (DOWN)				TRUE				TRUE
RPL24	C9JXB8	5	-2	1		1		TRUE			TRUE						TRUE		OPPOSITE (UP - EARLY; DOWN - LATE)				TRUE				TRUE	Synapse (Both Pre and Post)
ECH1	Q13011	5	-2	1		1		TRUE			TRUE						TRUE		OPPOSITE (UP - EARLY; DOWN - LATE)				TRUE			TRUE
OMG	P23515	5	-2	1		1		TRUE			TRUE						TRUE		OPPOSITE (UP - EARLY; DOWN - LATE)				TRUE
CISD1	Q9NZ45	5	-2		1	1		TRUE						TRUE			TRUE		OPPOSITE (UP - EARLY; DOWN - LATE)				TRUE			TRUE
RHOG	P84095	5	-2					TRUE					TRUE										TRUE
ARHGAP44	Q17R89	5	-3	-1		-1		TRUE				TRUE						TRUE	DOWN (BOTH EARLY & LATE)				TRUE				TRUE	Synapse (Both Pre and Post)
VAC14	Q08AM6	5	-3	-1		-1		TRUE				TRUE						TRUE	DOWN (BOTH EARLY & LATE)				TRUE				TRUE	Presynapse
CUL3	Q13618	5	-3	-1		-1		TRUE				TRUE						TRUE	DOWN (BOTH EARLY & LATE)				TRUE				TRUE
BCAS3	Q9H6U6	5	-3	-1		-1		TRUE				TRUE						TRUE	DOWN (BOTH EARLY & LATE)				TRUE	TRUE
CHP1	Q99653	5	-3	-1		-1		TRUE				TRUE						TRUE	DOWN (BOTH EARLY & LATE)				TRUE
RTN4RL2	Q86UN3	5	-3	-1		-1		TRUE				TRUE						TRUE	DOWN (BOTH EARLY & LATE)				TRUE
SMAP1	Q8IYB5	5	-3	-1		-1		TRUE				TRUE						TRUE	DOWN (BOTH EARLY & LATE)				TRUE
TCP11L1	Q9NUJ3	5	-3	-1		-1		TRUE				TRUE						TRUE	DOWN (BOTH EARLY & LATE)				TRUE
VPS51	Q9UID3	5	-3	-1		-1		TRUE				TRUE						TRUE	DOWN (BOTH EARLY & LATE)				TRUE
ACAD9	Q9H845	5	-3		-1	-1		TRUE							TRUE			TRUE	DOWN (BOTH EARLY & LATE)				TRUE			TRUE
ATPAF1	I3L448	5	-3		-1	-1		TRUE							TRUE			TRUE	DOWN (BOTH EARLY & LATE)				TRUE			TRUE
HMGCS1	Q01581	5	-3		-1	-1		TRUE							TRUE			TRUE	DOWN (BOTH EARLY & LATE)				TRUE
NUMB	P49757	5	-3	-1	-1	-2		TRUE				TRUE			TRUE			TRUE	DOWN (BOTH EARLY & LATE)				TRUE				TRUE	Postsynapse
PRUNE2	Q8WUY3	5	-3	-2		-2		TRUE				TRUE						TRUE	DOWN (BOTH EARLY & LATE)				TRUE
REEP5	Q00765	5	-3	-2		-2		TRUE				TRUE						TRUE	DOWN (BOTH EARLY & LATE)				TRUE
EXOC7	B4DJ07	5	-3		-2	-2		TRUE							TRUE			TRUE	DOWN (BOTH EARLY & LATE)				TRUE
ATP5F1D	P30049	5	-3					TRUE											LATE ONLY (DOWN)				TRUE			TRUE
ATP5PB	P24539	5	-3					TRUE											LATE ONLY (DOWN)				TRUE
COX7A2	H0UI06	5	-3					TRUE											LATE ONLY (DOWN)				TRUE			TRUE
NDUFA7	M0R0N0	5	-3					TRUE											LATE ONLY (DOWN)				TRUE			TRUE
NDUFS7	O75251	5	-3					TRUE											LATE ONLY (DOWN)				TRUE			TRUE
UQCRC2	P22695	5	-3					TRUE											LATE ONLY (DOWN)				TRUE			TRUE
GABBR2	O75899	5	-3					TRUE											LATE ONLY (DOWN)				TRUE				TRUE	Synapse (Both Pre and Post)
RPS5	M0R0F0	5	-3					TRUE											LATE ONLY (DOWN)				TRUE				TRUE	Synapse (Both Pre and Post)
ATP6V1C1	P21283	5	-3					TRUE											LATE ONLY (DOWN)				TRUE				TRUE	Presynapse
CTBP1	E7ESU7	5	-3					TRUE											LATE ONLY (DOWN)				TRUE				TRUE	Presynapse
PRKCB	P05771	5	-3					TRUE											LATE ONLY (DOWN)				TRUE				TRUE	Presynapse
PTPRS	G8JL96	5	-3					TRUE											LATE ONLY (DOWN)				TRUE				TRUE	Presynapse
RPS9	P46781	5	-3					TRUE											LATE ONLY (DOWN)				TRUE				TRUE	Postsynapse
SH3GL3	Q99963	5	-3					TRUE											LATE ONLY (DOWN)				TRUE				TRUE	Postsynapse
NPTXR	O95502	5	-3					TRUE											LATE ONLY (DOWN)				TRUE	TRUE			TRUE
SPARCL1	Q14515	5	-3					TRUE											LATE ONLY (DOWN)				TRUE	TRUE			TRUE
RAB18	Q9NP72	5	-3					TRUE											LATE ONLY (DOWN)				TRUE				TRUE
ABHD10	Q9NUJ1	5	-3					TRUE											LATE ONLY (DOWN)				TRUE			TRUE
CYB5R1	Q9UHQ9	5	-3					TRUE											LATE ONLY (DOWN)				TRUE			TRUE
GDAP1L1	Q96MZ0	5	-3					TRUE											LATE ONLY (DOWN)				TRUE			TRUE
GNG3	P63215	5	-3					TRUE											LATE ONLY (DOWN)				TRUE
IVD	P26440	5	-3					TRUE											LATE ONLY (DOWN)				TRUE			TRUE
NDUFA4	O00483	5	-3					TRUE											LATE ONLY (DOWN)				TRUE			TRUE
PCCB	P05166	5	-3					TRUE											LATE ONLY (DOWN)				TRUE			TRUE
PDE1A	P54750	5	-3					TRUE											LATE ONLY (DOWN)				TRUE
RHOT1	Q8IXI2	5	-3					TRUE											LATE ONLY (DOWN)				TRUE			TRUE
STK32C	Q86UX6	5	-3					TRUE											LATE ONLY (DOWN)				TRUE
TPM4	P67936	5	-3					TRUE											LATE ONLY (DOWN)				TRUE
SRCIN1	Q9C0H9	5	-3					TRUE											LATE ONLY (DOWN)				TRUE				TRUE
LARP1	Q6PKG0	5	-3	1		1		TRUE			TRUE						TRUE		OPPOSITE (UP - EARLY; DOWN - LATE)				TRUE
CALB1	P05937	5	-4	-1		-1		TRUE				TRUE						TRUE	DOWN (BOTH EARLY & LATE)				TRUE				TRUE	Synapse (Both Pre and Post)
AKAP5	P24588	5	-4	-1		-1		TRUE				TRUE						TRUE	DOWN (BOTH EARLY & LATE)				TRUE				TRUE	Postsynapse
PAK3	O75914	5	-4	-1		-1		TRUE				TRUE						TRUE	DOWN (BOTH EARLY & LATE)				TRUE				TRUE	Postsynapse
RAPGEF4	Q8WZA2	5	-4	-1		-1		TRUE				TRUE						TRUE	DOWN (BOTH EARLY & LATE)				TRUE				TRUE	Postsynapse
SHISA7	A6NL88	5	-4	-1		-1		TRUE				TRUE						TRUE	DOWN (BOTH EARLY & LATE)				TRUE				TRUE	Postsynapse
ADGRB2	O60241	5	-4	-1		-1		TRUE				TRUE						TRUE	DOWN (BOTH EARLY & LATE)				TRUE
ASTN1	O14525	5	-4	-1		-1		TRUE				TRUE						TRUE	DOWN (BOTH EARLY & LATE)				TRUE
COA6	Q5JTJ3	5	-4	-1		-1		TRUE				TRUE						TRUE	DOWN (BOTH EARLY & LATE)				TRUE			TRUE
G3BP2	Q9UN86	5	-4	-1		-1		TRUE				TRUE						TRUE	DOWN (BOTH EARLY & LATE)				TRUE
GJB6	O95452	5	-4	-1		-1		TRUE				TRUE						TRUE	DOWN (BOTH EARLY & LATE)				TRUE
MOB4	Q9Y3A3	5	-4	-1		-1		TRUE				TRUE						TRUE	DOWN (BOTH EARLY & LATE)				TRUE
PCP4	P48539	5	-4	-1		-1		TRUE				TRUE						TRUE	DOWN (BOTH EARLY & LATE)				TRUE
R3HDM2	B5MCG9	5	-4	-1		-1		TRUE				TRUE						TRUE	DOWN (BOTH EARLY & LATE)				TRUE
RAB3GAP1	Q15042	5	-4	-1		-1		TRUE				TRUE						TRUE	DOWN (BOTH EARLY & LATE)				TRUE
RASAL2	Q9UJF2	5	-4	-1		-1		TRUE				TRUE						TRUE	DOWN (BOTH EARLY & LATE)				TRUE
RDH13	Q8NBN7	5	-4	-1		-1		TRUE				TRUE						TRUE	DOWN (BOTH EARLY & LATE)				TRUE			TRUE
REEP1	Q9H902	5	-4	-1		-1		TRUE				TRUE						TRUE	DOWN (BOTH EARLY & LATE)				TRUE
SLC39A10	Q9ULF5	5	-4	-1		-1		TRUE				TRUE						TRUE	DOWN (BOTH EARLY & LATE)				TRUE
KIAA1549L	Q6ZVL6	5	-4		-1	-1		TRUE							TRUE			TRUE	DOWN (BOTH EARLY & LATE)				TRUE
SLC27A4	Q6P1M0	5	-4		-1	-1		TRUE							TRUE			TRUE	DOWN (BOTH EARLY & LATE)				TRUE
GRIA1	P42261	5	-4					TRUE											LATE ONLY (DOWN)				TRUE				TRUE	Synapse (Both Pre and Post)
NDUFA13	Q9P0J0	5	-4					TRUE											LATE ONLY (DOWN)				TRUE			TRUE
NDUFA6	P56556	5	-4					TRUE											LATE ONLY (DOWN)				TRUE			TRUE
NDUFB5	O43674	5	-4					TRUE											LATE ONLY (DOWN)				TRUE			TRUE
RPL36	Q9Y3U8	5	-4					TRUE											LATE ONLY (DOWN)				TRUE				TRUE	Synapse (Both Pre and Post)
GAD2	Q05329	5	-4					TRUE											LATE ONLY (DOWN)				TRUE				TRUE	Presynapse
SEPTIN6	Q14141	5	-4					TRUE											LATE ONLY (DOWN)				TRUE				TRUE	Presynapse
SNX4	O95219	5	-4					TRUE											LATE ONLY (DOWN)				TRUE				TRUE	Presynapse
UNC13A	F8W059	5	-4					TRUE											LATE ONLY (DOWN)				TRUE				TRUE	Presynapse
EEA1	Q15075	5	-4					TRUE											LATE ONLY (DOWN)				TRUE				TRUE	Postsynapse
ARHGEF7	Q14155	5	-4					TRUE											LATE ONLY (DOWN)				TRUE				TRUE
COX7A2L	O14548	5	-4					TRUE											LATE ONLY (DOWN)				TRUE	TRUE		TRUE
CSNK2A1	E7EU96	5	-4					TRUE											LATE ONLY (DOWN)				TRUE
LZTFL1	Q9NQ48	5	-4					TRUE											LATE ONLY (DOWN)				TRUE
ME3	Q16798	5	-4					TRUE											LATE ONLY (DOWN)				TRUE			TRUE
MFN2	O95140	5	-4					TRUE											LATE ONLY (DOWN)				TRUE			TRUE
MIX23	C9JQ41	5	-4					TRUE											LATE ONLY (DOWN)				TRUE
NEGR1	Q7Z3B1	5	-4					TRUE											LATE ONLY (DOWN)				TRUE
NUDT4	Q9NZJ9	5	-4					TRUE											LATE ONLY (DOWN)				TRUE
PCYOX1L	Q8NBM8	5	-4					TRUE											LATE ONLY (DOWN)				TRUE
PRRT3	Q5FWE3	5	-4					TRUE											LATE ONLY (DOWN)				TRUE
SLK	Q9H2G2	5	-4					TRUE											LATE ONLY (DOWN)				TRUE
SMPD3	Q9NY59	5	-4					TRUE											LATE ONLY (DOWN)				TRUE
TBCC	Q15814	5	-4					TRUE											LATE ONLY (DOWN)				TRUE
TIPRL	O75663	5	-4					TRUE											LATE ONLY (DOWN)				TRUE
USP7	H3BND8	5	-4					TRUE											LATE ONLY (DOWN)				TRUE
TPP2	P29144	5	-4	1		1		TRUE			TRUE						TRUE		OPPOSITE (UP - EARLY; DOWN - LATE)				TRUE
MT-ND4	P03905	5	-4		1	1		TRUE						TRUE			TRUE		OPPOSITE (UP - EARLY; DOWN - LATE)				TRUE			TRUE
RPS15	K7ELC2	5		2		2				TRUE	TRUE						TRUE						TRUE				TRUE	Postsynapse
XPO1	O14980	5		2		2				TRUE	TRUE						TRUE						TRUE
DHRS7	Q9Y394	5		1	1	2				TRUE	TRUE			TRUE			TRUE						TRUE	TRUE
CAVIN2	O95810	5		2		2				TRUE	TRUE						TRUE						TRUE
ATP5IF1	Q9UII2	5		1		1				TRUE	TRUE						TRUE						TRUE			TRUE
ARMT1	Q9H993	5		1		1				TRUE	TRUE						TRUE						TRUE
PMPCB	F8WAZ6	5		1		1				TRUE	TRUE						TRUE						TRUE
TUBB6	Q9BUF5	5		1		1				TRUE	TRUE						TRUE						TRUE
ATP5MK	Q96IX5	5			1	1				TRUE				TRUE			TRUE						TRUE
FDXR	P22570	5			1	1				TRUE				TRUE			TRUE						TRUE			TRUE
KRT2	P35908	5			1	1				TRUE				TRUE			TRUE						TRUE
BCAP29	Q9UHQ4	5		-1		-1				TRUE		TRUE						TRUE					TRUE
GGA3	Q9NZ52	5		-1		-1				TRUE		TRUE						TRUE					TRUE
SYNE1	Q8NF91	5			-1	-1				TRUE					TRUE			TRUE					TRUE				TRUE	Postsynapse
NCS1	P62166	5		-1		-1				TRUE		TRUE						TRUE					TRUE				TRUE	Synapse (Both Pre and Post)
EXOC2	Q96KP1	5		-1		-1				TRUE		TRUE						TRUE					TRUE				TRUE
HAPLN1	P10915	5		-1		-1				TRUE		TRUE						TRUE					TRUE				TRUE
SACM1L	Q9NTJ5	5		-1		-1				TRUE		TRUE						TRUE					TRUE				TRUE
ARF3	P61204	5		-1		-1				TRUE		TRUE						TRUE					TRUE
FMN2	Q9NZ56	5		-1		-1				TRUE		TRUE						TRUE					TRUE
PRAF2	O60831	5		-1		-1				TRUE		TRUE						TRUE					TRUE
PRPSAP1	Q14558	5		-1		-1				TRUE		TRUE						TRUE					TRUE
SNRPA	P09012	5		-1		-1				TRUE		TRUE						TRUE					TRUE
ARFGEF3	Q5TH69	5			-1	-1				TRUE					TRUE			TRUE					TRUE	TRUE
CSNK1E	P49674	5			-1	-1				TRUE					TRUE			TRUE					TRUE
SULT4A1	Q9BR01	5			-1	-1				TRUE					TRUE			TRUE					TRUE
UBE2D3	H9KV45	5			-1	-1				TRUE					TRUE			TRUE					TRUE
MRAS	O14807	5		-2		-2				TRUE		TRUE						TRUE					TRUE
PFDN6	O15212	5			-2	-2				TRUE					TRUE			TRUE					TRUE
MOG	Q16653	5			-1								TRUE		TRUE			TRUE					TRUE
COX6C	P09669	5		-1	1							TRUE		TRUE									TRUE			TRUE
ERBIN	Q96RT1	4	4				TRUE												LATE ONLY (UP)				TRUE				TRUE	Postsynapse
YES1	J3QRU1	4	4				TRUE												LATE ONLY (UP)				TRUE				TRUE	Postsynapse
DGKG	P49619	4	4				TRUE												LATE ONLY (UP)				TRUE
FLNC	Q14315	4	4				TRUE												LATE ONLY (UP)				TRUE
ITPKB	P27987	4	4				TRUE												LATE ONLY (UP)				TRUE
LZIC	Q8WZA0	4	4				TRUE												LATE ONLY (UP)				TRUE
NES	P48681	4	4				TRUE												LATE ONLY (UP)				TRUE
NRIP2	Q9BQI9	4	4				TRUE												LATE ONLY (UP)				TRUE
NUTF2	P61970	4	4				TRUE												LATE ONLY (UP)				TRUE
PALLD	Q8WX93	4	4				TRUE												LATE ONLY (UP)				TRUE
PI16	Q6UXB8	4	4				TRUE												LATE ONLY (UP)				TRUE
RFTN2	Q52LD8	4	4				TRUE												LATE ONLY (UP)				TRUE
S100A4	P26447	4	4				TRUE												LATE ONLY (UP)				TRUE
S1PR1	P21453	4	4				TRUE												LATE ONLY (UP)				TRUE
SAE1	A0A024R0R4	4	4				TRUE												LATE ONLY (UP)				TRUE
SNRPD1	P62314	4	4				TRUE												LATE ONLY (UP)				TRUE
THTPA	Q9BU02	4	4				TRUE												LATE ONLY (UP)				TRUE
ATG9A	Q7Z3C6	4	3				TRUE												LATE ONLY (UP)				TRUE	TRUE			TRUE	Presynapse
CCK	P06307	4	3				TRUE												LATE ONLY (UP)				TRUE				TRUE
AGT	P01019	4	3				TRUE												LATE ONLY (UP)				TRUE
ARPC5	O15511	4	3				TRUE												LATE ONLY (UP)				TRUE
CAB39	Q9Y376	4	3				TRUE												LATE ONLY (UP)				TRUE
COPS7B	Q9H9Q2	4	3				TRUE												LATE ONLY (UP)				TRUE
FMNL2	Q96PY5	4	3				TRUE												LATE ONLY (UP)				TRUE
GALK1	P51570	4	3				TRUE												LATE ONLY (UP)				TRUE
K7EL21	K7EL21	4	3				TRUE												LATE ONLY (UP)				TRUE
PTGR1	Q14914	4	3				TRUE												LATE ONLY (UP)				TRUE
RBBP4	Q09028	4	3				TRUE												LATE ONLY (UP)				TRUE
SEMA7A	O75326	4	3				TRUE												LATE ONLY (UP)				TRUE
C11orf54	Q9H0W9	4	3		-1	-1	TRUE								TRUE			TRUE	OPPOSITE (DOWN - EARLY; UP - LATE)				TRUE
ADAM10	O14672	4	3	1		1	TRUE				TRUE						TRUE		UP (BOTH EARLY & LATE)				TRUE				TRUE	Postsynapse
PSD2	Q9BQI7	4	3	1		1	TRUE				TRUE						TRUE		UP (BOTH EARLY & LATE)				TRUE				TRUE	Postsynapse
AAMP	C9JG97	4	3	1		1	TRUE				TRUE						TRUE		UP (BOTH EARLY & LATE)				TRUE
ADGRG1	Q9Y653	4	3	1		1	TRUE				TRUE						TRUE		UP (BOTH EARLY & LATE)				TRUE
ITM2B	Q9Y287	4	3	1		1	TRUE				TRUE						TRUE		UP (BOTH EARLY & LATE)				TRUE
KIF13B	Q9NQT8	4	3	1		1	TRUE				TRUE						TRUE		UP (BOTH EARLY & LATE)				TRUE
LAMTOR3	Q9UHA4	4	3	1		1	TRUE				TRUE						TRUE		UP (BOTH EARLY & LATE)				TRUE
LSP1	P33241	4	3	1		1	TRUE				TRUE						TRUE		UP (BOTH EARLY & LATE)				TRUE
MAP2K6	P52564	4	3	1		1	TRUE				TRUE						TRUE		UP (BOTH EARLY & LATE)				TRUE
RAB8B	H0YNE9	4	2				TRUE												LATE ONLY (UP)				TRUE	TRUE			TRUE	Presynapse
ELAVL1	Q15717	4	2				TRUE												LATE ONLY (UP)				TRUE				TRUE	Postsynapse
FARP1	Q9Y4F1	4	2				TRUE												LATE ONLY (UP)				TRUE				TRUE	Postsynapse
SNX1	Q13596	4	2				TRUE												LATE ONLY (UP)				TRUE				TRUE	Postsynapse
NPTX1	Q15818	4	2				TRUE												LATE ONLY (UP)				TRUE	TRUE			TRUE
EIF3L	B0QY89	4	2				TRUE												LATE ONLY (UP)				TRUE				TRUE
SNX27	Q96L92	4	2				TRUE												LATE ONLY (UP)				TRUE				TRUE
C4BPA	P04003	4	2				TRUE												LATE ONLY (UP)				TRUE	TRUE
COL1A1	P02452	4	2				TRUE												LATE ONLY (UP)				TRUE	TRUE
CTSB	P07858	4	2				TRUE												LATE ONLY (UP)				TRUE	TRUE
FDPS	P14324	4	2				TRUE												LATE ONLY (UP)				TRUE	TRUE
SRSF3	P84103	4	2				TRUE												LATE ONLY (UP)				TRUE	TRUE
AK3	Q7Z4Y4	4	2				TRUE												LATE ONLY (UP)				TRUE			TRUE
ALCAM	Q13740	4	2				TRUE												LATE ONLY (UP)				TRUE
ALDH3A2	P51648	4	2				TRUE												LATE ONLY (UP)				TRUE
ANXA7	P20073	4	2				TRUE												LATE ONLY (UP)				TRUE
CA1	P00915	4	2				TRUE												LATE ONLY (UP)				TRUE
CAPN1	P07384	4	2				TRUE												LATE ONLY (UP)				TRUE
CDC42EP4	Q9H3Q1	4	2				TRUE												LATE ONLY (UP)				TRUE
DNPH1	O43598	4	2				TRUE												LATE ONLY (UP)				TRUE
DYNC1I2	Q13409	4	2				TRUE												LATE ONLY (UP)				TRUE
FN3K	Q9H479	4	2				TRUE												LATE ONLY (UP)				TRUE
GMFB	G3V4P8	4	2				TRUE												LATE ONLY (UP)				TRUE
GSR	P00390	4	2				TRUE												LATE ONLY (UP)				TRUE			TRUE
GSTO1	P78417	4	2				TRUE												LATE ONLY (UP)				TRUE
HACD3	Q9P035	4	2				TRUE												LATE ONLY (UP)				TRUE
HBD	P02042	4	2				TRUE												LATE ONLY (UP)				TRUE
METTL7A	Q9H8H3	4	2				TRUE												LATE ONLY (UP)				TRUE
MYL12A	P19105	4	2				TRUE												LATE ONLY (UP)				TRUE
NADK2	Q4G0N4	4	2				TRUE												LATE ONLY (UP)				TRUE			TRUE
NDRG1	Q92597	4	2				TRUE												LATE ONLY (UP)				TRUE
NQO1	P15559	4	2				TRUE												LATE ONLY (UP)				TRUE		TRUE
NSFL1C	Q9UNZ2	4	2				TRUE												LATE ONLY (UP)				TRUE
PDLIM5	Q96HC4	4	2				TRUE												LATE ONLY (UP)				TRUE
PSMB2	P49721	4	2				TRUE												LATE ONLY (UP)				TRUE
RBP1	P09455	4	2				TRUE												LATE ONLY (UP)				TRUE
RTCB	Q9Y3I0	4	2				TRUE												LATE ONLY (UP)				TRUE
SLC44A2	Q8IWA5	4	2				TRUE												LATE ONLY (UP)				TRUE
SNTB1	Q13884	4	2				TRUE												LATE ONLY (UP)				TRUE
UBA2	Q9UBT2	4	2				TRUE												LATE ONLY (UP)				TRUE
AMER2	Q8N7J2	4	2	-1		-1	TRUE					TRUE						TRUE	OPPOSITE (DOWN - EARLY; UP - LATE)				TRUE
MT1E	P04732	4	2	2		2	TRUE				TRUE						TRUE		UP (BOTH EARLY & LATE)				TRUE
MT2A	P02795	4	2	2		2	TRUE				TRUE						TRUE		UP (BOTH EARLY & LATE)				TRUE
SYT11	Q9BT88	4	2	1		1	TRUE				TRUE						TRUE		UP (BOTH EARLY & LATE)				TRUE	TRUE			TRUE	Synapse (Both Pre and Post)
GPC4	O75487	4	2	1		1	TRUE				TRUE						TRUE		UP (BOTH EARLY & LATE)				TRUE	TRUE			TRUE	Presynapse
QKI	Q96PU8	4	2	1		1	TRUE				TRUE						TRUE		UP (BOTH EARLY & LATE)				TRUE				TRUE
CCDC22	O60826	4	2	1		1	TRUE				TRUE						TRUE		UP (BOTH EARLY & LATE)				TRUE	TRUE
CLCN6	P51797	4	2	1		1	TRUE				TRUE						TRUE		UP (BOTH EARLY & LATE)				TRUE	TRUE
FRZB	Q92765	4	2	1		1	TRUE				TRUE						TRUE		UP (BOTH EARLY & LATE)				TRUE	TRUE
GPC5	P78333	4	2	1		1	TRUE				TRUE						TRUE		UP (BOTH EARLY & LATE)				TRUE	TRUE
JAM3	Q9BX67	4	2	1		1	TRUE				TRUE						TRUE		UP (BOTH EARLY & LATE)				TRUE	TRUE
BPNT1	O95861	4	2	1		1	TRUE				TRUE						TRUE		UP (BOTH EARLY & LATE)				TRUE			TRUE
ITGA6	P23229	4	2	1		1	TRUE				TRUE						TRUE		UP (BOTH EARLY & LATE)				TRUE
SPIRE1	Q08AE8	4	2	1		1	TRUE				TRUE						TRUE		UP (BOTH EARLY & LATE)				TRUE
COL6A3	P12111	4	2		1	1	TRUE							TRUE			TRUE		UP (BOTH EARLY & LATE)				TRUE
FBLN1	P23142	4	2		1	1	TRUE							TRUE			TRUE		UP (BOTH EARLY & LATE)				TRUE
PRMT5	O14744	4	2		1	1	TRUE							TRUE			TRUE		UP (BOTH EARLY & LATE)				TRUE
SEC22B	O75396	4	2				TRUE																TRUE
CANX	P27824	4	1				TRUE												LATE ONLY (UP)				TRUE				TRUE	Synapse (Both Pre and Post)
ALDOC	J3KSV6	4	1				TRUE												LATE ONLY (UP)				TRUE				TRUE	Postsynapse
PRKAR1A	P10644	4	1				TRUE												LATE ONLY (UP)				TRUE				TRUE
NDP	Q00604	4	1				TRUE												LATE ONLY (UP)				TRUE	TRUE
PAFAH1B2	P68402	4	1				TRUE												LATE ONLY (UP)				TRUE	TRUE
TGFBI	Q15582	4	1				TRUE												LATE ONLY (UP)				TRUE	TRUE
CFL2	Q9Y281	4	1				TRUE												LATE ONLY (UP)				TRUE
CRYZ	Q08257	4	1				TRUE												LATE ONLY (UP)				TRUE			TRUE
DDT	P30046	4	1				TRUE												LATE ONLY (UP)				TRUE
MYL6	P60660	4	1				TRUE												LATE ONLY (UP)				TRUE
PA2G4	Q9UQ80	4	1				TRUE												LATE ONLY (UP)				TRUE
PDIA6	Q15084	4	1				TRUE												LATE ONLY (UP)				TRUE
PIP4K2A	P48426	4	1				TRUE												LATE ONLY (UP)				TRUE
SERPINC1	P01008	4	1				TRUE												LATE ONLY (UP)				TRUE
SET	Q01105	4	1				TRUE												LATE ONLY (UP)				TRUE
ACSL1	P33121	4	1		-1	-1	TRUE								TRUE			TRUE	OPPOSITE (DOWN - EARLY; UP - LATE)				TRUE	TRUE		TRUE
WFS1	O76024	4	1	-1		-1	TRUE					TRUE						TRUE	OPPOSITE (DOWN - EARLY; UP - LATE)				TRUE				TRUE	Presynapse
LAMC1	P11047	4	1	-1		-1	TRUE					TRUE						TRUE	OPPOSITE (DOWN - EARLY; UP - LATE)				TRUE				TRUE
AK4	P27144	4	1	-1		-1	TRUE					TRUE						TRUE	OPPOSITE (DOWN - EARLY; UP - LATE)				TRUE			TRUE
PSMF1	Q92530	4	1		-1	-1	TRUE								TRUE			TRUE	OPPOSITE (DOWN - EARLY; UP - LATE)				TRUE	TRUE
PFDN1	O60925	4	1		-1	-1	TRUE								TRUE			TRUE	OPPOSITE (DOWN - EARLY; UP - LATE)				TRUE
RCN2	Q14257	4	1	-2		-2	TRUE					TRUE						TRUE	OPPOSITE (DOWN - EARLY; UP - LATE)				TRUE
CNTN2	Q02246	4	1	1		1	TRUE				TRUE						TRUE		UP (BOTH EARLY & LATE)				TRUE				TRUE	Postsynapse
NRXN2	G5E9G7	4	1	1		1	TRUE				TRUE						TRUE		UP (BOTH EARLY & LATE)				TRUE	TRUE			TRUE
TMEFF2	Q9UIK5	4	1	1		1	TRUE				TRUE						TRUE		UP (BOTH EARLY & LATE)				TRUE	TRUE
DNAJA3	Q96EY1	4	1	1		1	TRUE				TRUE						TRUE		UP (BOTH EARLY & LATE)				TRUE
DNAJB6	C9J2C4	4	1	1		1	TRUE				TRUE						TRUE		UP (BOTH EARLY & LATE)				TRUE
PSMB6	P28072	4	1	1		1	TRUE				TRUE						TRUE		UP (BOTH EARLY & LATE)				TRUE
NAPA	M0R213	4	-1	-1		-1		TRUE				TRUE						TRUE	DOWN (BOTH EARLY & LATE)				TRUE				TRUE	Synapse (Both Pre and Post)
ARPC2	O15144	4	-1	-1		-1		TRUE				TRUE						TRUE	DOWN (BOTH EARLY & LATE)				TRUE				TRUE	Postsynapse
SLC3A2	P08195	4	-1	-1		-1		TRUE				TRUE						TRUE	DOWN (BOTH EARLY & LATE)				TRUE				TRUE
PPFIA2	O75334	4	-1		-1	-1		TRUE							TRUE			TRUE	DOWN (BOTH EARLY & LATE)				TRUE				TRUE	Synapse (Both Pre and Post)
ITPKA	P23677	4	-1		-1	-1		TRUE							TRUE			TRUE	DOWN (BOTH EARLY & LATE)				TRUE				TRUE	Postsynapse
SRC	P12931	4	-1		-1	-1		TRUE							TRUE			TRUE	DOWN (BOTH EARLY & LATE)				TRUE				TRUE	Postsynapse
ACACA	Q13085	4	-1		-1	-1		TRUE							TRUE			TRUE	DOWN (BOTH EARLY & LATE)				TRUE
TF	P02787	4	-1		-1	-1		TRUE							TRUE			TRUE	DOWN (BOTH EARLY & LATE)				TRUE
WDR47	O94967	4	-1		-1	-1		TRUE							TRUE			TRUE	DOWN (BOTH EARLY & LATE)				TRUE
CTNNB1	P35222	4	-1	-1		-1		TRUE				TRUE						TRUE	DOWN (BOTH EARLY & LATE)				TRUE				TRUE	Synapse (Both Pre and Post)
PSMD12	O00232	4	-1	-1	-1	-2		TRUE				TRUE			TRUE			TRUE	DOWN (BOTH EARLY & LATE)				TRUE
CHN1	P15882	4	-1		-2	-2		TRUE							TRUE			TRUE	DOWN (BOTH EARLY & LATE)				TRUE
RAB11FIP5	Q9BXF6	4	-1		-2	-2		TRUE							TRUE			TRUE	DOWN (BOTH EARLY & LATE)				TRUE
RPL10A	P62906	4	-1					TRUE											LATE ONLY (DOWN)				TRUE				TRUE	Synapse (Both Pre and Post)
RPL13A	P40429	4	-1					TRUE											LATE ONLY (DOWN)				TRUE				TRUE	Synapse (Both Pre and Post)
RPL27	P61353	4	-1					TRUE											LATE ONLY (DOWN)				TRUE				TRUE	Synapse (Both Pre and Post)
MARCKSL1	P49006	4	-1					TRUE											LATE ONLY (DOWN)				TRUE	TRUE			TRUE	Presynapse
RPS20	P60866	4	-1					TRUE											LATE ONLY (DOWN)				TRUE				TRUE	Postsynapse
MIF	P14174	4	-1					TRUE											LATE ONLY (DOWN)				TRUE	TRUE
ALDH5A1	P51649	4	-1					TRUE											LATE ONLY (DOWN)				TRUE			TRUE
ARL8A	Q96BM9	4	-1					TRUE											LATE ONLY (DOWN)				TRUE
CAND1	Q86VP6	4	-1					TRUE											LATE ONLY (DOWN)				TRUE
CCT2	P78371	4	-1					TRUE											LATE ONLY (DOWN)				TRUE
CDS2	O95674	4	-1					TRUE											LATE ONLY (DOWN)				TRUE
CSTA	P01040	4	-1					TRUE											LATE ONLY (DOWN)				TRUE
DCTN2	Q13561	4	-1					TRUE											LATE ONLY (DOWN)				TRUE
DECR1	A0A024R9D7	4	-1					TRUE											LATE ONLY (DOWN)				TRUE			TRUE
ETFB	P38117	4	-1					TRUE											LATE ONLY (DOWN)				TRUE			TRUE
GGCT	O75223	4	-1					TRUE											LATE ONLY (DOWN)				TRUE
GOT1	P17174	4	-1					TRUE											LATE ONLY (DOWN)				TRUE
IGLC3	P0DOY3	4	-1					TRUE											LATE ONLY (DOWN)				TRUE
MAP1B	P46821	4	-1					TRUE											LATE ONLY (DOWN)				TRUE
PCCA	P05165	4	-1					TRUE											LATE ONLY (DOWN)				TRUE			TRUE
PRKCSH	K7ELL7	4	-1					TRUE											LATE ONLY (DOWN)				TRUE
TMSB4X	P62328	4	-1					TRUE											LATE ONLY (DOWN)				TRUE
USP5	P45974	4	-1					TRUE											LATE ONLY (DOWN)				TRUE
CNTNAP1	P78357	4	-1	1		1		TRUE			TRUE						TRUE		OPPOSITE (UP - EARLY; DOWN - LATE)				TRUE				TRUE	Presynapse
CSE1L	P55060	4	-1	1		1		TRUE			TRUE						TRUE		OPPOSITE (UP - EARLY; DOWN - LATE)				TRUE
FLOT2	E7EMK3	4	-1		1	1		TRUE						TRUE			TRUE		OPPOSITE (UP - EARLY; DOWN - LATE)				TRUE				TRUE	Presynapse
ME2	P23368	4	-1		1	1		TRUE						TRUE			TRUE		OPPOSITE (UP - EARLY; DOWN - LATE)				TRUE			TRUE
CLDN11	O75508	4	-1					TRUE					TRUE										TRUE
NDUFB11	Q9NX14	4	-2	-1		-1		TRUE				TRUE						TRUE	DOWN (BOTH EARLY & LATE)				TRUE			TRUE
CADM1	A0A0A0MTJ8	4	-2	-1		-1		TRUE				TRUE						TRUE	DOWN (BOTH EARLY & LATE)				TRUE	TRUE			TRUE	Synapse (Both Pre and Post)
DGKB	B5MBY2	4	-2	-1		-1		TRUE				TRUE						TRUE	DOWN (BOTH EARLY & LATE)				TRUE				TRUE	Postsynapse
UBE3A	Q05086	4	-2	-1		-1		TRUE				TRUE						TRUE	DOWN (BOTH EARLY & LATE)				TRUE				TRUE
MTARC2	Q969Z3	4	-2	-1		-1		TRUE				TRUE						TRUE	DOWN (BOTH EARLY & LATE)				TRUE
RPL17	J3KRX5	4	-2		-1	-1		TRUE							TRUE			TRUE	DOWN (BOTH EARLY & LATE)				TRUE				TRUE	Synapse (Both Pre and Post)
EXOC3	O60645	4	-2		-1	-1		TRUE							TRUE			TRUE	DOWN (BOTH EARLY & LATE)				TRUE				TRUE	Presynapse
HNRNPDL	O14979	4	-2		-1	-1		TRUE							TRUE			TRUE	DOWN (BOTH EARLY & LATE)				TRUE				TRUE
FECH	P22830	4	-2		-1	-1		TRUE							TRUE			TRUE	DOWN (BOTH EARLY & LATE)				TRUE			TRUE
MARS1	P56192	4	-2		-1	-1		TRUE							TRUE			TRUE	DOWN (BOTH EARLY & LATE)				TRUE
RETREG2	Q8NC44	4	-2		-1	-1		TRUE							TRUE			TRUE	DOWN (BOTH EARLY & LATE)				TRUE
SDHC	Q99643	4	-2	-1	-1	-2		TRUE				TRUE			TRUE			TRUE	DOWN (BOTH EARLY & LATE)				TRUE			TRUE
RAPH1	C9K0J5	4	-2	-2		-2		TRUE				TRUE						TRUE	DOWN (BOTH EARLY & LATE)				TRUE				TRUE	Presynapse
LCLAT1	Q6UWP7	4	-2	-2		-2		TRUE				TRUE						TRUE	DOWN (BOTH EARLY & LATE)				TRUE
TMEM126A	Q9H061	4	-2	-2		-2		TRUE				TRUE						TRUE	DOWN (BOTH EARLY & LATE)				TRUE			TRUE
ATP5F1B	P06576	4	-2					TRUE											LATE ONLY (DOWN)				TRUE			TRUE
ATP5F1C	P36542	4	-2					TRUE											LATE ONLY (DOWN)				TRUE			TRUE
ATP5MG	O75964	4	-2					TRUE											LATE ONLY (DOWN)				TRUE
MT-CO2	P00403	4	-2					TRUE											LATE ONLY (DOWN)				TRUE			TRUE
NDUFS5	O43920	4	-2					TRUE											LATE ONLY (DOWN)				TRUE			TRUE
IQSEC2	Q5JU85	4	-2					TRUE											LATE ONLY (DOWN)				TRUE				TRUE	Synapse (Both Pre and Post)
RPL34	P49207	4	-2					TRUE											LATE ONLY (DOWN)				TRUE				TRUE	Synapse (Both Pre and Post)
RPS26	P62854	4	-2					TRUE											LATE ONLY (DOWN)				TRUE				TRUE	Synapse (Both Pre and Post)
ATP6AP1	Q15904	4	-2					TRUE											LATE ONLY (DOWN)				TRUE				TRUE	Presynapse
RAB2A	P61019	4	-2					TRUE											LATE ONLY (DOWN)				TRUE				TRUE	Presynapse
RAB4B	P61018	4	-2					TRUE											LATE ONLY (DOWN)				TRUE				TRUE	Presynapse
ROGDI	Q9GZN7	4	-2					TRUE											LATE ONLY (DOWN)				TRUE				TRUE	Presynapse
CTNND2	E9PHB5	4	-2					TRUE											LATE ONLY (DOWN)				TRUE				TRUE	Postsynapse
LASP1	Q14847	4	-2					TRUE											LATE ONLY (DOWN)				TRUE				TRUE	Postsynapse
RPL30	P62888	4	-2					TRUE											LATE ONLY (DOWN)				TRUE				TRUE	Postsynapse
RPS23	A8K517	4	-2					TRUE											LATE ONLY (DOWN)				TRUE				TRUE	Postsynapse
ARFGAP1	Q8N6T3	4	-2					TRUE											LATE ONLY (DOWN)				TRUE				TRUE
TIMM8A	O60220	4	-2					TRUE											LATE ONLY (DOWN)				TRUE	TRUE		TRUE
ACTR1A	P61163	4	-2					TRUE											LATE ONLY (DOWN)				TRUE
ATAD3A	Q9NVI7	4	-2					TRUE											LATE ONLY (DOWN)				TRUE			TRUE
CLASP2	O75122	4	-2					TRUE											LATE ONLY (DOWN)				TRUE
DCTN3	O75935	4	-2					TRUE											LATE ONLY (DOWN)				TRUE
DOCK4	Q8N1I0	4	-2					TRUE											LATE ONLY (DOWN)				TRUE
DYNLL1	P63167	4	-2					TRUE											LATE ONLY (DOWN)				TRUE
KIF1A	Q12756	4	-2					TRUE											LATE ONLY (DOWN)				TRUE
KIF21A	Q7Z4S6	4	-2					TRUE											LATE ONLY (DOWN)				TRUE
KIF2A	O00139	4	-2					TRUE											LATE ONLY (DOWN)				TRUE
KLC1	G3V3H3	4	-2					TRUE											LATE ONLY (DOWN)				TRUE
LYRM4	Q9HD34	4	-2					TRUE											LATE ONLY (DOWN)				TRUE
MVD	P53602	4	-2					TRUE											LATE ONLY (DOWN)				TRUE
PGAM5	Q96HS1	4	-2					TRUE											LATE ONLY (DOWN)				TRUE			TRUE
PIP4K2B	P78356	4	-2					TRUE											LATE ONLY (DOWN)				TRUE
PTPN11	Q06124	4	-2					TRUE											LATE ONLY (DOWN)				TRUE			TRUE
SRM	P19623	4	-2					TRUE											LATE ONLY (DOWN)				TRUE
TUBB8	A0A075B736	4	-2					TRUE											LATE ONLY (DOWN)				TRUE
UBE2K	P61086	4	-2					TRUE											LATE ONLY (DOWN)				TRUE
UBQLN2	Q9UHD9	4	-2					TRUE											LATE ONLY (DOWN)				TRUE
USO1	O60763	4	-2					TRUE											LATE ONLY (DOWN)				TRUE
VPS26B	Q4G0F5	4	-2					TRUE											LATE ONLY (DOWN)				TRUE
STK39	Q9UEW8	4	-2	2		2		TRUE			TRUE						TRUE		OPPOSITE (UP - EARLY; DOWN - LATE)				TRUE
NCK2	O43639	4	-2		1	1		TRUE						TRUE			TRUE		OPPOSITE (UP - EARLY; DOWN - LATE)				TRUE
ARC	Q7LC44	4	-3	-1		-1		TRUE				TRUE						TRUE	DOWN (BOTH EARLY & LATE)				TRUE				TRUE	Postsynapse
PRKCD	Q05655	4	-3	-1		-1		TRUE				TRUE						TRUE	DOWN (BOTH EARLY & LATE)				TRUE				TRUE	Postsynapse
SLC8A3	P57103	4	-3	-1		-1		TRUE				TRUE						TRUE	DOWN (BOTH EARLY & LATE)				TRUE				TRUE	Postsynapse
ZDHHC5	Q9C0B5	4	-3	-1		-1		TRUE				TRUE						TRUE	DOWN (BOTH EARLY & LATE)				TRUE				TRUE	Postsynapse
PDE4A	P27815	4	-3	-1		-1		TRUE				TRUE						TRUE	DOWN (BOTH EARLY & LATE)				TRUE				TRUE
ARF5	P84085	4	-3	-1		-1		TRUE				TRUE						TRUE	DOWN (BOTH EARLY & LATE)				TRUE
ARFGAP2	G5E9L0	4	-3	-1		-1		TRUE				TRUE						TRUE	DOWN (BOTH EARLY & LATE)				TRUE
BRINP1	O60477	4	-3	-1		-1		TRUE				TRUE						TRUE	DOWN (BOTH EARLY & LATE)				TRUE
CHML	P26374	4	-3	-1		-1		TRUE				TRUE						TRUE	DOWN (BOTH EARLY & LATE)				TRUE
COA7	Q96BR5	4	-3	-1		-1		TRUE				TRUE						TRUE	DOWN (BOTH EARLY & LATE)				TRUE			TRUE
CRBN	Q96SW2	4	-3	-1		-1		TRUE				TRUE						TRUE	DOWN (BOTH EARLY & LATE)				TRUE
DGKH	Q86XP1	4	-3	-1		-1		TRUE				TRUE						TRUE	DOWN (BOTH EARLY & LATE)				TRUE
LRTM2	Q8N967	4	-3	-1		-1		TRUE				TRUE						TRUE	DOWN (BOTH EARLY & LATE)				TRUE
MAP4K3	Q8IVH8	4	-3	-1		-1		TRUE				TRUE						TRUE	DOWN (BOTH EARLY & LATE)				TRUE
NOCT	Q9UK39	4	-3	-1		-1		TRUE				TRUE						TRUE	DOWN (BOTH EARLY & LATE)				TRUE			TRUE
OSBPL3	Q9H4L5	4	-3	-1		-1		TRUE				TRUE						TRUE	DOWN (BOTH EARLY & LATE)				TRUE
PMM1	Q92871	4	-3	-1		-1		TRUE				TRUE						TRUE	DOWN (BOTH EARLY & LATE)				TRUE
PPP2R5C	Q13362	4	-3	-1		-1		TRUE				TRUE						TRUE	DOWN (BOTH EARLY & LATE)				TRUE
PRPF19	Q9UMS4	4	-3	-1		-1		TRUE				TRUE						TRUE	DOWN (BOTH EARLY & LATE)				TRUE
RASA2	A0A0A0MSJ9	4	-3	-1		-1		TRUE				TRUE						TRUE	DOWN (BOTH EARLY & LATE)				TRUE
STMN3	Q9NZ72	4	-3	-1		-1		TRUE				TRUE						TRUE	DOWN (BOTH EARLY & LATE)				TRUE
CADPS2	F8W8P5	4	-3		-1	-1		TRUE							TRUE			TRUE	DOWN (BOTH EARLY & LATE)				TRUE				TRUE	Presynapse
ARMC10	Q8N2F6	4	-3		-1	-1		TRUE							TRUE			TRUE	DOWN (BOTH EARLY & LATE)				TRUE			TRUE
CLINT1	Q14677	4	-3		-1	-1		TRUE							TRUE			TRUE	DOWN (BOTH EARLY & LATE)				TRUE
NUDT2	P50583	4	-3		-1	-1		TRUE							TRUE			TRUE	DOWN (BOTH EARLY & LATE)				TRUE
SH2D5	Q6ZV89	4	-3		-1	-1		TRUE							TRUE			TRUE	DOWN (BOTH EARLY & LATE)				TRUE
UBAP2L	Q14157	4	-3		-1	-1		TRUE							TRUE			TRUE	DOWN (BOTH EARLY & LATE)				TRUE
ZC2HC1A	Q96GY0	4	-3		-1	-1		TRUE							TRUE			TRUE	DOWN (BOTH EARLY & LATE)				TRUE
PARS2	Q7L3T8	4	-3					TRUE											LATE ONLY (DOWN)				TRUE	TRUE		TRUE
NDUFA11	Q86Y39	4	-3					TRUE											LATE ONLY (DOWN)				TRUE	TRUE		TRUE
NDUFB6	A0A087WZX2	4	-3					TRUE											LATE ONLY (DOWN)				TRUE	TRUE		TRUE
GABRB1	P18505	4	-3					TRUE											LATE ONLY (DOWN)				TRUE				TRUE	Synapse (Both Pre and Post)
RPS15A	P62244	4	-3					TRUE											LATE ONLY (DOWN)				TRUE				TRUE	Synapse (Both Pre and Post)
MAPK10	P53779	4	-3					TRUE											LATE ONLY (DOWN)				TRUE				TRUE	Postsynapse
PRKAR1B	P31321	4	-3					TRUE											LATE ONLY (DOWN)				TRUE				TRUE	Postsynapse
CDH13	P55290	4	-3					TRUE											LATE ONLY (DOWN)				TRUE				TRUE
HRAS	P01112	4	-3					TRUE											LATE ONLY (DOWN)				TRUE				TRUE
MAP1LC3A	Q9H492	4	-3					TRUE											LATE ONLY (DOWN)				TRUE				TRUE
HOOK3	Q86VS8	4	-3					TRUE											LATE ONLY (DOWN)				TRUE	TRUE
PDK2	Q15119	4	-3					TRUE											LATE ONLY (DOWN)				TRUE	TRUE		TRUE
AJM1	C9J069	4	-3					TRUE											LATE ONLY (DOWN)				TRUE
ARFIP2	P53365	4	-3					TRUE											LATE ONLY (DOWN)				TRUE
BRSK1	Q8TDC3	4	-3					TRUE											LATE ONLY (DOWN)				TRUE
CKAP4	Q07065	4	-3					TRUE											LATE ONLY (DOWN)				TRUE
CKAP5	Q14008	4	-3					TRUE											LATE ONLY (DOWN)				TRUE
CUL2	Q13617	4	-3					TRUE											LATE ONLY (DOWN)				TRUE
DNAJC11	Q9NVH1	4	-3					TRUE											LATE ONLY (DOWN)				TRUE			TRUE
EIF3J	O75822	4	-3					TRUE											LATE ONLY (DOWN)				TRUE
FAHD1	Q6P587	4	-3					TRUE											LATE ONLY (DOWN)				TRUE			TRUE
GFM1	Q96RP9	4	-3					TRUE											LATE ONLY (DOWN)				TRUE			TRUE
GFUS	Q13630	4	-3					TRUE											LATE ONLY (DOWN)				TRUE
MBOAT7	Q96N66	4	-3					TRUE											LATE ONLY (DOWN)				TRUE
MRPL15	Q9P015	4	-3					TRUE											LATE ONLY (DOWN)				TRUE			TRUE
NME1	P15531	4	-3					TRUE											LATE ONLY (DOWN)				TRUE
PI4KA	P42356	4	-3					TRUE											LATE ONLY (DOWN)				TRUE
PTGFRN	Q9P2B2	4	-3					TRUE											LATE ONLY (DOWN)				TRUE
RGS6	P49758	4	-3					TRUE											LATE ONLY (DOWN)				TRUE
SEC24C	G5EA31	4	-3					TRUE											LATE ONLY (DOWN)				TRUE
VPS52	Q8N1B4	4	-3					TRUE											LATE ONLY (DOWN)				TRUE
LMO7	J3KP06	4	-3	1		1		TRUE			TRUE						TRUE		OPPOSITE (UP - EARLY; DOWN - LATE)				TRUE			TRUE
COX7C	P15954	4	-4					TRUE											LATE ONLY (DOWN)				TRUE			TRUE
KCNMA1	Q12791	4	-4					TRUE											LATE ONLY (DOWN)				TRUE				TRUE	Presynapse
ATAD1	Q8NBU5	4	-4					TRUE											LATE ONLY (DOWN)				TRUE			TRUE	TRUE	Postsynapse
CACNG8	Q8WXS5	4	-4					TRUE											LATE ONLY (DOWN)				TRUE				TRUE	Postsynapse
DLGAP2	Q9P1A6	4	-4					TRUE											LATE ONLY (DOWN)				TRUE				TRUE	Postsynapse
OLFM2	O95897	4	-4					TRUE											LATE ONLY (DOWN)				TRUE				TRUE
AP3S1	F5H459	4	-4					TRUE											LATE ONLY (DOWN)				TRUE
C12orf57	Q99622	4	-4					TRUE											LATE ONLY (DOWN)				TRUE
C2CD4C	Q8TF44	4	-4					TRUE											LATE ONLY (DOWN)				TRUE
CALU	O43852	4	-4					TRUE											LATE ONLY (DOWN)				TRUE
DOCK3	Q8IZD9	4	-4					TRUE											LATE ONLY (DOWN)				TRUE
GK	P32189	4	-4					TRUE											LATE ONLY (DOWN)				TRUE
KATNAL1	Q9BW62	4	-4					TRUE											LATE ONLY (DOWN)				TRUE
KCNJ4	P48050	4	-4					TRUE											LATE ONLY (DOWN)				TRUE
KIAA1549	Q9HCM3	4	-4					TRUE											LATE ONLY (DOWN)				TRUE
MRPL49	Q13405	4	-4					TRUE											LATE ONLY (DOWN)				TRUE			TRUE
MRPS27	Q92552	4	-4					TRUE											LATE ONLY (DOWN)				TRUE			TRUE
MRPS31	Q92665	4	-4					TRUE											LATE ONLY (DOWN)				TRUE			TRUE
MRPS34	C9JJ19	4	-4					TRUE											LATE ONLY (DOWN)				TRUE			TRUE
PMPCA	Q10713	4	-4					TRUE											LATE ONLY (DOWN)				TRUE
PPP2R2C	Q9Y2T4	4	-4					TRUE											LATE ONLY (DOWN)				TRUE
SLC4A8	Q2Y0W8	4	-4					TRUE											LATE ONLY (DOWN)				TRUE
SYAP1	Q96A49	4	-4					TRUE											LATE ONLY (DOWN)				TRUE
PITPNB	P48739	4		1	1	2				TRUE	TRUE			TRUE			TRUE						TRUE
PPM1B	O75688	4		1	1	2				TRUE	TRUE			TRUE			TRUE						TRUE
GNG5	P63218	4			2	2				TRUE				TRUE			TRUE						TRUE
RPL23	P62829	4		1		1				TRUE	TRUE						TRUE						TRUE				TRUE	Synapse (Both Pre and Post)
CNKSR2	Q8WXI2	4		1		1				TRUE	TRUE						TRUE						TRUE				TRUE	Postsynapse
APPL2	Q8NEU8	4		1		1				TRUE	TRUE						TRUE						TRUE	TRUE
GET3	O43681	4		1		1				TRUE	TRUE						TRUE						TRUE
NISCH	Q9Y2I1	4		1		1				TRUE	TRUE						TRUE						TRUE
SLC25A18	Q9H1K4	4		1		1				TRUE	TRUE						TRUE						TRUE			TRUE
SLC16A1	P53985	4			1	1				TRUE				TRUE			TRUE						TRUE				TRUE
GART	P22102	4			1	1				TRUE				TRUE			TRUE						TRUE
PLLP	Q9Y342	4			1	1				TRUE				TRUE			TRUE						TRUE
PMVK	Q15126	4			1	1				TRUE				TRUE			TRUE						TRUE
PPP2CB	P62714	4		-1		-1				TRUE		TRUE						TRUE					TRUE
PICALM	Q13492	4		-1		-1				TRUE		TRUE						TRUE					TRUE				TRUE	Synapse (Both Pre and Post)
BCKDHB	P21953	4		-1		-1				TRUE		TRUE						TRUE					TRUE			TRUE
MYDGF	M0QYN0	4		-1		-1				TRUE		TRUE						TRUE					TRUE
PKIA	P61925	4		-1		-1				TRUE		TRUE						TRUE					TRUE
TAGLN	Q01995	4		-1		-1				TRUE		TRUE						TRUE					TRUE
TNPO3	Q9Y5L0	4		-1		-1				TRUE		TRUE						TRUE					TRUE
RPL10	F8W7C6	4			-1	-1				TRUE					TRUE			TRUE					TRUE				TRUE	Synapse (Both Pre and Post)
OSTF1	Q92882	4			-1	-1				TRUE					TRUE			TRUE					TRUE	TRUE
CEP170	Q5SW79	4			-1	-1				TRUE					TRUE			TRUE					TRUE
CSNK1A1	P48729	4			-1	-1				TRUE					TRUE			TRUE					TRUE		TRUE
EMC1	Q8N766	4			-1	-1				TRUE					TRUE			TRUE					TRUE
SYNCRIP	O60506	4			-1	-1				TRUE					TRUE			TRUE					TRUE
VBP1	P61758	4			-1	-1				TRUE					TRUE			TRUE					TRUE
GRSF1	Q12849	4		1	-1					TRUE	TRUE				TRUE								TRUE			TRUE
INPP5A	Q14642	4		-1	1					TRUE		TRUE		TRUE									TRUE
L1CAM	P32004	4		-1	1							TRUE		TRUE									TRUE				TRUE	Presynapse
HNRNPF	P52597	3	3				TRUE												LATE ONLY (UP)				TRUE				TRUE
A0A0A0MS52	A0A0A0MS52	3	3				TRUE												LATE ONLY (UP)				TRUE
ANP32A	P39687	3	3				TRUE												LATE ONLY (UP)				TRUE
BANF1	O75531	3	3				TRUE												LATE ONLY (UP)				TRUE
C2CD2	Q9Y426	3	3				TRUE												LATE ONLY (UP)				TRUE
CA8	P35219	3	3				TRUE												LATE ONLY (UP)				TRUE
CAST	P20810	3	3				TRUE												LATE ONLY (UP)				TRUE
CPM	P14384	3	3				TRUE												LATE ONLY (UP)				TRUE
CYP4F11	Q9HBI6	3	3				TRUE												LATE ONLY (UP)				TRUE
EFHD1	Q9BUP0	3	3				TRUE												LATE ONLY (UP)				TRUE
ELANE	P08246	3	3				TRUE												LATE ONLY (UP)				TRUE
GMPR2	A0A087WWM4	3	3				TRUE												LATE ONLY (UP)				TRUE
GPT	P24298	3	3				TRUE												LATE ONLY (UP)				TRUE
GTF2I	P78347	3	3				TRUE												LATE ONLY (UP)				TRUE
H2AC18; H2AC19	Q6FI13	3	3				TRUE												LATE ONLY (UP)				TRUE
H2BC14	Q99879	3	3				TRUE												LATE ONLY (UP)				TRUE
HMGB2	P26583	3	3				TRUE												LATE ONLY (UP)				TRUE
HNMT	P50135	3	3				TRUE												LATE ONLY (UP)				TRUE
HYI	Q5T013	3	3				TRUE												LATE ONLY (UP)				TRUE
IFI30	P13284	3	3				TRUE												LATE ONLY (UP)				TRUE
KCNN3	A0A087WYJ0	3	3				TRUE												LATE ONLY (UP)				TRUE
MGST1	P10620	3	3				TRUE												LATE ONLY (UP)				TRUE
MOB1A	Q9H8S9	3	3				TRUE												LATE ONLY (UP)				TRUE
NOL3	O60936	3	3				TRUE												LATE ONLY (UP)				TRUE
NT5C2	P49902	3	3				TRUE												LATE ONLY (UP)				TRUE
PLP2	Q04941	3	3				TRUE												LATE ONLY (UP)				TRUE
PRPF8	Q6P2Q9	3	3				TRUE												LATE ONLY (UP)				TRUE
PTBP1	A6NLN1	3	3				TRUE												LATE ONLY (UP)				TRUE
RBBP7	Q16576	3	3				TRUE												LATE ONLY (UP)				TRUE
S100A16	Q96FQ6	3	3				TRUE												LATE ONLY (UP)				TRUE
SAFB	Q15424	3	3				TRUE												LATE ONLY (UP)				TRUE
SLC14A1	Q13336	3	3				TRUE												LATE ONLY (UP)				TRUE
SMC1A	Q14683	3	3				TRUE												LATE ONLY (UP)				TRUE
SRR	Q9GZT4	3	3				TRUE												LATE ONLY (UP)				TRUE
SRSF10	O75494	3	3				TRUE												LATE ONLY (UP)				TRUE
TMEM43	Q9BTV4	3	3				TRUE												LATE ONLY (UP)				TRUE
TRIM25	Q14258	3	3				TRUE												LATE ONLY (UP)				TRUE
TSPO	P30536	3	3				TRUE												LATE ONLY (UP)				TRUE			TRUE
TYMP	P19971	3	3				TRUE												LATE ONLY (UP)				TRUE
WDR45B	Q5MNZ6	3	3				TRUE												LATE ONLY (UP)				TRUE
DEFA1; DEFA1B	P59665	3	2				TRUE												LATE ONLY (UP)				TRUE
VPS18	Q9P253	3	2				TRUE												LATE ONLY (UP)				TRUE				TRUE	Presynapse
ITGB4	P16144	3	2				TRUE												LATE ONLY (UP)				TRUE				TRUE	Postsynapse
GUCY1A1	Q02108	3	2				TRUE												LATE ONLY (UP)				TRUE				TRUE
LIN7C	Q9NUP9	3	2				TRUE												LATE ONLY (UP)				TRUE				TRUE
C1QA	P02745	3	2				TRUE												LATE ONLY (UP)				TRUE	TRUE
CYBB	P04839	3	2				TRUE												LATE ONLY (UP)				TRUE	TRUE
PGP	A6NDG6	3	2				TRUE												LATE ONLY (UP)				TRUE	TRUE
SOD3	P08294	3	2				TRUE												LATE ONLY (UP)				TRUE	TRUE
STX8	Q9UNK0	3	2				TRUE												LATE ONLY (UP)				TRUE	TRUE
ADSS2	P30520	3	2				TRUE												LATE ONLY (UP)				TRUE
BOLA2; BOLA2B	Q9H3K6	3	2				TRUE												LATE ONLY (UP)				TRUE
C1orf198	Q9H425	3	2				TRUE												LATE ONLY (UP)				TRUE
CARHSP1	Q9Y2V2	3	2				TRUE												LATE ONLY (UP)				TRUE
CFH	P08603	3	2				TRUE												LATE ONLY (UP)				TRUE
COL18A1	P39060	3	2				TRUE												LATE ONLY (UP)				TRUE
CPPED1	Q9BRF8	3	2				TRUE												LATE ONLY (UP)				TRUE
DDRGK1	Q96HY6	3	2				TRUE												LATE ONLY (UP)				TRUE
EFEMP1	Q12805	3	2				TRUE												LATE ONLY (UP)				TRUE
LSM3	P62310	3	2				TRUE												LATE ONLY (UP)				TRUE
MACROH2A2	Q9P0M6	3	2				TRUE												LATE ONLY (UP)				TRUE
METTL26	Q96S19	3	2				TRUE												LATE ONLY (UP)				TRUE
MOB1B	Q7L9L4	3	2				TRUE												LATE ONLY (UP)				TRUE
MTURN	Q8N3F0	3	2				TRUE												LATE ONLY (UP)				TRUE
MXRA7	P84157	3	2				TRUE												LATE ONLY (UP)				TRUE
NUDT16	Q96DE0	3	2				TRUE												LATE ONLY (UP)				TRUE
PABPN1	Q86U42	3	2				TRUE												LATE ONLY (UP)				TRUE
PAM	P19021	3	2				TRUE												LATE ONLY (UP)				TRUE
PNP	P00491	3	2				TRUE												LATE ONLY (UP)				TRUE
PSMD1	Q99460	3	2				TRUE												LATE ONLY (UP)				TRUE
PTMA	H7C2N1	3	2				TRUE												LATE ONLY (UP)				TRUE
SF3B3	Q15393	3	2				TRUE												LATE ONLY (UP)				TRUE
SFXN5	Q8TD22	3	2				TRUE												LATE ONLY (UP)				TRUE			TRUE
SLC44A1	Q8WWI5	3	2				TRUE												LATE ONLY (UP)				TRUE
SNX5	Q9Y5X3	3	2				TRUE												LATE ONLY (UP)				TRUE
STARD7	Q9NQZ5	3	2				TRUE												LATE ONLY (UP)				TRUE			TRUE
UBA3	Q8TBC4	3	2				TRUE												LATE ONLY (UP)				TRUE
UFC1	Q9Y3C8	3	2				TRUE												LATE ONLY (UP)				TRUE
UNC13D	Q70J99	3	2				TRUE												LATE ONLY (UP)				TRUE		TRUE
VWA5A	O00534	3	2				TRUE												LATE ONLY (UP)				TRUE
XPO7	Q9UIA9	3	2				TRUE												LATE ONLY (UP)				TRUE
ADK	P55263	3	2	-1		-1	TRUE					TRUE						TRUE	OPPOSITE (DOWN - EARLY; UP - LATE)				TRUE
RSU1	Q15404	3	2	-1		-1	TRUE					TRUE						TRUE	OPPOSITE (DOWN - EARLY; UP - LATE)				TRUE
SAR1B	Q9Y6B6	3	2		-1	-1	TRUE								TRUE			TRUE	OPPOSITE (DOWN - EARLY; UP - LATE)				TRUE
HTR1A	P08908	3	2	1		1	TRUE				TRUE						TRUE		UP (BOTH EARLY & LATE)				TRUE				TRUE	Presynapse
ITGA2	P17301	3	2	1		1	TRUE				TRUE						TRUE		UP (BOTH EARLY & LATE)				TRUE				TRUE	Presynapse
SNAPIN	O95295	3	2	1		1	TRUE				TRUE						TRUE		UP (BOTH EARLY & LATE)				TRUE				TRUE	Presynapse
DAG1	Q14118	3	2	1		1	TRUE				TRUE						TRUE		UP (BOTH EARLY & LATE)				TRUE				TRUE	Postsynapse
ROCK1	Q13464	3	2	1		1	TRUE				TRUE						TRUE		UP (BOTH EARLY & LATE)				TRUE				TRUE
A0A087X0T3	A0A087X0T3	3	2	1		1	TRUE				TRUE						TRUE		UP (BOTH EARLY & LATE)				TRUE
ABCC5	O15440	3	2	1		1	TRUE				TRUE						TRUE		UP (BOTH EARLY & LATE)				TRUE
ARHGAP5	Q13017	3	2	1		1	TRUE				TRUE						TRUE		UP (BOTH EARLY & LATE)				TRUE
ARR3	P36575	3	2	1		1	TRUE				TRUE						TRUE		UP (BOTH EARLY & LATE)				TRUE
CAPN7	Q9Y6W3	3	2	1		1	TRUE				TRUE						TRUE		UP (BOTH EARLY & LATE)				TRUE
COL11A1	P12107	3	2	1		1	TRUE				TRUE						TRUE		UP (BOTH EARLY & LATE)				TRUE
CSK	P41240	3	2	1		1	TRUE				TRUE						TRUE		UP (BOTH EARLY & LATE)				TRUE
DDX24	Q9GZR7	3	2	1		1	TRUE				TRUE						TRUE		UP (BOTH EARLY & LATE)				TRUE
ENO3	P13929	3	2	1		1	TRUE				TRUE						TRUE		UP (BOTH EARLY & LATE)				TRUE
ITPR2	Q14571	3	2	1		1	TRUE				TRUE						TRUE		UP (BOTH EARLY & LATE)				TRUE
ITPRID2	E9PHV5	3	2	1		1	TRUE				TRUE						TRUE		UP (BOTH EARLY & LATE)				TRUE
KDSR	K7ERC8	3	2	1		1	TRUE				TRUE						TRUE		UP (BOTH EARLY & LATE)				TRUE
LMBRD2	Q68DH5	3	2	1		1	TRUE				TRUE						TRUE		UP (BOTH EARLY & LATE)				TRUE
MEGF9	Q9H1U4	3	2	1		1	TRUE				TRUE						TRUE		UP (BOTH EARLY & LATE)				TRUE
NUMA1	Q14980	3	2	1		1	TRUE				TRUE						TRUE		UP (BOTH EARLY & LATE)				TRUE
PBLD	P30039	3	2	1		1	TRUE				TRUE						TRUE		UP (BOTH EARLY & LATE)				TRUE
PECR	Q9BY49	3	2	1		1	TRUE				TRUE						TRUE		UP (BOTH EARLY & LATE)				TRUE
PTBP2	Q9UKA9	3	2	1		1	TRUE				TRUE						TRUE		UP (BOTH EARLY & LATE)				TRUE
RARRES2	Q99969	3	2	1		1	TRUE				TRUE						TRUE		UP (BOTH EARLY & LATE)				TRUE
RASSF8	Q8NHQ8	3	2	1		1	TRUE				TRUE						TRUE		UP (BOTH EARLY & LATE)				TRUE
RENBP	A6NKZ2	3	2	1		1	TRUE				TRUE						TRUE		UP (BOTH EARLY & LATE)				TRUE
SDC2	P34741	3	2	1		1	TRUE				TRUE						TRUE		UP (BOTH EARLY & LATE)				TRUE
SH3PXD2B	A1X283	3	2	1		1	TRUE				TRUE						TRUE		UP (BOTH EARLY & LATE)				TRUE
SLC38A2	Q96QD8	3	2	1		1	TRUE				TRUE						TRUE		UP (BOTH EARLY & LATE)				TRUE
SLC38A3	Q99624	3	2	1		1	TRUE				TRUE						TRUE		UP (BOTH EARLY & LATE)				TRUE
SLC7A2	P52569	3	2	1		1	TRUE				TRUE						TRUE		UP (BOTH EARLY & LATE)				TRUE
TOP2B	Q02880	3	2	1		1	TRUE				TRUE						TRUE		UP (BOTH EARLY & LATE)				TRUE
WASHC5	Q12768	3	2	1		1	TRUE				TRUE						TRUE		UP (BOTH EARLY & LATE)				TRUE
PAK2	Q13177	3	2		1	1	TRUE							TRUE			TRUE		UP (BOTH EARLY & LATE)				TRUE				TRUE	Postsynapse
GM2A	P17900	3	2		1	1	TRUE							TRUE			TRUE		UP (BOTH EARLY & LATE)				TRUE
KRT10	P13645	3	2		1	1	TRUE							TRUE			TRUE		UP (BOTH EARLY & LATE)				TRUE
LIMS1	P48059	3	2		1	1	TRUE							TRUE			TRUE		UP (BOTH EARLY & LATE)				TRUE
UTRN	P46939	3	2		1	1	TRUE							TRUE			TRUE		UP (BOTH EARLY & LATE)				TRUE
VASP	P50552	3	2		1	1	TRUE							TRUE			TRUE		UP (BOTH EARLY & LATE)				TRUE
VAMP1	F5GZV7	3	1				TRUE												LATE ONLY (UP)				TRUE				TRUE	Presynapse
EIF4B	P23588	3	1				TRUE												LATE ONLY (UP)				TRUE				TRUE	Postsynapse
WASL	O00401	3	1				TRUE												LATE ONLY (UP)				TRUE				TRUE	Postsynapse
EIF2S1	P05198	3	1				TRUE												LATE ONLY (UP)				TRUE				TRUE
LAMB2	P55268	3	1				TRUE												LATE ONLY (UP)				TRUE				TRUE
ARPC1B	O15143	3	1				TRUE												LATE ONLY (UP)				TRUE	TRUE
ATP9A	O75110	3	1				TRUE												LATE ONLY (UP)				TRUE	TRUE
CKM	P06732	3	1				TRUE												LATE ONLY (UP)				TRUE	TRUE
COL1A2	P08123	3	1				TRUE												LATE ONLY (UP)				TRUE	TRUE
CRTAC1	Q9NQ79	3	1				TRUE												LATE ONLY (UP)				TRUE	TRUE
HSDL2	Q6YN16	3	1				TRUE												LATE ONLY (UP)				TRUE	TRUE		TRUE
IST1	P53990	3	1				TRUE												LATE ONLY (UP)				TRUE	TRUE
NELL2	Q99435	3	1				TRUE												LATE ONLY (UP)				TRUE	TRUE
PLD3	Q8IV08	3	1				TRUE												LATE ONLY (UP)				TRUE	TRUE
SLC7A14	Q8TBB6	3	1				TRUE												LATE ONLY (UP)				TRUE	TRUE
ACADVL	G3V1M7	3	1				TRUE												LATE ONLY (UP)				TRUE			TRUE
ACBD7	Q8N6N7	3	1				TRUE												LATE ONLY (UP)				TRUE
ACOT1	Q86TX2	3	1				TRUE												LATE ONLY (UP)				TRUE			TRUE
BAG6	P46379	3	1				TRUE												LATE ONLY (UP)				TRUE
CHGB	P05060	3	1				TRUE												LATE ONLY (UP)				TRUE
CMPK1	P30085	3	1				TRUE												LATE ONLY (UP)				TRUE
CUTA	O60888	3	1				TRUE												LATE ONLY (UP)				TRUE			TRUE
DEFA3	P59666	3	1				TRUE												LATE ONLY (UP)				TRUE
FKBP3	Q00688	3	1				TRUE												LATE ONLY (UP)				TRUE
FKBP5	Q13451	3	1				TRUE												LATE ONLY (UP)				TRUE
GABARAPL2	P60520	3	1				TRUE												LATE ONLY (UP)				TRUE
LGI3	Q8N145	3	1				TRUE												LATE ONLY (UP)				TRUE
MACF1	H0Y7I1	3	1				TRUE												LATE ONLY (UP)				TRUE
MAG	P20916	3	1				TRUE												LATE ONLY (UP)				TRUE
ME1	P48163	3	1				TRUE												LATE ONLY (UP)				TRUE
MLF2	Q15773	3	1				TRUE												LATE ONLY (UP)				TRUE
MYH14	Q7Z406	3	1				TRUE												LATE ONLY (UP)				TRUE
NCAM2	O15394	3	1				TRUE												LATE ONLY (UP)				TRUE
NIPSNAP3A	Q9UFN0	3	1				TRUE												LATE ONLY (UP)				TRUE			TRUE
PFKL	P17858	3	1				TRUE												LATE ONLY (UP)				TRUE
PGRMC2	O15173	3	1				TRUE												LATE ONLY (UP)				TRUE
PRKDC	P78527	3	1				TRUE												LATE ONLY (UP)				TRUE
PSMC3	P17980	3	1				TRUE												LATE ONLY (UP)				TRUE
RAD23B	P54727	3	1				TRUE												LATE ONLY (UP)				TRUE
RBM39	Q14498	3	1				TRUE												LATE ONLY (UP)				TRUE
SARS1	P49591	3	1				TRUE												LATE ONLY (UP)				TRUE
SLC9A3R2	Q15599	3	1				TRUE												LATE ONLY (UP)				TRUE
SRSF6	Q13247	3	1				TRUE												LATE ONLY (UP)				TRUE
SVIP	Q8NHG7	3	1				TRUE												LATE ONLY (UP)				TRUE
TJP1	Q07157	3	1				TRUE												LATE ONLY (UP)				TRUE			TRUE
TMOD2	Q9NZR1	3	1				TRUE												LATE ONLY (UP)				TRUE
UBE2N	P61088	3	1				TRUE												LATE ONLY (UP)				TRUE
XPOT	O43592	3	1				TRUE												LATE ONLY (UP)				TRUE
TPRG1L	Q5T0D9	3	1	-1		-1	TRUE					TRUE						TRUE	OPPOSITE (DOWN - EARLY; UP - LATE)				TRUE				TRUE	Presynapse
COPS8	Q99627	3	1	-1		-1	TRUE					TRUE						TRUE	OPPOSITE (DOWN - EARLY; UP - LATE)				TRUE	TRUE
DAAM2	Q86T65	3	1	-1		-1	TRUE					TRUE						TRUE	OPPOSITE (DOWN - EARLY; UP - LATE)				TRUE
PPM1F	P49593	3	1	-1		-1	TRUE					TRUE						TRUE	OPPOSITE (DOWN - EARLY; UP - LATE)				TRUE
ANLN	Q9NQW6	3	1		-1	-1	TRUE								TRUE			TRUE	OPPOSITE (DOWN - EARLY; UP - LATE)				TRUE
BCAS1	O75363	3	1	-1	-1	-2	TRUE					TRUE			TRUE			TRUE	OPPOSITE (DOWN - EARLY; UP - LATE)				TRUE				TRUE
ARL1	P40616	3	1	2		2	TRUE				TRUE						TRUE		UP (BOTH EARLY & LATE)				TRUE
FXR1	P51114	3	1	1		1	TRUE				TRUE						TRUE		UP (BOTH EARLY & LATE)				TRUE				TRUE	Postsynapse
STX4	Q12846	3	1	1		1	TRUE				TRUE						TRUE		UP (BOTH EARLY & LATE)				TRUE				TRUE	Postsynapse
GDF10	P55107	3	1	1		1	TRUE				TRUE						TRUE		UP (BOTH EARLY & LATE)				TRUE	TRUE
IMPDH1	C9J381	3	1	1		1	TRUE				TRUE						TRUE		UP (BOTH EARLY & LATE)				TRUE	TRUE
RUNDC3A	Q59EK9	3	1	1		1	TRUE				TRUE						TRUE		UP (BOTH EARLY & LATE)				TRUE	TRUE
SLIT1	O75093	3	1	1		1	TRUE				TRUE						TRUE		UP (BOTH EARLY & LATE)				TRUE	TRUE
ACSS3	A0A0B4J1R2	3	1	1		1	TRUE				TRUE						TRUE		UP (BOTH EARLY & LATE)				TRUE			TRUE
CUL5	Q93034	3	1	1		1	TRUE				TRUE						TRUE		UP (BOTH EARLY & LATE)				TRUE
FAM171A1	Q5VUB5	3	1	1		1	TRUE				TRUE						TRUE		UP (BOTH EARLY & LATE)				TRUE
HIBCH	Q6NVY1	3	1	1		1	TRUE				TRUE						TRUE		UP (BOTH EARLY & LATE)				TRUE			TRUE
PDLIM4	P50479	3	1	1		1	TRUE				TRUE						TRUE		UP (BOTH EARLY & LATE)				TRUE
SNAP29	O95721	3	1		1	1	TRUE							TRUE			TRUE		UP (BOTH EARLY & LATE)				TRUE			TRUE	TRUE	Presynapse
COMT	P21964	3	1		1	1	TRUE							TRUE			TRUE		UP (BOTH EARLY & LATE)				TRUE				TRUE	Postsynapse
PSMB8	P28062	3	1		1	1	TRUE							TRUE			TRUE		UP (BOTH EARLY & LATE)				TRUE
CPSF6	Q16630	3	1				TRUE						TRUE										TRUE
RPA3	P35244	3	1				TRUE									TRUE							TRUE
VXN	Q8TAG6	3	-1	-1		-1		TRUE				TRUE						TRUE	DOWN (BOTH EARLY & LATE)				TRUE		TRUE
CAMK1	Q14012	3	-1	-1		-1		TRUE				TRUE						TRUE	DOWN (BOTH EARLY & LATE)				TRUE				TRUE	Postsynapse
PSMB7	Q99436	3	-1	-1		-1		TRUE				TRUE						TRUE	DOWN (BOTH EARLY & LATE)				TRUE	TRUE
CMC1	Q7Z7K0	3	-1	-1		-1		TRUE				TRUE						TRUE	DOWN (BOTH EARLY & LATE)				TRUE			TRUE
MAPK8IP3	A0A087WYG2	3	-1	-1		-1		TRUE				TRUE						TRUE	DOWN (BOTH EARLY & LATE)				TRUE
PSMD6	Q15008	3	-1	-1		-1		TRUE				TRUE						TRUE	DOWN (BOTH EARLY & LATE)				TRUE
SLC25A13	Q9UJS0	3	-1	-1		-1		TRUE				TRUE						TRUE	DOWN (BOTH EARLY & LATE)				TRUE			TRUE
ETFDH	Q16134	3	-1		-1	-1		TRUE							TRUE			TRUE	DOWN (BOTH EARLY & LATE)				TRUE			TRUE
LARS1	Q9P2J5	3	-1		-1	-1		TRUE							TRUE			TRUE	DOWN (BOTH EARLY & LATE)				TRUE
MLEC	Q14165	3	-1		-1	-1		TRUE							TRUE			TRUE	DOWN (BOTH EARLY & LATE)				TRUE
NENF	Q9UMX5	3	-1		-1	-1		TRUE							TRUE			TRUE	DOWN (BOTH EARLY & LATE)				TRUE
MT-CYB	P00156	3	-1	-1	-1	-2		TRUE				TRUE			TRUE			TRUE	DOWN (BOTH EARLY & LATE)				TRUE			TRUE
CAMSAP1	Q5T5Y3	3	-1	-2		-2		TRUE				TRUE						TRUE	DOWN (BOTH EARLY & LATE)				TRUE
HNRNPAB	Q99729	3	-1					TRUE											LATE ONLY (DOWN)				TRUE	TRUE			TRUE	Presynapse
RPL11	P62913	3	-1					TRUE											LATE ONLY (DOWN)				TRUE				TRUE	Synapse (Both Pre and Post)
BIN1	O00499	3	-1					TRUE											LATE ONLY (DOWN)				TRUE				TRUE	Presynapse
MAL2	Q969L2	3	-1					TRUE											LATE ONLY (DOWN)				TRUE				TRUE	Presynapse
PTPRD	P23468	3	-1					TRUE											LATE ONLY (DOWN)				TRUE				TRUE	Presynapse
RAB5B	P61020	3	-1					TRUE											LATE ONLY (DOWN)				TRUE				TRUE	Presynapse
RAB5C	P51148	3	-1					TRUE											LATE ONLY (DOWN)				TRUE				TRUE	Presynapse
SEPTIN8	Q92599	3	-1					TRUE											LATE ONLY (DOWN)				TRUE				TRUE	Presynapse
ARF1	P84077	3	-1					TRUE											LATE ONLY (DOWN)				TRUE				TRUE	Postsynapse
GIT1	Q9Y2X7	3	-1					TRUE											LATE ONLY (DOWN)				TRUE				TRUE	Postsynapse
GRIPAP1	Q4V328	3	-1					TRUE											LATE ONLY (DOWN)				TRUE				TRUE	Postsynapse
HIP1R	O75146	3	-1					TRUE											LATE ONLY (DOWN)				TRUE				TRUE	Postsynapse
PCBP2	Q15366	3	-1					TRUE											LATE ONLY (DOWN)				TRUE				TRUE	Postsynapse
FUBP1	Q96AE4	3	-1					TRUE											LATE ONLY (DOWN)				TRUE				TRUE
HNRNPL	P14866	3	-1					TRUE											LATE ONLY (DOWN)				TRUE				TRUE
LGI1	O95970	3	-1					TRUE											LATE ONLY (DOWN)				TRUE				TRUE
MADD	Q8WXG6	3	-1					TRUE											LATE ONLY (DOWN)				TRUE				TRUE
ATP6V0D2	Q8N8Y2	3	-1					TRUE											LATE ONLY (DOWN)				TRUE	TRUE
ERH	P84090	3	-1					TRUE											LATE ONLY (DOWN)				TRUE	TRUE
SLC4A4	Q9Y6R1	3	-1					TRUE											LATE ONLY (DOWN)				TRUE	TRUE
ACOT13	Q9NPJ3	3	-1					TRUE											LATE ONLY (DOWN)				TRUE			TRUE
ANK3	Q12955	3	-1					TRUE											LATE ONLY (DOWN)				TRUE
ARPC3	O15145	3	-1					TRUE											LATE ONLY (DOWN)				TRUE
ASRGL1	Q7L266	3	-1					TRUE											LATE ONLY (DOWN)				TRUE
CAMK1D	Q8IU85	3	-1					TRUE											LATE ONLY (DOWN)				TRUE
DYNLRB1	Q9NP97	3	-1					TRUE											LATE ONLY (DOWN)				TRUE
ETFA	H0YL12	3	-1					TRUE											LATE ONLY (DOWN)				TRUE			TRUE
GPD1L	Q8N335	3	-1					TRUE											LATE ONLY (DOWN)				TRUE
GPX4	A0A087WT12	3	-1					TRUE											LATE ONLY (DOWN)				TRUE			TRUE
MINK1	Q8N4C8	3	-1					TRUE											LATE ONLY (DOWN)				TRUE
MYADM	Q96S97	3	-1					TRUE											LATE ONLY (DOWN)				TRUE
MYO18A	Q92614	3	-1					TRUE											LATE ONLY (DOWN)				TRUE
PDCD6	O75340	3	-1					TRUE											LATE ONLY (DOWN)				TRUE
PIP	P12273	3	-1					TRUE											LATE ONLY (DOWN)				TRUE
PIP4K2C	Q8TBX8	3	-1					TRUE											LATE ONLY (DOWN)				TRUE
PSMD8	P48556	3	-1					TRUE											LATE ONLY (DOWN)				TRUE
PTGES3	Q15185	3	-1					TRUE											LATE ONLY (DOWN)				TRUE
RAB12	Q6IQ22	3	-1					TRUE											LATE ONLY (DOWN)				TRUE
RANBP1	P43487	3	-1					TRUE											LATE ONLY (DOWN)				TRUE
RCN1	Q15293	3	-1					TRUE											LATE ONLY (DOWN)				TRUE
SHTN1	A0MZ66	3	-1					TRUE											LATE ONLY (DOWN)				TRUE
SNX3	O60493	3	-1					TRUE											LATE ONLY (DOWN)				TRUE
SOGA3	Q5TF21	3	-1					TRUE											LATE ONLY (DOWN)				TRUE
UBXN6	Q9BZV1	3	-1					TRUE											LATE ONLY (DOWN)				TRUE
VAPB	O95292	3	-1					TRUE											LATE ONLY (DOWN)				TRUE
VARS1	P26640	3	-1					TRUE											LATE ONLY (DOWN)				TRUE
WDR37	Q9Y2I8	3	-1					TRUE											LATE ONLY (DOWN)				TRUE
YKT6	O15498	3	-1					TRUE											LATE ONLY (DOWN)				TRUE
MT-CO3	P00414	3	-1	1	1	2		TRUE			TRUE			TRUE			TRUE		OPPOSITE (UP - EARLY; DOWN - LATE)				TRUE			TRUE
TMED10	P49755	3	-1		2	2		TRUE						TRUE			TRUE		OPPOSITE (UP - EARLY; DOWN - LATE)				TRUE
EXOC1	Q9NV70	3	-1	1		1		TRUE			TRUE						TRUE		OPPOSITE (UP - EARLY; DOWN - LATE)				TRUE
GLIPR2	Q9H4G4	3	-1	1		1		TRUE			TRUE						TRUE		OPPOSITE (UP - EARLY; DOWN - LATE)				TRUE
OXSR1	O95747	3	-1	1		1		TRUE			TRUE						TRUE		OPPOSITE (UP - EARLY; DOWN - LATE)				TRUE
TBC1D17	Q9HA65	3	-1	1		1		TRUE			TRUE						TRUE		OPPOSITE (UP - EARLY; DOWN - LATE)				TRUE
PRXL2B	A0A0A0MT35	3	-1		1	1		TRUE						TRUE			TRUE		OPPOSITE (UP - EARLY; DOWN - LATE)				TRUE	TRUE
CPT2	P23786	3	-1		1	1		TRUE						TRUE			TRUE		OPPOSITE (UP - EARLY; DOWN - LATE)				TRUE			TRUE
MT-ND5	P03915	3	-1		1	1		TRUE						TRUE			TRUE		OPPOSITE (UP - EARLY; DOWN - LATE)				TRUE			TRUE
NCEH1	Q6PIU2	3	-1		1	1		TRUE						TRUE			TRUE		OPPOSITE (UP - EARLY; DOWN - LATE)				TRUE
RMDN1	Q96DB5	3	-1		1	1		TRUE						TRUE			TRUE		OPPOSITE (UP - EARLY; DOWN - LATE)				TRUE			TRUE
CDH9	Q9ULB4	3	-2	-1		-1		TRUE				TRUE						TRUE	DOWN (BOTH EARLY & LATE)				TRUE				TRUE	Synapse (Both Pre and Post)
APBB1	O00213	3	-2	-1		-1		TRUE				TRUE						TRUE	DOWN (BOTH EARLY & LATE)				TRUE				TRUE	Presynapse
NTNG1	Q9Y2I2	3	-2	-1		-1		TRUE				TRUE						TRUE	DOWN (BOTH EARLY & LATE)				TRUE				TRUE	Presynapse
ADGRA1	Q86SQ6	3	-2	-1		-1		TRUE				TRUE						TRUE	DOWN (BOTH EARLY & LATE)				TRUE				TRUE	Postsynapse
PTPRF	H0Y4H1	3	-2	-1		-1		TRUE				TRUE						TRUE	DOWN (BOTH EARLY & LATE)				TRUE				TRUE	Postsynapse
TSPAN7	B4DDG0	3	-2	-1		-1		TRUE				TRUE						TRUE	DOWN (BOTH EARLY & LATE)				TRUE				TRUE
ABCB8	Q9NUT2	3	-2	-1		-1		TRUE				TRUE						TRUE	DOWN (BOTH EARLY & LATE)				TRUE			TRUE
AFAP1L2	Q8N4X5	3	-2	-1		-1		TRUE				TRUE						TRUE	DOWN (BOTH EARLY & LATE)				TRUE
CIAPIN1	Q6FI81	3	-2	-1		-1		TRUE				TRUE						TRUE	DOWN (BOTH EARLY & LATE)				TRUE
CPNE4	Q96A23	3	-2	-1		-1		TRUE				TRUE						TRUE	DOWN (BOTH EARLY & LATE)				TRUE
DHRS7B	A0A0C4DGQ8	3	-2	-1		-1		TRUE				TRUE						TRUE	DOWN (BOTH EARLY & LATE)				TRUE
EVI5L	Q96CN4	3	-2	-1		-1		TRUE				TRUE						TRUE	DOWN (BOTH EARLY & LATE)				TRUE
F5H126	F5H126	3	-2	-1		-1		TRUE				TRUE						TRUE	DOWN (BOTH EARLY & LATE)				TRUE
GIMAP1	Q8WWP7	3	-2	-1		-1		TRUE				TRUE						TRUE	DOWN (BOTH EARLY & LATE)				TRUE
GOLGA7B	M0R0R5	3	-2	-1		-1		TRUE				TRUE						TRUE	DOWN (BOTH EARLY & LATE)				TRUE
K7EJP2	K7EJP2	3	-2	-1		-1		TRUE				TRUE						TRUE	DOWN (BOTH EARLY & LATE)				TRUE
LARP4B	Q92615	3	-2	-1		-1		TRUE				TRUE						TRUE	DOWN (BOTH EARLY & LATE)				TRUE
LRRC75A	Q8NAA5	3	-2	-1		-1		TRUE				TRUE						TRUE	DOWN (BOTH EARLY & LATE)				TRUE
MARK4	Q96L34	3	-2	-1		-1		TRUE				TRUE						TRUE	DOWN (BOTH EARLY & LATE)				TRUE
NAT8L	Q8N9F0	3	-2	-1		-1		TRUE				TRUE						TRUE	DOWN (BOTH EARLY & LATE)				TRUE
PIP5K1A	A6PW57	3	-2	-1		-1		TRUE				TRUE						TRUE	DOWN (BOTH EARLY & LATE)				TRUE
PITPNC1	A0A0C4DGP0	3	-2	-1		-1		TRUE				TRUE						TRUE	DOWN (BOTH EARLY & LATE)				TRUE
PKP4	Q99569	3	-2	-1		-1		TRUE				TRUE						TRUE	DOWN (BOTH EARLY & LATE)				TRUE
PPP2R5A	Q15172	3	-2	-1		-1		TRUE				TRUE						TRUE	DOWN (BOTH EARLY & LATE)				TRUE
PRKCQ	Q04759	3	-2	-1		-1		TRUE				TRUE						TRUE	DOWN (BOTH EARLY & LATE)				TRUE
PRPS2	P11908	3	-2	-1		-1		TRUE				TRUE						TRUE	DOWN (BOTH EARLY & LATE)				TRUE
SAMD14	J3KN99	3	-2	-1		-1		TRUE				TRUE						TRUE	DOWN (BOTH EARLY & LATE)				TRUE
SEMA4D	Q92854	3	-2	-1		-1		TRUE				TRUE						TRUE	DOWN (BOTH EARLY & LATE)				TRUE
TIMM8B	G3XAN8	3	-2	-1		-1		TRUE				TRUE						TRUE	DOWN (BOTH EARLY & LATE)				TRUE			TRUE
TMEM121B	Q9BXQ6	3	-2	-1		-1		TRUE				TRUE						TRUE	DOWN (BOTH EARLY & LATE)				TRUE
TP53I11	E9PIN5	3	-2	-1		-1		TRUE				TRUE						TRUE	DOWN (BOTH EARLY & LATE)				TRUE
TRHDE	Q9UKU6	3	-2	-1		-1		TRUE				TRUE						TRUE	DOWN (BOTH EARLY & LATE)				TRUE
VPS28	Q9UK41	3	-2	-1		-1		TRUE				TRUE						TRUE	DOWN (BOTH EARLY & LATE)				TRUE
WDFY1	Q8IWB7	3	-2	-1		-1		TRUE				TRUE						TRUE	DOWN (BOTH EARLY & LATE)				TRUE
YTHDF3	A0A024R7W5	3	-2	-1		-1		TRUE				TRUE						TRUE	DOWN (BOTH EARLY & LATE)				TRUE
GAD1	Q99259	3	-2		-1	-1		TRUE							TRUE			TRUE	DOWN (BOTH EARLY & LATE)				TRUE				TRUE	Presynapse
RAB33B	Q9H082	3	-2		-1	-1		TRUE							TRUE			TRUE	DOWN (BOTH EARLY & LATE)				TRUE				TRUE	Presynapse
DLGAP4	Q9Y2H0	3	-2		-1	-1		TRUE							TRUE			TRUE	DOWN (BOTH EARLY & LATE)				TRUE				TRUE	Postsynapse
ATXN2L	Q8WWM7	3	-2		-1	-1		TRUE							TRUE			TRUE	DOWN (BOTH EARLY & LATE)				TRUE
CD63	P08962	3	-2		-1	-1		TRUE							TRUE			TRUE	DOWN (BOTH EARLY & LATE)				TRUE
NAP1L5	Q96NT1	3	-2		-1	-1		TRUE							TRUE			TRUE	DOWN (BOTH EARLY & LATE)				TRUE
PPP2R2D	Q66LE6	3	-2		-1	-1		TRUE							TRUE			TRUE	DOWN (BOTH EARLY & LATE)				TRUE
RPTOR	Q8N122	3	-2		-1	-1		TRUE							TRUE			TRUE	DOWN (BOTH EARLY & LATE)				TRUE
GABBR1	Q9UBS5	3	-2					TRUE											LATE ONLY (DOWN)				TRUE				TRUE	Synapse (Both Pre and Post)
RPL27A	P46776	3	-2					TRUE											LATE ONLY (DOWN)				TRUE				TRUE	Synapse (Both Pre and Post)
SCAMP1	O15126	3	-2					TRUE											LATE ONLY (DOWN)				TRUE				TRUE	Presynapse
SGTA	O43765	3	-2					TRUE											LATE ONLY (DOWN)				TRUE				TRUE	Presynapse
SLC32A1	Q9H598	3	-2					TRUE											LATE ONLY (DOWN)				TRUE				TRUE	Presynapse
NLGN2	Q8NFZ4	3	-2					TRUE											LATE ONLY (DOWN)				TRUE	TRUE			TRUE	Postsynapse
LRRC4B	Q9NT99	3	-2					TRUE											LATE ONLY (DOWN)				TRUE				TRUE	Postsynapse
LZTS3	O60299	3	-2					TRUE											LATE ONLY (DOWN)				TRUE				TRUE	Postsynapse
MAGI2	Q86UL8	3	-2					TRUE											LATE ONLY (DOWN)				TRUE				TRUE	Postsynapse
PPP1R9B	Q96SB3	3	-2					TRUE											LATE ONLY (DOWN)				TRUE				TRUE	Postsynapse
SHANK1	Q9Y566	3	-2					TRUE											LATE ONLY (DOWN)				TRUE				TRUE	Postsynapse
SPTB	P11277	3	-2					TRUE											LATE ONLY (DOWN)				TRUE				TRUE	Postsynapse
ARF4	P18085	3	-2					TRUE											LATE ONLY (DOWN)				TRUE				TRUE
[truncated: 2,483 more rows]

## Sheet: Supplementary Data 6
Disease Phase	ID	Description	pvalue	p.adjust	qvalue	geneID	Count
early	GO:0030125	clathrin vesicle coat	3.36e-07	4.53e-05	3.31e-05	AP2A1/AP2A2/SGIP1/AP2M1/AP2B1/EPN1/NECAP1/AP1G1/AP1B1	9
early	GO:0030425	dendrite	3.81e-07	4.53e-05	3.31e-05	RPH3A/ACTN2/HOMER1/PPP2R1A/MAP2/SYNPO/DBNL/DBN1/BAIAP2/PAK1/HPCA/PALM/ACTN1/ATP1A3/GNAZ/MAP2K4/ANKS1B/SEPTIN11/RTN1/ABR/OPA1/SLC4A10/ATP1A2/NECAB2/NECTIN1/ABI2/PRKACA/CTNND1/DNM3/CDC42/GSK3B/MARK1/CACNG3/ASAP1/APP/CLU/APOE/PLEC/ITGB1/CAPN2/RANGAP1	41
early	GO:0097447	dendritic tree	4.11e-07	4.53e-05	3.31e-05	RPH3A/ACTN2/HOMER1/PPP2R1A/MAP2/SYNPO/DBNL/DBN1/BAIAP2/PAK1/HPCA/PALM/ACTN1/ATP1A3/GNAZ/MAP2K4/ANKS1B/SEPTIN11/RTN1/ABR/OPA1/SLC4A10/ATP1A2/NECAB2/NECTIN1/ABI2/PRKACA/CTNND1/DNM3/CDC42/GSK3B/MARK1/CACNG3/ASAP1/APP/CLU/APOE/PLEC/ITGB1/CAPN2/RANGAP1	41
early	GO:0043197	dendritic spine	4.41e-07	4.53e-05	3.31e-05	RPH3A/ACTN2/HOMER1/SYNPO/BAIAP2/HPCA/PALM/ACTN1/ATP1A3/ANKS1B/SEPTIN11/ABR/ATP1A2/ABI2/PRKACA/CTNND1/DNM3/CDC42/ASAP1/APP/ITGB1	21
early	GO:0044309	neuron spine	5.09e-07	4.53e-05	3.31e-05	RPH3A/ACTN2/HOMER1/SYNPO/BAIAP2/HPCA/PALM/ACTN1/ATP1A3/ANKS1B/SEPTIN11/ABR/ATP1A2/ABI2/PRKACA/CTNND1/DNM3/CDC42/ASAP1/APP/ITGB1	21
early	GO:0098794	postsynapse	5.98e-07	4.53e-05	3.31e-05	RPH3A/ACTN2/HOMER1/STXBP1/AP3D1/SNAP25/AP2A1/STX1A/SYNPO/RTN4/DBNL/DBN1/BAIAP2/AP2A2/AP2M1/HPCA/PALM/ACTN1/PCLO/AP2B1/ATP1A3/ANKS1B/SEPTIN11/ABR/SLC4A10/TPPP/ATP1A2/ABI2/DLG1/RTN3/PRKACA/CTNND1/DNM3/CDC42/GSK3B/CACNG3/ASAP1/EIF4G1/CDH10/APP/FABP5/ITGB1/NEFM	43
early	GO:0030131	clathrin adaptor complex	2.03e-06	0.000113758	8.31e-05	AP2A1/AP2A2/SGIP1/AP2M1/AP2B1/AP1G1/AP1B1	7
early	GO:0030141	secretory granule	2.19e-06	0.000113758	8.31e-05	RPH3A/VGF/ACTN2/STXBP1/SNAP25/CA4/STX1A/DBNL/BAIAP2/AP2A2/CD47/ACTN1/SIRPA/DMXL2/SLC2A3/ATP6V1D/HSPD1/MYO5A/PRKACA/HMOX2/SYT7/APP/CD44/CLU/PADI2/ANXA2/FABP5/GSTP1/HP/SERPINA1/LTA4H/GYG1/COTL1/PKM/CTSD/ANO6/PGM2/FTL/ALAD/HMGB1/LGALS3/CD109/RAB27B/ITGAV/SYT1	45
early	GO:0036477	somatodendritic compartment	2.26e-06	0.000113758	8.31e-05	RPH3A/VGF/ACTN2/HOMER1/SNAP25/PPP2R1A/OLFM1/MAP2/SYNPO/DBNL/DBN1/BAIAP2/PAK1/HPCA/PALM/ACTN1/ATP1A3/GNAZ/MAP2K4/ANKS1B/SEPTIN11/RTN1/ABR/OPA1/SLC2A3/SLC4A10/ATP1A2/NECAB2/NECTIN1/ABI2/PRKACA/CTNND1/DNM3/CDC42/GSK3B/MARK1/CACNG3/ASAP1/SST/APP/CLU/APOE/PLEC/ITGB1/CAPN2/FLNA/RANGAP1	47
early	GO:0098978	glutamatergic synapse	2.56e-06	0.000116398	8.5e-05	HOMER1/STXBP1/AP3D1/SNAP25/PPP2R1A/STX1A/YWHAZ/DBN1/BAIAP2/AP2M1/HPCA/ACTN1/PCLO/AP2B1/DNM1/NAPB/PPM1H/ABR/SLC30A3/DLG1/CTNND1/DNM3/GSK3B/CACNG3/NPTX2/CDH10/APOE/ITGB1/SYT1	29
early	GO:0048475	coated membrane	7.61e-06	0.000230212	0.000168136	AP3D1/AP2A1/AP2A2/SGIP1/AP2M1/AP2B1/EPN1/NECAP1/DNM1/AP1G1/SAR1A/AP1B1	12
early	GO:0030424	axon	8.6e-06	0.000244164	0.000178325	HOMER1/STXBP1/AP3D1/SNAP25/STX1A/OLFM1/MAP2/DBN1/PAK1/HPCA/PALM/PCLO/ATP1A3/ATL1/MAP2K4/SEPTIN11/TWF2/ABR/SLC30A3/OPA1/SLC4A10/STX1B/NECAB2/NECTIN1/DLG1/MYO5A/CTNND1/DNM3/GSK3B/APP/HSPB1/PLEC/VIM/NEFM/FLNA/RAB27B/DST/HAPLN2/RANGAP1/SYT1	40
early	GO:0030175	filopodium	1.69e-05	0.000425525	0.000310783	ACTN2/AP2A1/MAP2/BAIAP2/PALM/TWF2/ABI2/MYO5A/CDC42/APP/ITGB1/SLC9A3R1/ITGAV	13
early	GO:0005905	clathrin-coated pit	2.65e-05	0.000633043	0.000462343	DNM1L/AP2A1/AP2A2/SGIP1/AP2M1/AP2B1/EPN1/NECAP1/HSPD1/APP	10
early	GO:0005925	focal adhesion	8.3e-05	0.0017936	0.00130995	ACTN2/YWHAQ/YWHAZ/PAK1/ACTN1/RALA/NCKAP1/PDCD6IP/ARHGEF2/PIP5K1C/KRAS/CDC42/EHD3/HSPB1/CD44/ANXA1/PLEC/VIM/CSRP1/ICAM1/FHL1/ITGB1/CAPN2/TNC/FLT1/FLNA/SDC4/DST/ITGAV/RPLP1	30
early	GO:0098686	hippocampal mossy fiber to CA3 synapse	9.76e-05	0.00195124	0.00142509	SYT12/YWHAZ/SLC30A3/NECTIN1/CTNND1/SYT7/SYT1	7
early	GO:0062023	collagen-containing extracellular matrix	0.00010496	0.00195124	0.00142509	DLG1/ADAM11/CLU/APOE/ANXA1/APCS/HTRA1/ANXA2/MDK/SMOC1/ICAM1/ACAN/SERPINA1/TNC/PKM/CTSD/LGALS3/NTN1/COL25A1/AGRN/ENTPD2/DST/VCAN	23
early	GO:0030018	Z disc	0.000126526	0.00220933	0.00161359	ACTN2/HOMER1/SYNPO/PAK1/ACTN1/HSPB1/BAG3/PLEC/CSRP1/FLNA/DST	11
early	GO:0030132	clathrin coat of coated pit	0.000191852	0.00322595	0.00235607	AP2A1/AP2A2/SGIP1/AP2M1/AP2B1	5
early	GO:0045334	clathrin-coated endocytic vesicle	0.000227313	0.00332904	0.00243137	AP2A1/AP2A2/SGIP1/AP2M1/AP2B1/APOE/HLA-DRA/SYT1	8
early	GO:0099568	cytoplasmic region	0.000473048	0.00613611	0.00448151	AP3D1/GNAI1/MAP2/BAIAP2/HPCA/PCLO/MAP2K4/OPA1/PRKACA/CTNND1/RIMS1/HSPB1/RAB27B/DST/RANGAP1	15
early	GO:0005903	brush border	0.00051305	0.00647014	0.00472546	DNM1L/CA4/ACTN1/PLEC/CLIC1/SCIN/FLNA/SLC9A3R1	8
early	GO:0005884	actin filament	0.000616769	0.00756792	0.00552723	ACTN2/DBNL/GAS7/DBN1/PAK1/ACTN1/NCKAP1/TWF2/MYO5A/ANXA1/COTL1	11
early	GO:0098552	side of membrane	0.00212718	0.0205477	0.015007	SNAP25/AP2A1/GNAI1/CA4/AP2A2/AP2M1/PALM/AP2B1/GNAZ/KRAS/DLG1/GFRA2/GFAP/ANXA1/AQP4/ICAM1/ITGB1/CAPN2/G6PD/HLA-DRA/ITGAV/IGHA1	22
early	GO:0048787	presynaptic active zone membrane	0.00268587	0.0234497	0.0171265	STXBP1/STX1A/STX1B/NECTIN1/CDH10	5
early	GO:0009986	cell surface	0.00374989	0.0309537	0.022607	CA4/CD47/RALA/SIRPA/HSPD1/GFRA2/APP/CD44/CLU/ANXA1/ANXA2/AQP4/ICAM1/ITGB1/CAPN2/ANO6/HMGB1/SDC4/LGALS3/CLIC4/CD109/HLA-DRA/ITGAV/IGHA1	24
early	GO:0031252	cell leading edge	0.00391049	0.0317029	0.0231542	DBNL/DBN1/BAIAP2/PAK1/HPCA/ACTN1/NCKAP1/TWF2/ARHGEF2/PIP5K1C/ABI2/MYO5A/CTNND1/CDC42/NRBP1/APP/CD44/CAPG/VIM/ITGB1/SLC9A3R1/DST/ITGAV	23
early	GO:0005911	cell-cell junction	0.004273	0.0334473	0.0244282	SYNPO/DBN1/BAIAP2/PAK1/ACTN1/PDCD6IP/ARHGEF2/ATP1A2/PIP5K1C/NECTIN1/ABI2/DLG1/PCDH1/CTNND1/CDC42/CDH10/APP/ANXA1/ANXA2/ITGB1/FLNA/CLIC4	22
early	GO:0000323	lytic vacuole	0.00454421	0.0343054	0.0250549	AP3D1/AP2A1/GNAI1/AP2A2/AP2M1/AP2B1/AP1G1/SLC30A3/HGS/ATP6V1D/MYO5A/AP1B1/SYT7/GFAP/PADI2/ANXA2/FABP5/ACAN/CP/CAPN2/GYG1/CTSD/TPP1/FTL/SDC4/AGRN/HLA-DRA/VCAN	28
early	GO:0005764	lysosome	0.00454421	0.0343054	0.0250549	AP3D1/AP2A1/GNAI1/AP2A2/AP2M1/AP2B1/AP1G1/SLC30A3/HGS/ATP6V1D/MYO5A/AP1B1/SYT7/GFAP/PADI2/ANXA2/FABP5/ACAN/CP/CAPN2/GYG1/CTSD/TPP1/FTL/SDC4/AGRN/HLA-DRA/VCAN	28
early	GO:0045121	membrane raft	0.00491631	0.0360001	0.0262927	ATP1A2/DLG1/PRKACA/RGS7/APP/ANXA2/ICAM1/ITGB1/CAPN2/CTSD/TPP1/SDC4/SLC9A3R1/ERLIN2/RFTN1	15
early	GO:0099512	supramolecular fiber	0.00519174	0.0372613	0.0272138	ACTN2/DNM1L/HOMER1/MAP2/SYNPO/DBNL/GAS7/DBN1/BAIAP2/PAK1/ACTN1/DNM1/NCKAP1/TWF2/ARHGEF2/OPA1/TPPP/DLG1/MYO5A/DNM3/GFAP/HSPB1/ANXA1/PBXIP1/BAG3/PLEC/VIM/CSRP1/NEFM/COTL1/FLNA/SDC4/DST	33
early	GO:0030027	lamellipodium	0.00544836	0.0376864	0.0275243	DBNL/DBN1/BAIAP2/PAK1/NCKAP1/TWF2/ABI2/CTNND1/NRBP1/APP/CD44/CAPG/ITGB1/ITGAV	14
early	GO:0001772	immunological synapse	0.00623481	0.0392155	0.0286411	PDCD6IP/DLG1/ICAM1/LGALS3/HLA-DRA	5
early	GO:0009898	cytoplasmic side of plasma membrane	0.00888198	0.0497829	0.036359	SNAP25/AP2A1/GNAI1/AP2A2/AP2M1/PALM/AP2B1/GNAZ/KRAS/DLG1/G6PD	11
advanced	GO:0030118	clathrin coat	2.26e-09	1.13e-06	7.98e-07	SYNJ1/CLTC/CLTB/CLTA/AP3M2/NCALD/AP1M1/AP2A1/AP2A2/SGIP1/AP2M1/AP2B1/EPN1/NECAP1/AP1G1/AP1B1	16
advanced	GO:0030125	clathrin vesicle coat	5.18e-09	1.29e-06	9.16e-07	CLTC/CLTB/CLTA/NCALD/AP1M1/AP2A1/AP2A2/SGIP1/AP2M1/AP2B1/EPN1/NECAP1/AP1G1/AP1B1	14
advanced	GO:0072562	blood microparticle	4.03e-08	6.71e-06	4.76e-06	C4A/ANXA5/C3/MSN/FGG/FGA/FGB/C1QC/A2M/SERPINA3/GSN/HPX/SERPING1/ITIH4/IGHG1/IGKC/HSPA2/GC/CFB/SLC4A1/ALB/YWHAZ/CLU/APOE/APCS/HP/CP/CLIC1/IGHA1	29
advanced	GO:0030132	clathrin coat of coated pit	7.14e-07	5.3e-05	3.76e-05	SYNJ1/CLTC/CLTB/CLTA/AP2A1/AP2A2/SGIP1/AP2M1/AP2B1	9
advanced	GO:0048475	coated membrane	7.44e-07	5.3e-05	3.76e-05	SYNJ1/AP3B2/CLTC/CLTB/CLTA/AP3M2/NCALD/AP1M1/AP3D1/AP2A1/AP2A2/SGIP1/AP2M1/AP2B1/EPN1/NECAP1/DNM1/AP1G1/SAR1A/AP1B1	20
advanced	GO:0098794	postsynapse	1.11e-06	6.9e-05	4.89e-05	GRIA2/CAP2/DLG4/DNAJC6/VPS35/PLCB1/SYNGAP1/DCLK1/CAMK2A/GSK3A/PRKCG/BSN/ATP2B2/ATP2B1/SPTBN2/GPHN/DMTN/CAMK4/CLTB/CLTA/CDK5/GRIA3/GRK2/CPLX1/GRIN1/SHANK2/GRIN2B/PICK1/STRN4/MAPT/ADD3/C1QC/NEFH/NEFL/FBXO2/RPH3A/ACTN2/HOMER1/STXBP1/AP3D1/SNAP25/AP2A1/STX1A/SYNPO/RTN4/DBNL/DBN1/BAIAP2/AP2A2/AP2M1/HPCA/PALM/ACTN1/PCLO/AP2B1/ATP1A3/ANKS1B/SEPTIN11/ABR/SLC4A10/TPPP/ATP1A2/ABI2/DLG1/RTN3/PRKACA/CTNND1/D…	78
advanced	GO:1990204	oxidoreductase complex	1.66e-06	8.98e-05	6.36e-05	DLAT/PDHX/NDUFA10/IDH3A/PDHA1/NDUFA5/OGDHL/OGDH/NDUFS1/NDUFS3/DLD/IDH3B/LDHA/CYC1/NDUFA9/SDHA/NDUFC2/NDUFS2/UQCRQ/UQCR10/GMPR/LDHB/GPD1/UQCRB/NDUFB9/IDH3G/NDUFV1/PDHB/DBT	29
advanced	GO:0030424	axon	1.8e-06	8.98e-05	6.36e-05	CORO1A/DLG4/CRMP1/SYNJ1/EPB41L3/KIF5C/AP3B2/GSK3A/PRKCG/BSN/PACSIN1/TUBB3/BASP1/CDK5/CPLX2/AP3M2/CADM2/DCTN1/ATP2B3/CPLX1/GRIN1/TBC1D24/SHANK2/PCSK1/CD200/NF1/NGEF/C4A/MAPT/MAP4/NEFH/NEFL/HEPACAM/DPYSL3/CPNE6/LLGL1/SYT2/HOMER1/STXBP1/AP3D1/SNAP25/STX1A/OLFM1/MAP2/DBN1/PAK1/HPCA/PALM/PCLO/ATP1A3/ATL1/MAP2K4/SEPTIN11/TWF2/ABR/SLC30A3/OPA1/SLC4A10/STX1B/NECAB2/NECTIN1/DLG1/MYO5A/CTNND1/DNM3/GSK3B/AP…	77
advanced	GO:0030141	secretory granule	2.29e-06	0.000104038	7.37e-05	CADPS/TUBB/DYNC1LI1/SLIRP/VAMP2/CYRIB/DLD/SYNGR1/AP1M1/CALR/NDUFC2/PCSK1/PRDX6/CSTB/C3/FGG/CHGA/MAPK1/FGA/FGB/SRI/NPC2/S100A11/ATP8A1/A2M/SERPINA3/APRT/GSN/PYGB/S100A9/HEBP2/TMEM30A/ASAH1/SERPING1/ITIH4/LAMP2/IDH1/SYT2/ALB/RPH3A/VGF/ACTN2/STXBP1/SNAP25/CA4/STX1A/DBNL/BAIAP2/AP2A2/CD47/ACTN1/SIRPA/DMXL2/SLC2A3/ATP6V1D/HSPD1/MYO5A/PRKACA/HMOX2/SYT7/APP/CD44/CLU/PADI2/ANXA2/FABP5/GSTP1/HP/SERPINA1/L…	84
advanced	GO:0043197	dendritic spine	5.87e-06	0.000225216	0.00015963	GRIA2/DLG4/CAMK2A/ATP2B2/ATP2B1/GRIA3/GRIN1/SHANK2/STRN4/MAPT/FBXO2/RPH3A/ACTN2/HOMER1/SYNPO/BAIAP2/HPCA/PALM/ACTN1/ATP1A3/ANKS1B/SEPTIN11/ABR/ATP1A2/ABI2/PRKACA/CTNND1/DNM3/CDC42/ASAP1/APP/ITGB1	32
advanced	GO:0044309	neuron spine	7.1e-06	0.000236237	0.000167441	GRIA2/DLG4/CAMK2A/ATP2B2/ATP2B1/GRIA3/GRIN1/SHANK2/STRN4/MAPT/FBXO2/RPH3A/ACTN2/HOMER1/SYNPO/BAIAP2/HPCA/PALM/ACTN1/ATP1A3/ANKS1B/SEPTIN11/ABR/ATP1A2/ABI2/PRKACA/CTNND1/DNM3/CDC42/ASAP1/APP/ITGB1	32
advanced	GO:0060076	excitatory synapse	9.23e-06	0.000270877	0.000191994	GRIA2/DLG4/SYNJ1/BSN/ATP2B2/SPTBN2/GRIA3/ATP2B3/SLC17A7/GRIN1/HOMER1/BAIAP2/CACNG3/SYT1	14
advanced	GO:0045239	tricarboxylic acid cycle enzyme complex	2.38e-05	0.000593834	0.000420901	SUCLA2/SUCLG1/IDH3A/OGDHL/OGDH/DLD/IDH3B/IDH3G/DBT	9
advanced	GO:0005905	clathrin-coated pit	3.71e-05	0.000806165	0.000571399	SYNJ1/CLTC/CLTB/CLTA/ARRB1/DNM1L/AP2A1/AP2A2/SGIP1/AP2M1/AP2B1/EPN1/NECAP1/HSPD1/APP	15
advanced	GO:0030175	filopodium	3.72e-05	0.000806165	0.000571399	TUBB3/CDK5/TTYH1/EZR/MSN/LCP1/RDX/ACTN2/AP2A1/MAP2/BAIAP2/PALM/TWF2/ABI2/MYO5A/CDC42/APP/ITGB1/SLC9A3R1/ITGAV	20
advanced	GO:0062023	collagen-containing extracellular matrix	6.08e-05	0.00126375	0.000895731	CALR/ANXA5/S100A6/CSTB/FGG/FGA/FGB/C1QC/LGALS1/A2M/SERPINA3/S100A9/HNRNPM/HPX/ANXA4/SERPING1/ITIH4/S100A10/HDGF/DLG1/ADAM11/CLU/APOE/ANXA1/APCS/HTRA1/ANXA2/MDK/SMOC1/ICAM1/ACAN/SERPINA1/TNC/PKM/CTSD/LGALS3/NTN1/COL25A1/AGRN/ENTPD2/DST/VCAN	42
advanced	GO:0098978	glutamatergic synapse	6.47e-05	0.00129057	0.000914738	CORO1A/SH3GL1/DLG4/VPS35/PLCB1/SYNGAP1/BSN/ATP2B2/ATP2B1/SPTBN2/CADPS/CAMK4/DLG3/CDK5/PPP3CB/ATP2B3/CPLX1/SHANK2/HOMER1/STXBP1/AP3D1/SNAP25/PPP2R1A/STX1A/YWHAZ/DBN1/BAIAP2/AP2M1/HPCA/ACTN1/PCLO/AP2B1/DNM1/NAPB/PPM1H/ABR/SLC30A3/DLG1/CTNND1/DNM3/GSK3B/CACNG3/NPTX2/CDH10/APOE/ITGB1/SYT1	47
advanced	GO:0045334	clathrin-coated endocytic vesicle	7.22e-05	0.00138508	0.000981727	CLTC/CLTB/CLTA/VAMP2/SYT2/AP2A1/AP2A2/SGIP1/AP2M1/AP2B1/APOE/HLA-DRA/SYT1	13
advanced	GO:0036477	somatodendritic compartment	9.5e-05	0.00163442	0.00115845	GRIA2/DLG4/VPS35/CRMP1/SYNGAP1/KIF5C/CAMK2A/GSK3A/PRKCG/BSN/ATP2B2/ATP2B1/SPTBN2/TUBB3/GPHN/CKB/CDK5/CPLX2/CADM2/GRIA3/DCTN1/DPYSL5/CPLX1/GRIN1/SHANK2/PCSK1/CD200/NF1/STRN4/C4A/MAPT/FBXO2/CPNE6/S100B/PPP1R1B/RPH3A/VGF/ACTN2/HOMER1/SNAP25/PPP2R1A/OLFM1/MAP2/SYNPO/DBNL/DBN1/BAIAP2/PAK1/HPCA/PALM/ACTN1/ATP1A3/GNAZ/MAP2K4/ANKS1B/SEPTIN11/RTN1/ABR/OPA1/SLC2A3/SLC4A10/ATP1A2/NECAB2/NECTIN1/ABI2/PRKACA/…	82
advanced	GO:0099568	cytoplasmic region	0.000205827	0.00293451	0.00207994	DLG4/KIF5C/AP3B2/BSN/CLTB/CLTA/AP3M2/DCTN1/MAPT/SEPTIN2/MAP4/NEFL/AP3D1/GNAI1/MAP2/BAIAP2/HPCA/PCLO/MAP2K4/OPA1/PRKACA/CTNND1/RIMS1/HSPB1/RAB27B/DST/RANGAP1	27
advanced	GO:0031143	pseudopodium	0.000381345	0.00475728	0.00337189	MSN/MAPK1/ARRB1/ACTN2/ACTN1/CAPN2	6
advanced	GO:0030863	cortical cytoskeleton	0.000647879	0.00718425	0.0050921	CORO1A/DLG4/BSN/SPTBN2/DMTN/DSTN/EZR/GSN/RDX/LLGL1/SLC4A1/ACTN2/DBNL/DBN1/ACTN1/PCLO/RIMS1/CAPN2/COTL1	19
advanced	GO:0030062	mitochondrial tricarboxylic acid cycle enzyme complex	0.000754914	0.00784796	0.00556252	SUCLG1/IDH3A/DLD/IDH3B/IDH3G/DBT	6
advanced	GO:0036019	endolysosome	0.000754914	0.00784796	0.00556252	CLTC/CLTA/AP2A1/AP2A2/AP2M1/AP2B1	6
advanced	GO:0005903	brush border	0.0010423	0.010428	0.00739119	SHANK2/EZR/ADD3/GNA13/DNM1L/CA4/ACTN1/PLEC/CLIC1/SCIN/FLNA/SLC9A3R1	12
advanced	GO:0098857	membrane microdomain	0.00104489	0.010428	0.00739119	ATP2B2/ATP2B1/TUBB/ATP1B1/PPP2CA/GJA1/AHNAK/MAPT/EZR/MAPK1/SORBS1/LDHB/LAMP2/MLC1/S100A10/ATP1A2/DLG1/PRKACA/RGS7/APP/ANXA2/ICAM1/ITGB1/CAPN2/CTSD/TPP1/SDC4/SLC9A3R1/ERLIN2/RFTN1	30
advanced	GO:0001772	immunological synapse	0.0011259	0.0110162	0.00780811	CORO1A/ATP2B1/DUSP3/EZR/PDCD6IP/DLG1/ICAM1/LGALS3/HLA-DRA	9
advanced	GO:0005746	mitochondrial respirasome	0.0013964	0.0131472	0.00931858	NDUFA10/NDUFA5/COX5A/COX5B/NDUFS1/NDUFS3/CYC1/NDUFA9/SDHA/NDUFC2/NDUFS2/UQCRQ/UQCR10/NNT/UQCRB/NDUFB9/NDUFV1	17
advanced	GO:0005911	cell-cell junction	0.0015932	0.0144547	0.0102453	CORO1A/DLG4/EPB41L3/PRKCG/CADM3/SPTBN2/ATP1B1/DLG3/PDXP/GJA1/AHNAK/EZR/MSN/ADD3/SYNM/HEPACAM/S100A11/TJP2/SORBS1/RDX/LLGL1/CLDN10/SYNPO/DBN1/BAIAP2/PAK1/ACTN1/PDCD6IP/ARHGEF2/ATP1A2/PIP5K1C/NECTIN1/ABI2/DLG1/PCDH1/CTNND1/CDC42/CDH10/APP/ANXA1/ANXA2/ITGB1/FLNA/CLIC4	44
advanced	GO:0099513	polymeric cytoskeletal fiber	0.00217152	0.0186478	0.0132173	CORO1A/LRPPRC/MAPRE3/SYNJ1/KIF5C/GSK3A/CLTC/TUBB3/TUBB/TUBA4A/DMTN/CEP170B/DYNC1LI1/KLC2/CDK5/DCTN1/TPT1/SHANK2/MAPT/EZR/AK1/SYNM/LCP1/MAP4/NEFH/NEFL/DPYSL3/TPPP3/LMNA/ACTN2/DNM1L/MAP2/DBNL/GAS7/DBN1/BAIAP2/PAK1/ACTN1/DNM1/NCKAP1/TWF2/ARHGEF2/OPA1/TPPP/DLG1/MYO5A/DNM3/GFAP/ANXA1/PBXIP1/PLEC/VIM/NEFM/COTL1/DST	55
advanced	GO:0031253	cell projection membrane	0.00220567	0.0186478	0.0132173	EPB41L3/ATP2B2/ATP2B1/PACSIN1/DMTN/CLTB/PDXP/TTYH1/SHANK2/MAPT/EZR/MSN/SEPTIN2/LCP1/NDRG4/GNA13/CA4/PAK1/HPCA/PALM/NCKAP1/ARHGEF2/PIP5K1C/DLG1/EHD3/ASAP1/CD44/AQP4/ITGB1/SLC9A3R1/ITGAV	31
advanced	GO:0005925	focal adhesion	0.00234308	0.0186478	0.0132173	TLN2/CLTC/CORO2B/CALR/RPS4X/PPP1CB/EVL/ANXA5/GJA1/AHNAK/EZR/MSN/MAPK1/LCP1/GNA13/GSN/SORBS1/RDX/CD99/HMGA1/ACTN2/YWHAQ/YWHAZ/PAK1/ACTN1/RALA/NCKAP1/PDCD6IP/ARHGEF2/PIP5K1C/KRAS/CDC42/EHD3/HSPB1/CD44/ANXA1/PLEC/VIM/CSRP1/ICAM1/FHL1/ITGB1/CAPN2/TNC/FLT1/FLNA/SDC4/DST/ITGAV/RPLP1	50
advanced	GO:0070469	respirasome	0.00235245	0.0186478	0.0132173	NDUFA10/NDUFA5/COX5A/COX5B/NDUFS1/NDUFS3/CYC1/NDUFA9/SDHA/NDUFC2/NDUFS2/UQCRQ/UQCR10/NNT/UQCRB/NDUFB9/NDUFV1	17
advanced	GO:0099512	supramolecular fiber	0.00235433	0.0186478	0.0132173	CORO1A/LRPPRC/MAPRE3/SYNJ1/KIF5C/GSK3A/CLTC/TUBB3/TUBB/TUBA4A/DMTN/CEP170B/DYNC1LI1/KLC2/CDK5/PPP3CB/DCTN1/TPT1/SHANK2/AHNAK/MAPT/EZR/AK1/ENO1/SQSTM1/SYNM/LCP1/MAP4/NEFH/NEFL/SRI/DPYSL3/TPPP3/LMNA/SLC4A1/ACTN2/DNM1L/HOMER1/MAP2/SYNPO/DBNL/GAS7/DBN1/BAIAP2/PAK1/ACTN1/DNM1/NCKAP1/TWF2/ARHGEF2/OPA1/TPPP/DLG1/MYO5A/DNM3/GFAP/HSPB1/ANXA1/PBXIP1/BAG3/PLEC/VIM/CSRP1/NEFM/COTL1/FLNA/SDC4/DST	68
advanced	GO:0005775	vacuolar lumen	0.0027859	0.0210631	0.0149292	TUBB/PRDX6/C3/MAPK1/NPC2/SERPINA3/PYGB/HEBP2/ASAH1/LAMP2/GC/PADI2/ANXA2/FABP5/ACAN/GYG1/CTSD/TPP1/FTL/SDC4/AGRN/VCAN	22
advanced	GO:0098984	neuron to neuron synapse	0.00283829	0.0211389	0.0149829	GRIA2/CAP2/DLG4/DNAJC6/VPS35/SYNGAP1/DCLK1/CAMK2A/PRKCG/BSN/ATP2B2/GPHN/DMTN/CDK5/GRIN1/SHANK2/GRIN2B/PICK1/ADD3/NEFH/HOMER1/SYT12/STX1A/SYNPO/YWHAZ/RTN4/DBNL/DBN1/BAIAP2/PALM/PCLO/ATP1A3/ANKS1B/SLC30A3/NECTIN1/DLG1/RTN3/CTNND1/DNM3/SYT7/CACNG3/FABP5/SYT1	43
advanced	GO:0098803	respiratory chain complex	0.00372525	0.0258181	0.0182995	NDUFA10/NDUFA5/COX5A/COX5B/NDUFS1/NDUFS3/CYC1/NDUFA9/SDHA/NDUFC2/NDUFS2/UQCRQ/UQCR10/UQCRB/NDUFB9/NDUFV1	16
advanced	GO:0031252	cell leading edge	0.00458341	0.0304949	0.0216144	CORO1A/EPB41L3/TLN2/ATP2B2/ATP2B1/PACSIN1/TUBB3/PDXP/CDK5/DCTN1/DGKZ/EVL/MAPT/S100A6/EZR/LCP1/S100A11/DPYSL3/GSN/S100B/RDX/DBNL/DBN1/BAIAP2/PAK1/HPCA/ACTN1/NCKAP1/TWF2/ARHGEF2/PIP5K1C/ABI2/MYO5A/CTNND1/CDC42/NRBP1/APP/CD44/CAPG/VIM/ITGB1/SLC9A3R1/DST/ITGAV	44
advanced	GO:0000323	lytic vacuole	0.00495874	0.0311525	0.0220805	VPS35/CLTC/ATP6V1H/TUBB/KLC2/CLTA/SYNGR1/AP1M1/CALR/NDUFC2/GRIN2B/AHNAK/PRDX6/C3/SQSTM1/MAPK1/NPC2/ATP8A1/SERPINA3/ARRB1/PYGB/HEBP2/TMEM30A/ASAH1/LAMP2/MLC1/GC/AP3D1/AP2A1/GNAI1/AP2A2/AP2M1/AP2B1/AP1G1/SLC30A3/HGS/ATP6V1D/MYO5A/AP1B1/SYT7/GFAP/PADI2/ANXA2/FABP5/ACAN/CP/CAPN2/GYG1/CTSD/TPP1/FTL/SDC4/AGRN/HLA-DRA/VCAN	55
advanced	GO:0005764	lysosome	0.00495874	0.0311525	0.0220805	VPS35/CLTC/ATP6V1H/TUBB/KLC2/CLTA/SYNGR1/AP1M1/CALR/NDUFC2/GRIN2B/AHNAK/PRDX6/C3/SQSTM1/MAPK1/NPC2/ATP8A1/SERPINA3/ARRB1/PYGB/HEBP2/TMEM30A/ASAH1/LAMP2/MLC1/GC/AP3D1/AP2A1/GNAI1/AP2A2/AP2M1/AP2B1/AP1G1/SLC30A3/HGS/ATP6V1D/MYO5A/AP1B1/SYT7/GFAP/PADI2/ANXA2/FABP5/ACAN/CP/CAPN2/GYG1/CTSD/TPP1/FTL/SDC4/AGRN/HLA-DRA/VCAN	55
advanced	GO:0098552	side of membrane	0.00526276	0.0319368	0.0226363	GRIA2/DLG4/ATP2B1/CALR/C2CD2L/GNG4/ANXA5/S100A6/GNG12/EZR/FGG/FGA/FGB/GNA13/IGHG1/IGKC/ITGA7/SLC4A1/SNAP25/AP2A1/GNAI1/CA4/AP2A2/AP2M1/PALM/AP2B1/GNAZ/KRAS/DLG1/GFRA2/GFAP/ANXA1/AQP4/ICAM1/ITGB1/CAPN2/G6PD/HLA-DRA/ITGAV/IGHA1	40
advanced	GO:0043025	neuronal cell body	0.00531792	0.0319368	0.0226363	GRIA2/VPS35/CRMP1/KIF5C/GSK3A/ATP2B2/ATP2B1/SPTBN2/TUBB3/CKB/CDK5/CPLX2/CADM2/DCTN1/DPYSL5/CPLX1/SHANK2/PCSK1/CD200/C4A/MAPT/CPNE6/S100B/PPP1R1B/VGF/HOMER1/PPP2R1A/OLFM1/MAP2/SYNPO/DBNL/BAIAP2/HPCA/ATP1A3/MAP2K4/RTN1/SLC2A3/SLC4A10/ATP1A2/CDC42/SST/APP/APOE/CAPN2/FLNA	45
advanced	GO:0000791	euchromatin	0.00537613	0.0319368	0.0226363	H1-2/H1-0/RUVBL2/H1-3/PADI2/H2AZ1	6
advanced	GO:0098797	plasma membrane protein complex	0.00571497	0.0331601	0.0235034	GRIA2/DLG4/SYNJ1/CLTC/ATP1B1/DLG3/CLTB/CLTA/GRIA3/GRIN1/OLFM3/GRIN2B/GNG4/GJA1/AHNAK/GNG12/GNA13/SORBS1/HSPA2/ITGA7/S100A10/AP2A1/GNAI1/AP2A2/SGIP1/AP2M1/AP2B1/ATP1A3/GNAZ/ATP1A2/DLG1/CTNND1/CACNG3/CDH10/ANXA2/ITGB1/FLNA/HMGB1/HLA-DRA/SLC9A3R1/ITGAV	41
advanced	GO:0032809	neuronal cell body membrane	0.0058627	0.0336263	0.0238339	ATP2B2/ATP2B1/CADM2/HPCA/ATP1A3	5
advanced	GO:0048787	presynaptic active zone membrane	0.00627574	0.0347955	0.0246626	ATP2B2/ATP2B1/STXBP1/STX1A/STX1B/NECTIN1/CDH10	7
advanced	GO:0000786	nucleosome	0.00639978	0.0350933	0.0248736	H1-2/H1-0/MACROH2A1/RUVBL2/H1-4/H2AZ2/H1-3/H2AX/H2AZ1	9
advanced	GO:0030018	Z disc	0.00674584	0.0361954	0.0256548	PPP3CB/SRI/SLC4A1/ACTN2/HOMER1/SYNPO/PAK1/ACTN1/HSPB1/BAG3/PLEC/CSRP1/FLNA/DST	14
advanced	GO:1990351	transporter complex	0.00788459	0.0409834	0.0290485	GRIA2/DLG4/NDUFA10/NDUFA5/ATP1B1/DLG3/NDUFS1/NDUFS3/CYC1/NDUFA9/GRIA3/NDUFC2/NDUFS2/UQCRQ/TTYH1/GRIN1/OLFM3/GRIN2B/UQCR10/ATP8A1/TMEM30A/HSPA2/ATP1A3/ATP1A2/UQCRB/NDUFB9/PRKACA/CACNG3/CLIC1/ANO6/CLIC4/NDUFV1	32
advanced	GO:0009898	cytoplasmic side of plasma membrane	0.00806177	0.0414724	0.029395	DLG4/ATP2B1/C2CD2L/GNG4/S100A6/GNG12/EZR/GNA13/SLC4A1/SNAP25/AP2A1/GNAI1/AP2A2/AP2M1/PALM/AP2B1/GNAZ/KRAS/DLG1/G6PD	20
advanced	GO:1902495	transmembrane transporter complex	0.00904772	0.0456042	0.0323236	GRIA2/DLG4/NDUFA10/NDUFA5/ATP1B1/DLG3/NDUFS1/NDUFS3/CYC1/NDUFA9/GRIA3/NDUFC2/NDUFS2/UQCRQ/TTYH1/GRIN1/OLFM3/GRIN2B/UQCR10/HSPA2/ATP1A3/ATP1A2/UQCRB/NDUFB9/PRKACA/CACNG3/CLIC1/ANO6/CLIC4/NDUFV1	30
advanced	GO:0044297	cell body	0.0101147	0.0499728	0.03542	GRIA2/VPS35/CRMP1/KIF5C/GSK3A/ATP2B2/ATP2B1/SPTBN2/TUBB3/TUBB/CKB/CDK5/CPLX2/CADM2/DCTN1/DPYSL5/CPLX1/SHANK2/PCSK1/CD200/C4A/MAPT/DPYSL3/CPNE6/S100B/PPP1R1B/VGF/HOMER1/PPP2R1A/OLFM1/MAP2/SYNPO/DBNL/BAIAP2/HPCA/ATP1A3/GNAZ/MAP2K4/RTN1/SLC2A3/SLC4A10/ATP1A2/CDC42/SST/GFAP/APP/APOE/CAPN2/FLNA	49

## Sheet: Supplementary Data 7
Gene	Protein	NeuroPro Score (Total)	NeuroPro Score (All Regions)	NeuroPro Score (Vulnerable Regions)	NeuroPro Score (Resistant Regions)	Entorhinal	Hippocampus	Para-hippocampus	Temporal	Frontal	Parietal	Precuneus	Cingulate	Occipital	Sensory	Motor	Cerebellum	Included in Regional Comparison Analysis	Increased in Vulnerable; Unchanged in Resistant	Decreased in Vulnerable; Unchanged in Resistant	Increased in Vulnerable; Increased in Resistant	Decreased in Vulnerable; Decreased in Resistant	Increased in Vulnerable; Decreased in Resistant	Decreased in Vulnerable; Increased in Resistant	Inconsistent	Plaque Protein	NFT Protein	CAA Protein
GFAP	P14136	31	21	21	0	3	3	1	1	12	UNDETECTED	1	UNDETECTED	UNDETECTED	UNDETECTED	UNDETECTED	UNDETECTED	TRUE	TRUE							INCREASED	INCREASED	INCREASED
APP	P05067	28	17	17	0	1	1	1	2	9	1	1	UNDETECTED	1	UNDETECTED	UNDETECTED	UNDETECTED	TRUE	TRUE							INCREASED	INCREASED
CAPG	P40121	20	15	15	0	3	2	UNDETECTED	UNDETECTED	9	1	UNDETECTED	UNDETECTED	UNDETECTED	UNDETECTED	UNDETECTED	UNDETECTED	TRUE	TRUE							INCREASED	INCREASED
HTRA1	Q92743	16	11	11	0	1	1	UNDETECTED	UNDETECTED	8	1	UNDETECTED	UNDETECTED	UNDETECTED	UNDETECTED	UNDETECTED	UNDETECTED	TRUE	TRUE							INCREASED		INCREASED
FABP7	O15540	14	10	10	0	UNDETECTED	UNDETECTED	UNDETECTED	UNDETECTED	8	1	1	UNDETECTED	UNDETECTED	UNDETECTED	UNDETECTED	UNDETECTED	TRUE	TRUE							PRESENT
GNG12	Q9UBI6	15	13	13	0	3	2	UNDETECTED	UNDETECTED	7	UNDETECTED	1	UNDETECTED	UNDETECTED	UNDETECTED	UNDETECTED	UNDETECTED	TRUE	TRUE							PRESENT
PADI2	Q9Y2J8	19	13	13	0	UNDETECTED	3	UNDETECTED	1	7	UNDETECTED	1	1	UNDETECTED	UNDETECTED	UNDETECTED	UNDETECTED	TRUE	TRUE							PRESENT		INCREASED
PLEC	Q15149	16	12	11	0	1	2	UNDETECTED	UNDETECTED	7	UNDETECTED	1	UNDETECTED	UNDETECTED	UNDETECTED	UNDETECTED	UNDETECTED	TRUE	TRUE							PRESENT	PRESENT
NPC2	P61916	9	9	9	0	1	1	UNDETECTED	UNDETECTED	7	UNDETECTED	UNDETECTED	UNDETECTED	UNDETECTED	UNDETECTED	UNDETECTED	UNDETECTED	TRUE	TRUE
UGP2	Q16851	12	9	9	0	1	UNDETECTED	UNDETECTED	UNDETECTED	7	UNDETECTED	UNDETECTED	1	UNDETECTED	UNDETECTED	UNDETECTED	UNDETECTED	TRUE	TRUE							PRESENT
MDK	P21741	14	8	8	0	UNDETECTED	UNDETECTED	UNDETECTED	UNDETECTED	7	1	UNDETECTED	UNDETECTED	UNDETECTED	UNDETECTED	UNDETECTED	UNDETECTED	TRUE	TRUE							INCREASED
SMOC1	Q9H4F8	14	8	8	0	UNDETECTED	UNDETECTED	UNDETECTED	UNDETECTED	7	1	UNDETECTED	UNDETECTED	UNDETECTED	UNDETECTED	UNDETECTED	UNDETECTED	TRUE	TRUE							INCREASED
SQSTM1	Q13501	12	7	7	0	UNDETECTED	UNDETECTED	UNDETECTED	UNDETECTED	7	UNDETECTED	UNDETECTED	UNDETECTED	UNDETECTED	UNDETECTED	UNDETECTED	UNDETECTED	TRUE	TRUE							INCREASED	INCREASED
ANXA1	P04083	18	13	13	0	3	2	1	1	6	UNDETECTED	UNDETECTED	UNDETECTED	UNDETECTED	UNDETECTED	UNDETECTED	UNDETECTED	TRUE	TRUE							INCREASED	PRESENT
PLCD1	P51178	18	12	12	0	2	3	UNDETECTED	UNDETECTED	6	1	UNDETECTED	UNDETECTED	UNDETECTED	UNDETECTED	UNDETECTED	UNDETECTED	TRUE	TRUE							PRESENT		INCREASED
DBI	P07108	14	11	11	0	3	1	UNDETECTED	UNDETECTED	6	UNDETECTED	UNDETECTED	1	UNDETECTED	UNDETECTED	UNDETECTED	UNDETECTED	TRUE	TRUE							PRESENT
ADD3	Q9UEY8	11	9	9	0	1	2	UNDETECTED	UNDETECTED	6	UNDETECTED	UNDETECTED	UNDETECTED	UNDETECTED	UNDETECTED	UNDETECTED	UNDETECTED	TRUE	TRUE							PRESENT
ANO6	Q4KMQ2	10	9	9	0	2	1	UNDETECTED	UNDETECTED	6	UNDETECTED	UNDETECTED	UNDETECTED	UNDETECTED	UNDETECTED	UNDETECTED	UNDETECTED	TRUE	TRUE
ICAM1	P05362	13	9	9	0	2	1	UNDETECTED	UNDETECTED	6	UNDETECTED	UNDETECTED	UNDETECTED	UNDETECTED	UNDETECTED	UNDETECTED	UNDETECTED	TRUE	TRUE							INCREASED
ITGB1	P05556	11	9	9	0	1	2	UNDETECTED	UNDETECTED	6	UNDETECTED	UNDETECTED	UNDETECTED	UNDETECTED	UNDETECTED	UNDETECTED	UNDETECTED	TRUE	TRUE							PRESENT
FHL1	Q13642	13	8	8	0	1	UNDETECTED	UNDETECTED	UNDETECTED	6	1	UNDETECTED	UNDETECTED	UNDETECTED	UNDETECTED	UNDETECTED	UNDETECTED	TRUE	TRUE							PRESENT		INCREASED
HSPB6	O14558	9	8	8	0	1	1	UNDETECTED	UNDETECTED	6	UNDETECTED	UNDETECTED	UNDETECTED	UNDETECTED	UNDETECTED	UNDETECTED	UNDETECTED	TRUE	TRUE							INCREASED
CD99	P14209	7	7	7	0	1	UNDETECTED	UNDETECTED	UNDETECTED	6	UNDETECTED	UNDETECTED	UNDETECTED	UNDETECTED	UNDETECTED	UNDETECTED	UNDETECTED	TRUE	TRUE
NEFM	A5YM63	11	7	6	0	UNDETECTED	UNDETECTED	UNDETECTED	UNDETECTED	6	UNDETECTED	UNDETECTED	UNDETECTED	UNDETECTED	UNDETECTED	UNDETECTED	UNDETECTED	TRUE	TRUE							PRESENT	PRESENT
PLCD3	Q8N3E9	9	7	7	0	UNDETECTED	1	UNDETECTED	UNDETECTED	6	UNDETECTED	UNDETECTED	UNDETECTED	UNDETECTED	UNDETECTED	UNDETECTED	UNDETECTED	TRUE	TRUE							PRESENT
GRHPR	Q9UBQ7	9	6	6	0	UNDETECTED	UNDETECTED	UNDETECTED	UNDETECTED	6	UNDETECTED	UNDETECTED	UNDETECTED	UNDETECTED	UNDETECTED	UNDETECTED	UNDETECTED	TRUE	TRUE							PRESENT
GYG2	O15488	7	6	6	0	UNDETECTED	UNDETECTED	UNDETECTED	UNDETECTED	6	UNDETECTED	UNDETECTED	UNDETECTED	UNDETECTED	UNDETECTED	UNDETECTED	UNDETECTED	TRUE	TRUE
PGLS	O95336	9	6	6	0	UNDETECTED	UNDETECTED	UNDETECTED	UNDETECTED	6	UNDETECTED	UNDETECTED	UNDETECTED	UNDETECTED	UNDETECTED	UNDETECTED	UNDETECTED	TRUE	TRUE							PRESENT
AK1	P00568	16	9	9	0	1	2	UNDETECTED	UNDETECTED	5	1	UNDETECTED	UNDETECTED	UNDETECTED	UNDETECTED	UNDETECTED	UNDETECTED	TRUE	TRUE							PRESENT	PRESENT	INCREASED
PSAT1	Q9Y617	14	9	9	0	1	2	1	UNDETECTED	5	UNDETECTED	UNDETECTED	UNDETECTED	UNDETECTED	UNDETECTED	UNDETECTED	UNDETECTED	TRUE	TRUE							PRESENT	PRESENT	INCREASED
SELENBP1	Q13228	11	9	9	0	1	1	UNDETECTED	UNDETECTED	5	UNDETECTED	UNDETECTED	1	1	UNDETECTED	UNDETECTED	UNDETECTED	TRUE	TRUE							PRESENT
SYNM	O15061	11	9	9	0	3	1	UNDETECTED	UNDETECTED	5	UNDETECTED	UNDETECTED	UNDETECTED	UNDETECTED	UNDETECTED	UNDETECTED	UNDETECTED	TRUE	TRUE							PRESENT
CAPNS1	P04632	11	8	8	0	2	UNDETECTED	UNDETECTED	UNDETECTED	5	UNDETECTED	UNDETECTED	1	UNDETECTED	UNDETECTED	UNDETECTED	UNDETECTED	TRUE	TRUE							PRESENT
ENO1	P06733	13	8	8	0	UNDETECTED	2	UNDETECTED	1	5	UNDETECTED	UNDETECTED	UNDETECTED	UNDETECTED	UNDETECTED	UNDETECTED	UNDETECTED	TRUE	TRUE							PRESENT	INCREASED
LHPP	Q9H008	10	8	8	0	1	1	UNDETECTED	UNDETECTED	5	UNDETECTED	1	UNDETECTED	UNDETECTED	UNDETECTED	UNDETECTED	UNDETECTED	TRUE	TRUE							INCREASED
PLSCR4	Q9NRQ2	10	8	8	0	2	1	UNDETECTED	UNDETECTED	5	UNDETECTED	UNDETECTED	UNDETECTED	UNDETECTED	UNDETECTED	UNDETECTED	UNDETECTED	TRUE	TRUE							PRESENT
HEBP2	Q9Y5Z4	8	7	7	0	1	1	UNDETECTED	UNDETECTED	5	UNDETECTED	UNDETECTED	UNDETECTED	UNDETECTED	UNDETECTED	UNDETECTED	UNDETECTED	TRUE	TRUE
NEFH	P12036	10	7	6	0	UNDETECTED	1	UNDETECTED	UNDETECTED	5	UNDETECTED	UNDETECTED	UNDETECTED	UNDETECTED	UNDETECTED	UNDETECTED	UNDETECTED	TRUE	TRUE							PRESENT	PRESENT
NEFL	P07196	10	7	6	0	UNDETECTED	UNDETECTED	UNDETECTED	1	5	UNDETECTED	UNDETECTED	UNDETECTED	UNDETECTED	UNDETECTED	UNDETECTED	UNDETECTED	TRUE	TRUE							PRESENT	PRESENT
PAFAH1B3	Q15102	12	7	7	0	UNDETECTED	1	UNDETECTED	UNDETECTED	5	1	UNDETECTED	UNDETECTED	UNDETECTED	UNDETECTED	UNDETECTED	UNDETECTED	TRUE	TRUE							PRESENT		INCREASED
TJP2	Q9UDY2	9	7	7	0	1	UNDETECTED	1	UNDETECTED	5	UNDETECTED	UNDETECTED	UNDETECTED	UNDETECTED	UNDETECTED	UNDETECTED	UNDETECTED	TRUE	TRUE							PRESENT
TKT	P29401	11	7	7	0	UNDETECTED	UNDETECTED	UNDETECTED	1	5	1	UNDETECTED	UNDETECTED	UNDETECTED	UNDETECTED	UNDETECTED	UNDETECTED	TRUE	TRUE							PRESENT	PRESENT
FLT1	P17948	11	6	6	0	UNDETECTED	UNDETECTED	UNDETECTED	UNDETECTED	5	1	UNDETECTED	UNDETECTED	UNDETECTED	UNDETECTED	UNDETECTED	UNDETECTED	TRUE	TRUE							INCREASED		INCREASED
PTRHD1	Q6GMV3	8	6	6	0	UNDETECTED	UNDETECTED	UNDETECTED	UNDETECTED	5	UNDETECTED	1	UNDETECTED	UNDETECTED	UNDETECTED	UNDETECTED	UNDETECTED	TRUE	TRUE							INCREASED
AKR1B1	P15121	10	5	5	0	UNDETECTED	UNDETECTED	UNDETECTED	UNDETECTED	5	UNDETECTED	UNDETECTED	UNDETECTED	UNDETECTED	UNDETECTED	UNDETECTED	UNDETECTED	TRUE	TRUE							PRESENT	PRESENT	INCREASED
CLDN10	P78369	5	5	5	0	UNDETECTED	UNDETECTED	UNDETECTED	UNDETECTED	5	UNDETECTED	UNDETECTED	UNDETECTED	UNDETECTED	UNDETECTED	UNDETECTED	UNDETECTED	TRUE	TRUE
COL25A1	Q9BXS0	10	5	5	0	UNDETECTED	UNDETECTED	UNDETECTED	UNDETECTED	5	UNDETECTED	UNDETECTED	UNDETECTED	UNDETECTED	UNDETECTED	UNDETECTED	UNDETECTED	TRUE	TRUE							INCREASED	INCREASED
HNRNPM	A0A087X0X3	9	5	5	0	UNDETECTED	UNDETECTED	UNDETECTED	UNDETECTED	5	UNDETECTED	UNDETECTED	UNDETECTED	UNDETECTED	UNDETECTED	UNDETECTED	UNDETECTED	TRUE	TRUE							PRESENT	DECREASED
HTATSF1	O43719	5	5	5	0	UNDETECTED	UNDETECTED	UNDETECTED	UNDETECTED	5	UNDETECTED	UNDETECTED	UNDETECTED	UNDETECTED	UNDETECTED	UNDETECTED	UNDETECTED	TRUE	TRUE
NTN1	O95631	10	5	5	0	UNDETECTED	UNDETECTED	UNDETECTED	UNDETECTED	5	UNDETECTED	UNDETECTED	UNDETECTED	UNDETECTED	UNDETECTED	UNDETECTED	UNDETECTED	TRUE	TRUE							INCREASED
PLXNB1	O43157	7	5	5	0	UNDETECTED	UNDETECTED	UNDETECTED	UNDETECTED	5	UNDETECTED	UNDETECTED	UNDETECTED	UNDETECTED	UNDETECTED	UNDETECTED	UNDETECTED	TRUE	TRUE							PRESENT
CAPS	Q13938	13	11	11	0	4	2	1	UNDETECTED	4	UNDETECTED	UNDETECTED	UNDETECTED	UNDETECTED	UNDETECTED	UNDETECTED	UNDETECTED	TRUE	TRUE							INCREASED
MSN	P26038	13	10	10	0	3	1	1	UNDETECTED	4	UNDETECTED	UNDETECTED	1	UNDETECTED	UNDETECTED	UNDETECTED	UNDETECTED	TRUE	TRUE							INCREASED	PRESENT
VIM	P08670	16	10	10	0	3	3	UNDETECTED	UNDETECTED	4	UNDETECTED	UNDETECTED	UNDETECTED	UNDETECTED	UNDETECTED	UNDETECTED	UNDETECTED	TRUE	TRUE							INCREASED	INCREASED
PGD	P52209	13	9	9	0	1	1	UNDETECTED	1	4	UNDETECTED	1	1	UNDETECTED	UNDETECTED	UNDETECTED	UNDETECTED	TRUE	TRUE							PRESENT	PRESENT
CAPN2	P17655	11	8	8	0	1	1	UNDETECTED	1	4	UNDETECTED	1	UNDETECTED	UNDETECTED	UNDETECTED	UNDETECTED	UNDETECTED	TRUE	TRUE							PRESENT
PGM2	Q96G03	10	8	8	0	2	1	UNDETECTED	UNDETECTED	4	UNDETECTED	UNDETECTED	1	UNDETECTED	UNDETECTED	UNDETECTED	UNDETECTED	TRUE	TRUE							INCREASED
SEPTIN2	Q15019	11	8	8	0	1	1	UNDETECTED	1	4	UNDETECTED	UNDETECTED	1	UNDETECTED	UNDETECTED	UNDETECTED	UNDETECTED	TRUE	TRUE							PRESENT	PRESENT
TPP1	O14773	10	8	8	0	1	1	UNDETECTED	UNDETECTED	4	UNDETECTED	1	1	UNDETECTED	UNDETECTED	UNDETECTED	UNDETECTED	TRUE	TRUE							INCREASED
CD109	Q6YHK3	8	7	7	0	1	1	UNDETECTED	UNDETECTED	4	1	UNDETECTED	UNDETECTED	UNDETECTED	UNDETECTED	UNDETECTED	UNDETECTED	TRUE	TRUE
GNA13	Q14344	9	7	7	0	1	2	UNDETECTED	UNDETECTED	4	UNDETECTED	UNDETECTED	UNDETECTED	UNDETECTED	UNDETECTED	UNDETECTED	UNDETECTED	TRUE	TRUE							PRESENT
ADH5	P11766	8	6	6	0	1	1	UNDETECTED	UNDETECTED	4	UNDETECTED	UNDETECTED	UNDETECTED	UNDETECTED	UNDETECTED	UNDETECTED	UNDETECTED	TRUE	TRUE							PRESENT
GAPDH	P04406	11	6	6	0	UNDETECTED	UNDETECTED	UNDETECTED	1	4	UNDETECTED	1	UNDETECTED	UNDETECTED	UNDETECTED	UNDETECTED	UNDETECTED	TRUE	TRUE							PRESENT	PRESENT
PGM3	O95394	8	6	6	0	UNDETECTED	1	1	UNDETECTED	4	UNDETECTED	UNDETECTED	UNDETECTED	UNDETECTED	UNDETECTED	UNDETECTED	UNDETECTED	TRUE	TRUE							PRESENT
PHGDH	O43175	11	6	6	0	1	1	UNDETECTED	UNDETECTED	4	UNDETECTED	UNDETECTED	UNDETECTED	UNDETECTED	UNDETECTED	UNDETECTED	UNDETECTED	TRUE	TRUE							PRESENT	PRESENT	INCREASED
RPS6KA2	Q15349	7	6	6	0	UNDETECTED	1	UNDETECTED	UNDETECTED	4	UNDETECTED	1	UNDETECTED	UNDETECTED	UNDETECTED	UNDETECTED	UNDETECTED	TRUE	TRUE							PRESENT
SAMHD1	Q9Y3Z3	7	6	6	0	1	1	UNDETECTED	UNDETECTED	4	UNDETECTED	UNDETECTED	UNDETECTED	UNDETECTED	UNDETECTED	UNDETECTED	UNDETECTED	TRUE	TRUE							INCREASED
SDC4	P31431	10	6	6	0	1	1	UNDETECTED	UNDETECTED	4	UNDETECTED	UNDETECTED	UNDETECTED	UNDETECTED	UNDETECTED	UNDETECTED	UNDETECTED	TRUE	TRUE							INCREASED
ABHD14B	Q96IU4	8	5	5	0	UNDETECTED	1	UNDETECTED	UNDETECTED	4	UNDETECTED	UNDETECTED	UNDETECTED	UNDETECTED	UNDETECTED	UNDETECTED	UNDETECTED	TRUE	TRUE							INCREASED		INCREASED
APRT	P07741	9	5	5	0	1	UNDETECTED	UNDETECTED	UNDETECTED	4	UNDETECTED	UNDETECTED	UNDETECTED	UNDETECTED	UNDETECTED	UNDETECTED	UNDETECTED	TRUE	TRUE							PRESENT		INCREASED
ERLIN2	O94905	8	5	5	0	UNDETECTED	UNDETECTED	UNDETECTED	1	4	UNDETECTED	UNDETECTED	UNDETECTED	UNDETECTED	UNDETECTED	UNDETECTED	UNDETECTED	TRUE	TRUE							DECREASED
FBXO2	Q9UK22	9	5	5	0	UNDETECTED	UNDETECTED	UNDETECTED	UNDETECTED	4	UNDETECTED	1	UNDETECTED	UNDETECTED	UNDETECTED	UNDETECTED	UNDETECTED	TRUE	TRUE							PRESENT		INCREASED
H2AZ2	Q71UI9	7	5	5	0	1	UNDETECTED	UNDETECTED	UNDETECTED	4	UNDETECTED	UNDETECTED	UNDETECTED	UNDETECTED	UNDETECTED	UNDETECTED	UNDETECTED	TRUE	TRUE							PRESENT
IGFBP5	P24593	6	5	5	0	UNDETECTED	UNDETECTED	UNDETECTED	UNDETECTED	4	1	UNDETECTED	UNDETECTED	UNDETECTED	UNDETECTED	UNDETECTED	UNDETECTED	TRUE	TRUE
ITGAV	P06756	7	5	5	0	1	UNDETECTED	UNDETECTED	UNDETECTED	4	UNDETECTED	UNDETECTED	UNDETECTED	UNDETECTED	UNDETECTED	UNDETECTED	UNDETECTED	TRUE	TRUE							PRESENT
LDHB	P07195	8	5	5	0	UNDETECTED	UNDETECTED	UNDETECTED	UNDETECTED	4	UNDETECTED	UNDETECTED	1	UNDETECTED	UNDETECTED	UNDETECTED	UNDETECTED	TRUE	TRUE							PRESENT	PRESENT
PLXDC2	Q6UX71	5	5	5	0	UNDETECTED	UNDETECTED	UNDETECTED	UNDETECTED	4	1	UNDETECTED	UNDETECTED	UNDETECTED	UNDETECTED	UNDETECTED	UNDETECTED	TRUE	TRUE
PTGR2	Q8N8N7	5	5	5	0	1	UNDETECTED	UNDETECTED	UNDETECTED	4	UNDETECTED	UNDETECTED	UNDETECTED	UNDETECTED	UNDETECTED	UNDETECTED	UNDETECTED	TRUE	TRUE
PYGB	P11216	9	5	5	0	UNDETECTED	UNDETECTED	UNDETECTED	1	4	UNDETECTED	UNDETECTED	UNDETECTED	UNDETECTED	UNDETECTED	UNDETECTED	UNDETECTED	TRUE	TRUE							PRESENT	PRESENT
RANGAP1	P46060	7	5	5	0	UNDETECTED	UNDETECTED	UNDETECTED	UNDETECTED	4	1	UNDETECTED	UNDETECTED	UNDETECTED	UNDETECTED	UNDETECTED	UNDETECTED	TRUE	TRUE							PRESENT
TMPO	P42167	8	5	5	0	UNDETECTED	1	UNDETECTED	UNDETECTED	4	UNDETECTED	UNDETECTED	UNDETECTED	UNDETECTED	UNDETECTED	UNDETECTED	UNDETECTED	TRUE	TRUE							INCREASED	PRESENT
GSTP1	P09211	14	7	7	0	1	2	UNDETECTED	1	3	UNDETECTED	UNDETECTED	UNDETECTED	UNDETECTED	UNDETECTED	UNDETECTED	UNDETECTED	TRUE	TRUE							PRESENT	PRESENT	INCREASED
SPP1	P10451	7	7	7	0	2	1	UNDETECTED	UNDETECTED	3	UNDETECTED	UNDETECTED	1	UNDETECTED	UNDETECTED	UNDETECTED	UNDETECTED	TRUE	TRUE
SRI	P30626	10	7	7	0	2	1	UNDETECTED	UNDETECTED	3	UNDETECTED	UNDETECTED	1	UNDETECTED	UNDETECTED	UNDETECTED	UNDETECTED	TRUE	TRUE							PRESENT	PRESENT
ANXA4	P09525	8	6	6	0	1	1	UNDETECTED	UNDETECTED	3	UNDETECTED	UNDETECTED	1	UNDETECTED	UNDETECTED	UNDETECTED	UNDETECTED	TRUE	TRUE							PRESENT
BDH2	Q9BUT1	8	6	6	0	2	UNDETECTED	1	UNDETECTED	3	UNDETECTED	UNDETECTED	UNDETECTED	UNDETECTED	UNDETECTED	UNDETECTED	UNDETECTED	TRUE	TRUE							PRESENT
COTL1	Q14019	11	6	6	0	UNDETECTED	2	UNDETECTED	UNDETECTED	3	UNDETECTED	UNDETECTED	1	UNDETECTED	UNDETECTED	UNDETECTED	UNDETECTED	TRUE	TRUE							PRESENT		INCREASED
GPD1	P21695	6	6	6	0	1	UNDETECTED	UNDETECTED	1	3	UNDETECTED	UNDETECTED	1	UNDETECTED	UNDETECTED	UNDETECTED	UNDETECTED	TRUE	TRUE
GSN	P06396	9	6	6	0	1	1	UNDETECTED	1	3	UNDETECTED	UNDETECTED	UNDETECTED	UNDETECTED	UNDETECTED	UNDETECTED	UNDETECTED	TRUE	TRUE							PRESENT	PRESENT
HMGB1	P09429	10	6	6	0	1	1	UNDETECTED	UNDETECTED	3	UNDETECTED	UNDETECTED	1	UNDETECTED	UNDETECTED	UNDETECTED	UNDETECTED	TRUE	TRUE							INCREASED		INCREASED
ITGA7	Q13683	6	6	6	0	1	1	UNDETECTED	UNDETECTED	3	UNDETECTED	UNDETECTED	1	UNDETECTED	UNDETECTED	UNDETECTED	UNDETECTED	TRUE	TRUE
LGALS3	P17931	10	6	6	0	2	1	UNDETECTED	UNDETECTED	3	UNDETECTED	UNDETECTED	UNDETECTED	UNDETECTED	UNDETECTED	UNDETECTED	UNDETECTED	TRUE	TRUE							PRESENT		INCREASED
SH3BGRL	O75368	9	6	6	0	1	1	UNDETECTED	UNDETECTED	3	UNDETECTED	UNDETECTED	1	UNDETECTED	UNDETECTED	UNDETECTED	UNDETECTED	TRUE	TRUE							PRESENT	PRESENT
CRYL1	Q9Y2S2	8	5	5	0	1	1	UNDETECTED	UNDETECTED	3	UNDETECTED	UNDETECTED	UNDETECTED	UNDETECTED	UNDETECTED	UNDETECTED	UNDETECTED	TRUE	TRUE							PRESENT
DDAH2	O95865	10	5	5	0	1	UNDETECTED	UNDETECTED	1	3	UNDETECTED	UNDETECTED	UNDETECTED	UNDETECTED	UNDETECTED	UNDETECTED	UNDETECTED	TRUE	TRUE							PRESENT		INCREASED
HLA-DRA	P01903	8	5	5	0	1	1	UNDETECTED	UNDETECTED	3	UNDETECTED	UNDETECTED	UNDETECTED	UNDETECTED	UNDETECTED	UNDETECTED	UNDETECTED	TRUE	TRUE							INCREASED
HSPA2	P54652	7	5	5	0	1	1	UNDETECTED	UNDETECTED	3	UNDETECTED	UNDETECTED	UNDETECTED	UNDETECTED	UNDETECTED	UNDETECTED	UNDETECTED	TRUE	TRUE							PRESENT
IDH1	O75874	7	5	5	0	UNDETECTED	UNDETECTED	UNDETECTED	UNDETECTED	3	UNDETECTED	1	1	UNDETECTED	UNDETECTED	UNDETECTED	UNDETECTED	TRUE	TRUE							PRESENT
LLGL1	Q15334	7	5	5	0	1	UNDETECTED	1	UNDETECTED	3	UNDETECTED	UNDETECTED	UNDETECTED	UNDETECTED	UNDETECTED	UNDETECTED	UNDETECTED	TRUE	TRUE							PRESENT
LMNA	P02545	8	5	5	0	1	1	UNDETECTED	UNDETECTED	3	UNDETECTED	UNDETECTED	UNDETECTED	UNDETECTED	UNDETECTED	UNDETECTED	UNDETECTED	TRUE	TRUE							PRESENT	PRESENT
RBKS	Q9H477	5	5	5	0	1	UNDETECTED	UNDETECTED	UNDETECTED	3	UNDETECTED	1	UNDETECTED	UNDETECTED	UNDETECTED	UNDETECTED	UNDETECTED	TRUE	TRUE
TCEAL3	Q969E4	7	5	5	0	UNDETECTED	UNDETECTED	1	UNDETECTED	3	UNDETECTED	UNDETECTED	1	UNDETECTED	UNDETECTED	UNDETECTED	UNDETECTED	TRUE	TRUE							PRESENT
LGALS1	P09382	10	8	8	0	2	3	UNDETECTED	UNDETECTED	2	UNDETECTED	UNDETECTED	1	UNDETECTED	UNDETECTED	UNDETECTED	UNDETECTED	TRUE	TRUE							PRESENT
FTL	P02792	10	7	7	0	1	1	UNDETECTED	2	2	UNDETECTED	UNDETECTED	1	UNDETECTED	UNDETECTED	UNDETECTED	UNDETECTED	TRUE	TRUE							INCREASED
HEPACAM	Q14CZ8	10	7	7	0	2	2	UNDETECTED	UNDETECTED	2	UNDETECTED	UNDETECTED	1	UNDETECTED	UNDETECTED	UNDETECTED	UNDETECTED	TRUE	TRUE							PRESENT	PRESENT
QPRT	Q15274	8	7	7	0	3	1	UNDETECTED	UNDETECTED	2	UNDETECTED	UNDETECTED	1	UNDETECTED	UNDETECTED	UNDETECTED	UNDETECTED	TRUE	TRUE							PRESENT
ALDH9A1	P49189	9	6	6	0	1	1	UNDETECTED	UNDETECTED	2	UNDETECTED	UNDETECTED	1	1	UNDETECTED	UNDETECTED	UNDETECTED	TRUE	TRUE							PRESENT	PRESENT
CLIC1	O00299	11	6	6	0	1	2	1	UNDETECTED	2	UNDETECTED	UNDETECTED	UNDETECTED	UNDETECTED	UNDETECTED	UNDETECTED	UNDETECTED	TRUE	TRUE							INCREASED		INCREASED
PSME1	Q06323	8	6	6	0	2	2	UNDETECTED	UNDETECTED	2	UNDETECTED	UNDETECTED	UNDETECTED	UNDETECTED	UNDETECTED	UNDETECTED	UNDETECTED	TRUE	TRUE							INCREASED
TNC	P24821	11	6	6	0	1	2	1	UNDETECTED	2	UNDETECTED	UNDETECTED	UNDETECTED	UNDETECTED	UNDETECTED	UNDETECTED	UNDETECTED	TRUE	TRUE							PRESENT		INCREASED
AGRN	O00468	9	5	5	0	1	1	UNDETECTED	UNDETECTED	2	UNDETECTED	UNDETECTED	1	UNDETECTED	UNDETECTED	UNDETECTED	UNDETECTED	TRUE	TRUE							INCREASED
CTSD	P07339	11	5	5	0	1	1	UNDETECTED	UNDETECTED	2	UNDETECTED	UNDETECTED	1	UNDETECTED	UNDETECTED	UNDETECTED	UNDETECTED	TRUE	TRUE							INCREASED	PRESENT
FGF1	P05230	7	5	5	0	1	2	UNDETECTED	UNDETECTED	2	UNDETECTED	UNDETECTED	UNDETECTED	UNDETECTED	UNDETECTED	UNDETECTED	UNDETECTED	TRUE	TRUE							INCREASED
GPX1	Q7L4Q3	6	5	4	0	1	1	UNDETECTED	UNDETECTED	2	UNDETECTED	UNDETECTED	UNDETECTED	UNDETECTED	UNDETECTED	UNDETECTED	UNDETECTED	TRUE	TRUE							PRESENT
H1-3	P16402	5	5	5	0	1	1	UNDETECTED	1	2	UNDETECTED	UNDETECTED	UNDETECTED	UNDETECTED	UNDETECTED	UNDETECTED	UNDETECTED	TRUE	TRUE
HMGA1	P17096	5	5	5	0	1	1	UNDETECTED	UNDETECTED	2	UNDETECTED	UNDETECTED	1	UNDETECTED	UNDETECTED	UNDETECTED	UNDETECTED	TRUE	TRUE
S100A10	P60903	6	5	5	0	1	2	UNDETECTED	UNDETECTED	2	UNDETECTED	UNDETECTED	UNDETECTED	UNDETECTED	UNDETECTED	UNDETECTED	UNDETECTED	TRUE	TRUE							INCREASED
SLC9A3R1	O14745	8	5	5	0	2	1	UNDETECTED	UNDETECTED	2	UNDETECTED	UNDETECTED	UNDETECTED	UNDETECTED	UNDETECTED	UNDETECTED	UNDETECTED	TRUE	TRUE							PRESENT
SRSF1	Q07955	8	5	5	0	2	1	UNDETECTED	UNDETECTED	2	UNDETECTED	UNDETECTED	UNDETECTED	UNDETECTED	UNDETECTED	UNDETECTED	UNDETECTED	TRUE	TRUE							PRESENT	PRESENT
FLNA	P21333	10	6	6	0	2	2	1	UNDETECTED	1	UNDETECTED	UNDETECTED	UNDETECTED	UNDETECTED	UNDETECTED	UNDETECTED	UNDETECTED	TRUE	TRUE							PRESENT
ALB	P02768	5	5	5	0	1	1	1	1	1	UNDETECTED	UNDETECTED	UNDETECTED	UNDETECTED	UNDETECTED	UNDETECTED	UNDETECTED	TRUE	TRUE
MLC1	Q15049	7	5	5	0	2	2	UNDETECTED	UNDETECTED	1	UNDETECTED	UNDETECTED	UNDETECTED	UNDETECTED	UNDETECTED	UNDETECTED	UNDETECTED	TRUE	TRUE							PRESENT
SLC39A12	Q504Y0	5	5	5	0	1	2	UNDETECTED	UNDETECTED	1	UNDETECTED	UNDETECTED	1	UNDETECTED	UNDETECTED	UNDETECTED	UNDETECTED	TRUE	TRUE
SOD2	P04179	7	5	4	0	1	1	UNDETECTED	UNDETECTED	1	UNDETECTED	UNDETECTED	1	UNDETECTED	UNDETECTED	UNDETECTED	UNDETECTED	TRUE	TRUE							PRESENT	PRESENT
TAGLN2	P37802	8	6	6	0	2	2	UNDETECTED	1	UNDETECTED	UNDETECTED	UNDETECTED	1	UNDETECTED	UNDETECTED	UNDETECTED	UNDETECTED	TRUE	TRUE							PRESENT
TWF2	Q6IBS0	10	6	6	0	-2	-2	-1	UNDETECTED	-1	UNDETECTED	UNDETECTED	UNDETECTED	UNDETECTED	UNDETECTED	UNDETECTED	UNDETECTED	TRUE		TRUE						PRESENT
ATP2B3	Q16720	7	5	5	0	-2	UNDETECTED	UNDETECTED	-2	-1	UNDETECTED	UNDETECTED	UNDETECTED	UNDETECTED	UNDETECTED	UNDETECTED	UNDETECTED	TRUE		TRUE						PRESENT
DSTN	P60981	8	5	5	0	-2	-1	UNDETECTED	UNDETECTED	-1	UNDETECTED	UNDETECTED	-1	UNDETECTED	UNDETECTED	UNDETECTED	UNDETECTED	TRUE		TRUE						PRESENT	PRESENT
DUSP3	P51452	9	5	5	0	-2	-1	UNDETECTED	UNDETECTED	-1	UNDETECTED	UNDETECTED	-1	UNDETECTED	UNDETECTED	UNDETECTED	UNDETECTED	TRUE		TRUE						PRESENT		INCREASED
ELOB	Q15370	7	5	5	0	-1	-1	-1	UNDETECTED	-1	UNDETECTED	-1	UNDETECTED	UNDETECTED	UNDETECTED	UNDETECTED	UNDETECTED	TRUE		TRUE						PRESENT
PPP3CB	P16298	8	5	5	0	-1	-2	-1	UNDETECTED	-1	UNDETECTED	UNDETECTED	UNDETECTED	UNDETECTED	UNDETECTED	UNDETECTED	UNDETECTED	TRUE		TRUE						PRESENT	PRESENT
RPS4X	P62701	7	5	5	0	-2	UNDETECTED	UNDETECTED	-1	-1	UNDETECTED	-1	UNDETECTED	UNDETECTED	UNDETECTED	UNDETECTED	UNDETECTED	TRUE		TRUE						PRESENT
STRAP	Q9Y3F4	6	5	5	0	-2	-1	UNDETECTED	UNDETECTED	-1	UNDETECTED	-1	UNDETECTED	UNDETECTED	UNDETECTED	UNDETECTED	UNDETECTED	TRUE		TRUE						PRESENT
VAMP2	P63027	8	5	5	0	-2	-1	-1	UNDETECTED	-1	UNDETECTED	UNDETECTED	UNDETECTED	UNDETECTED	UNDETECTED	UNDETECTED	UNDETECTED	TRUE		TRUE						PRESENT	PRESENT
YARS1	P54577	8	5	5	0	-2	-1	UNDETECTED	UNDETECTED	-1	UNDETECTED	UNDETECTED	-1	UNDETECTED	UNDETECTED	UNDETECTED	UNDETECTED	TRUE		TRUE						PRESENT
DIRAS2	Q96HU8	10	7	7	0	-2	-1	-1	UNDETECTED	-2	UNDETECTED	UNDETECTED	-1	UNDETECTED	UNDETECTED	UNDETECTED	UNDETECTED	TRUE		TRUE						PRESENT
PDCD6IP	Q8WUM4	10	6	6	0	-2	-1	UNDETECTED	UNDETECTED	-2	UNDETECTED	UNDETECTED	-1	UNDETECTED	UNDETECTED	UNDETECTED	UNDETECTED	TRUE		TRUE						PRESENT
PPP2CA	P67775	8	6	6	0	-2	-2	UNDETECTED	UNDETECTED	-2	UNDETECTED	UNDETECTED	UNDETECTED	UNDETECTED	UNDETECTED	UNDETECTED	UNDETECTED	TRUE		TRUE						PRESENT
AGPAT1	Q99943	6	5	5	0	-1	UNDETECTED	UNDETECTED	UNDETECTED	-2	-1	UNDETECTED	-1	UNDETECTED	UNDETECTED	UNDETECTED	UNDETECTED	TRUE		TRUE
AP1B1	Q10567	8	5	5	0	-2	-1	UNDETECTED	UNDETECTED	-2	UNDETECTED	UNDETECTED	UNDETECTED	UNDETECTED	UNDETECTED	UNDETECTED	UNDETECTED	TRUE		TRUE						PRESENT
COPS4	Q9BT78	9	5	5	0	-1	-2	UNDETECTED	UNDETECTED	-2	UNDETECTED	UNDETECTED	UNDETECTED	UNDETECTED	UNDETECTED	UNDETECTED	UNDETECTED	TRUE		TRUE						PRESENT		INCREASED
DNM1	Q05193	10	5	5	0	-1	-1	UNDETECTED	UNDETECTED	-2	UNDETECTED	UNDETECTED	-1	UNDETECTED	UNDETECTED	UNDETECTED	UNDETECTED	TRUE		TRUE						INCREASED	PRESENT
EHD3	Q9NZN3	7	5	5	0	-1	-1	UNDETECTED	UNDETECTED	-2	UNDETECTED	UNDETECTED	-1	UNDETECTED	UNDETECTED	UNDETECTED	UNDETECTED	TRUE		TRUE						PRESENT
FXYD7	P58549	6	5	5	0	-1	UNDETECTED	-1	-1	-2	UNDETECTED	UNDETECTED	UNDETECTED	UNDETECTED	UNDETECTED	UNDETECTED	UNDETECTED	TRUE		TRUE						DECREASED
PACS1	Q6VY07	8	5	5	0	-1	UNDETECTED	UNDETECTED	UNDETECTED	-2	UNDETECTED	-1	-1	UNDETECTED	UNDETECTED	UNDETECTED	UNDETECTED	TRUE		TRUE						PRESENT	INCREASED
RASAL1	O95294	8	5	5	0	-1	UNDETECTED	UNDETECTED	UNDETECTED	-2	UNDETECTED	-1	-1	UNDETECTED	UNDETECTED	UNDETECTED	UNDETECTED	TRUE		TRUE						PRESENT
SLC17A7	Q9P2U7	7	5	5	0	-1	-1	UNDETECTED	UNDETECTED	-2	UNDETECTED	UNDETECTED	-1	UNDETECTED	UNDETECTED	UNDETECTED	UNDETECTED	TRUE		TRUE						PRESENT
STX1B	P61266	9	5	5	0	-2	-1	UNDETECTED	UNDETECTED	-2	UNDETECTED	UNDETECTED	UNDETECTED	UNDETECTED	UNDETECTED	UNDETECTED	UNDETECTED	TRUE		TRUE						PRESENT	PRESENT
CLTC	Q00610	11	8	8	0	-2	-1	UNDETECTED	-1	-3	UNDETECTED	UNDETECTED	UNDETECTED	-1	UNDETECTED	UNDETECTED	UNDETECTED	TRUE		TRUE						PRESENT	PRESENT
ATP2B1	P20020	10	7	7	0	-1	-1	UNDETECTED	-1	-3	UNDETECTED	UNDETECTED	-1	UNDETECTED	UNDETECTED	UNDETECTED	UNDETECTED	TRUE		TRUE						PRESENT	PRESENT
SLC25A22	Q9H936	9	7	7	0	-1	-1	UNDETECTED	-1	-3	UNDETECTED	-1	UNDETECTED	UNDETECTED	UNDETECTED	UNDETECTED	UNDETECTED	TRUE		TRUE						PRESENT
TUBB3	Q13509	10	7	7	0	-2	-1	UNDETECTED	-1	-3	UNDETECTED	UNDETECTED	UNDETECTED	UNDETECTED	UNDETECTED	UNDETECTED	UNDETECTED	TRUE		TRUE						PRESENT	PRESENT
ABI2	Q9NYB9	9	6	6	0	UNDETECTED	-1	-1	UNDETECTED	-3	UNDETECTED	-1	UNDETECTED	UNDETECTED	UNDETECTED	UNDETECTED	UNDETECTED	TRUE		TRUE						PRESENT
ATP1B1	P05026	9	6	6	0	-1	-1	UNDETECTED	UNDETECTED	-3	-1	UNDETECTED	UNDETECTED	UNDETECTED	UNDETECTED	UNDETECTED	UNDETECTED	TRUE		TRUE						PRESENT	PRESENT
DLG1	Q12959	9	6	6	0	-3	UNDETECTED	UNDETECTED	UNDETECTED	-3	UNDETECTED	UNDETECTED	UNDETECTED	UNDETECTED	UNDETECTED	UNDETECTED	UNDETECTED	TRUE		TRUE						PRESENT
DMTN	Q08495	9	6	6	0	UNDETECTED	-2	-1	UNDETECTED	-3	UNDETECTED	UNDETECTED	UNDETECTED	UNDETECTED	UNDETECTED	UNDETECTED	UNDETECTED	TRUE		TRUE						PRESENT	PRESENT
NRBP1	Q9UHY1	7	6	6	0	-1	-1	UNDETECTED	UNDETECTED	-3	UNDETECTED	UNDETECTED	-1	UNDETECTED	UNDETECTED	UNDETECTED	UNDETECTED	TRUE		TRUE
PPM1H	Q9ULR3	10	6	6	0	-2	UNDETECTED	UNDETECTED	UNDETECTED	-3	UNDETECTED	-1	UNDETECTED	UNDETECTED	UNDETECTED	UNDETECTED	UNDETECTED	TRUE		TRUE						PRESENT
ACTN1	P12814	11	5	5	0	UNDETECTED	-1	UNDETECTED	UNDETECTED	-3	UNDETECTED	UNDETECTED	-1	UNDETECTED	UNDETECTED	UNDETECTED	UNDETECTED	TRUE		TRUE						PRESENT
C2CD2L	O14523	6	5	5	0	-1	-1	UNDETECTED	UNDETECTED	-3	UNDETECTED	UNDETECTED	UNDETECTED	UNDETECTED	UNDETECTED	UNDETECTED	UNDETECTED	TRUE		TRUE						PRESENT
CYRIB	Q9NUQ9	8	5	5	0	-1	-1	UNDETECTED	UNDETECTED	-3	UNDETECTED	UNDETECTED	UNDETECTED	UNDETECTED	UNDETECTED	UNDETECTED	UNDETECTED	TRUE		TRUE						PRESENT	DECREASED
FAM162A	Q96A26	7	5	5	0	-1	-1	UNDETECTED	UNDETECTED	-3	UNDETECTED	UNDETECTED	UNDETECTED	UNDETECTED	UNDETECTED	UNDETECTED	UNDETECTED	TRUE		TRUE						PRESENT
GDA	Q9Y2T3	9	5	5	0	-1	UNDETECTED	UNDETECTED	UNDETECTED	-3	UNDETECTED	-1	UNDETECTED	UNDETECTED	UNDETECTED	UNDETECTED	UNDETECTED	TRUE		TRUE						PRESENT	PRESENT
GNG4	P50150	5	5	5	0	UNDETECTED	-1	-1	UNDETECTED	-3	UNDETECTED	UNDETECTED	UNDETECTED	UNDETECTED	UNDETECTED	UNDETECTED	UNDETECTED	TRUE		TRUE
GRIN2B	Q13224	6	5	5	0	-1	UNDETECTED	UNDETECTED	-1	-3	UNDETECTED	UNDETECTED	UNDETECTED	UNDETECTED	UNDETECTED	UNDETECTED	UNDETECTED	TRUE		TRUE						PRESENT
GSK3B	P49841	8	5	5	0	-1	UNDETECTED	UNDETECTED	UNDETECTED	-3	-1	UNDETECTED	UNDETECTED	UNDETECTED	UNDETECTED	UNDETECTED	UNDETECTED	TRUE		TRUE						PRESENT
HSPD1	P10809	9	5	5	0	-1	UNDETECTED	UNDETECTED	UNDETECTED	-3	UNDETECTED	UNDETECTED	UNDETECTED	-1	UNDETECTED	UNDETECTED	UNDETECTED	TRUE		TRUE						PRESENT	PRESENT
IDH3B	O43837	8	5	5	0	-1	-1	UNDETECTED	UNDETECTED	-3	UNDETECTED	UNDETECTED	UNDETECTED	UNDETECTED	UNDETECTED	UNDETECTED	UNDETECTED	TRUE		TRUE						PRESENT	PRESENT
LETM1	O95202	7	5	5	0	UNDETECTED	-1	UNDETECTED	UNDETECTED	-3	UNDETECTED	-1	UNDETECTED	UNDETECTED	UNDETECTED	UNDETECTED	UNDETECTED	TRUE		TRUE						PRESENT
NDUFS3	O75489	8	5	5	0	UNDETECTED	-1	-1	UNDETECTED	-3	UNDETECTED	UNDETECTED	UNDETECTED	UNDETECTED	UNDETECTED	UNDETECTED	UNDETECTED	TRUE		TRUE						PRESENT	PRESENT
RALA	P11233	11	5	5	0	-2	UNDETECTED	UNDETECTED	UNDETECTED	-3	UNDETECTED	UNDETECTED	UNDETECTED	UNDETECTED	UNDETECTED	UNDETECTED	UNDETECTED	TRUE		TRUE						PRESENT
SLC25A46	Q96AG3	6	5	5	0	-1	UNDETECTED	-1	UNDETECTED	-3	UNDETECTED	UNDETECTED	UNDETECTED	UNDETECTED	UNDETECTED	UNDETECTED	UNDETECTED	TRUE		TRUE						PRESENT
STAM	Q92783	8	5	5	0	-1	-1	UNDETECTED	UNDETECTED	-3	UNDETECTED	UNDETECTED	UNDETECTED	UNDETECTED	UNDETECTED	UNDETECTED	UNDETECTED	TRUE		TRUE						PRESENT		INCREASED
STRN4	Q9NRL3	5	5	5	0	UNDETECTED	UNDETECTED	-1	-1	-3	UNDETECTED	UNDETECTED	UNDETECTED	UNDETECTED	UNDETECTED	UNDETECTED	UNDETECTED	TRUE		TRUE
SYT7	O43581	7	5	5	0	-1	UNDETECTED	-1	UNDETECTED	-3	UNDETECTED	UNDETECTED	UNDETECTED	UNDETECTED	UNDETECTED	UNDETECTED	UNDETECTED	TRUE		TRUE						DECREASED
TTYH1	Q9H313	7	5	5	0	UNDETECTED	UNDETECTED	-1	UNDETECTED	-3	UNDETECTED	-1	UNDETECTED	UNDETECTED	UNDETECTED	UNDETECTED	UNDETECTED	TRUE		TRUE						PRESENT
AP2M1	Q96CW1	12	9	9	0	-3	-1	UNDETECTED	UNDETECTED	-4	UNDETECTED	UNDETECTED	-1	UNDETECTED	UNDETECTED	UNDETECTED	UNDETECTED	TRUE		TRUE						PRESENT
DPYSL4	O14531	12	9	9	0	-2	-1	UNDETECTED	UNDETECTED	-4	UNDETECTED	-1	-1	UNDETECTED	UNDETECTED	UNDETECTED	UNDETECTED	TRUE		TRUE						PRESENT	PRESENT
PGM2L1	Q6PCE3	13	9	9	0	-1	-3	UNDETECTED	UNDETECTED	-4	UNDETECTED	-1	UNDETECTED	UNDETECTED	UNDETECTED	UNDETECTED	UNDETECTED	TRUE		TRUE						PRESENT	PRESENT
SGTB	Q96EQ0	9	9	9	0	-2	-1	UNDETECTED	UNDETECTED	-4	UNDETECTED	-1	-1	UNDETECTED	UNDETECTED	UNDETECTED	UNDETECTED	TRUE		TRUE
GNAZ	P19086	11	8	8	0	-2	-1	UNDETECTED	UNDETECTED	-4	UNDETECTED	-1	UNDETECTED	UNDETECTED	UNDETECTED	UNDETECTED	UNDETECTED	TRUE		TRUE						PRESENT
PRKCG	P05129	11	8	8	0	-1	-1	UNDETECTED	-1	-4	UNDETECTED	UNDETECTED	-1	UNDETECTED	UNDETECTED	UNDETECTED	UNDETECTED	TRUE		TRUE						PRESENT	PRESENT
AP2B1	P63010	11	7	7	0	-2	-1	UNDETECTED	UNDETECTED	-4	UNDETECTED	UNDETECTED	UNDETECTED	UNDETECTED	UNDETECTED	UNDETECTED	UNDETECTED	TRUE		TRUE						PRESENT	PRESENT
ATP1A3	P13637	11	7	7	0	-1	-1	UNDETECTED	UNDETECTED	-4	-1	UNDETECTED	UNDETECTED	UNDETECTED	UNDETECTED	UNDETECTED	UNDETECTED	TRUE		TRUE						PRESENT	PRESENT
ATP1B2	P14415	11	7	7	0	UNDETECTED	UNDETECTED	UNDETECTED	-1	-4	UNDETECTED	-1	UNDETECTED	UNDETECTED	UNDETECTED	UNDETECTED	UNDETECTED	TRUE		TRUE						PRESENT
ATP2B2	Q01814	10	7	7	0	-2	-1	UNDETECTED	UNDETECTED	-4	UNDETECTED	UNDETECTED	UNDETECTED	UNDETECTED	UNDETECTED	UNDETECTED	UNDETECTED	TRUE		TRUE						INCREASED
BAIAP2	Q9UQB8	12	7	7	0	-1	UNDETECTED	UNDETECTED	UNDETECTED	-4	UNDETECTED	-1	-1	UNDETECTED	UNDETECTED	UNDETECTED	UNDETECTED	TRUE		TRUE						PRESENT
CEP170B	Q9Y4F5	9	7	7	0	-1	UNDETECTED	UNDETECTED	-1	-4	-1	UNDETECTED	UNDETECTED	UNDETECTED	UNDETECTED	UNDETECTED	UNDETECTED	TRUE		TRUE						PRESENT
CTNND1	O60716	9	7	7	0	-1	UNDETECTED	UNDETECTED	-1	-4	-1	UNDETECTED	UNDETECTED	UNDETECTED	UNDETECTED	UNDETECTED	UNDETECTED	TRUE		TRUE						PRESENT
DLG3	Q92796	9	7	7	0	-2	UNDETECTED	-1	UNDETECTED	-4	UNDETECTED	UNDETECTED	UNDETECTED	UNDETECTED	UNDETECTED	UNDETECTED	UNDETECTED	TRUE		TRUE						PRESENT
DYNC1LI1	Q9Y6G9	9	7	7	0	-1	UNDETECTED	UNDETECTED	UNDETECTED	-4	UNDETECTED	-1	-1	UNDETECTED	UNDETECTED	UNDETECTED	UNDETECTED	TRUE		TRUE						PRESENT
GRIA3	P42263	8	7	7	0	-1	-1	UNDETECTED	UNDETECTED	-4	UNDETECTED	-1	UNDETECTED	UNDETECTED	UNDETECTED	UNDETECTED	UNDETECTED	TRUE		TRUE						PRESENT
HGS	O14964	10	7	7	0	-1	-1	UNDETECTED	UNDETECTED	-4	UNDETECTED	UNDETECTED	-1	UNDETECTED	UNDETECTED	UNDETECTED	UNDETECTED	TRUE		TRUE						PRESENT
LRRC57	Q8N9N7	11	7	7	0	-1	UNDETECTED	-1	UNDETECTED	-4	UNDETECTED	-1	UNDETECTED	UNDETECTED	UNDETECTED	UNDETECTED	UNDETECTED	TRUE		TRUE						PRESENT
OPA1	O60313	10	7	7	0	UNDETECTED	-2	UNDETECTED	UNDETECTED	-4	UNDETECTED	UNDETECTED	-1	UNDETECTED	UNDETECTED	UNDETECTED	UNDETECTED	TRUE		TRUE						PRESENT
PACSIN1	Q9BY11	10	7	7	0	-1	-1	UNDETECTED	-1	-4	UNDETECTED	UNDETECTED	UNDETECTED	UNDETECTED	UNDETECTED	UNDETECTED	UNDETECTED	TRUE		TRUE						PRESENT	PRESENT
RAB3B	P20337	8	7	7	0	UNDETECTED	-1	UNDETECTED	-1	-4	-1	UNDETECTED	UNDETECTED	UNDETECTED	UNDETECTED	UNDETECTED	UNDETECTED	TRUE		TRUE
AP3M2	P53677	8	6	6	0	-1	UNDETECTED	-1	UNDETECTED	-4	UNDETECTED	UNDETECTED	UNDETECTED	UNDETECTED	UNDETECTED	UNDETECTED	UNDETECTED	TRUE		TRUE						PRESENT
ATP6V1H	Q9UI12	10	6	6	0	-1	UNDETECTED	UNDETECTED	UNDETECTED	-4	UNDETECTED	UNDETECTED	-1	UNDETECTED	UNDETECTED	UNDETECTED	UNDETECTED	TRUE		TRUE						INCREASED	PRESENT
CPLX2	Q6PUV4	8	6	6	0	UNDETECTED	-1	-1	UNDETECTED	-4	UNDETECTED	UNDETECTED	UNDETECTED	UNDETECTED	UNDETECTED	UNDETECTED	UNDETECTED	TRUE		TRUE						PRESENT
CRIP2	P52943	10	6	6	0	UNDETECTED	UNDETECTED	UNDETECTED	-1	-4	UNDETECTED	-1	UNDETECTED	UNDETECTED	UNDETECTED	UNDETECTED	UNDETECTED	TRUE		TRUE						PRESENT
GPHN	Q9NQX3	9	6	6	0	UNDETECTED	UNDETECTED	-1	UNDETECTED	-4	UNDETECTED	-1	UNDETECTED	UNDETECTED	UNDETECTED	UNDETECTED	UNDETECTED	TRUE		TRUE						PRESENT	PRESENT
GRIN1	Q05586	7	6	6	0	-1	UNDETECTED	-1	UNDETECTED	-4	UNDETECTED	UNDETECTED	UNDETECTED	UNDETECTED	UNDETECTED	UNDETECTED	UNDETECTED	TRUE		TRUE						PRESENT
HMOX2	P30519	8	6	6	0	-1	UNDETECTED	UNDETECTED	UNDETECTED	-4	UNDETECTED	UNDETECTED	-1	UNDETECTED	UNDETECTED	UNDETECTED	UNDETECTED	TRUE		TRUE						PRESENT
NDUFA9	Q16795	8	6	6	0	UNDETECTED	-1	UNDETECTED	-1	-4	UNDETECTED	UNDETECTED	UNDETECTED	UNDETECTED	UNDETECTED	UNDETECTED	UNDETECTED	TRUE		TRUE						PRESENT
NDUFB9	Q9Y6M9	9	6	6	0	UNDETECTED	-1	UNDETECTED	-1	-4	UNDETECTED	UNDETECTED	UNDETECTED	UNDETECTED	UNDETECTED	UNDETECTED	UNDETECTED	TRUE		TRUE						PRESENT
PCDH1	Q08174	9	6	6	0	UNDETECTED	-1	-1	UNDETECTED	-4	UNDETECTED	UNDETECTED	UNDETECTED	UNDETECTED	UNDETECTED	UNDETECTED	UNDETECTED	TRUE		TRUE						PRESENT
PDHB	P11177	10	6	6	0	UNDETECTED	-2	UNDETECTED	UNDETECTED	-4	UNDETECTED	UNDETECTED	UNDETECTED	UNDETECTED	UNDETECTED	UNDETECTED	UNDETECTED	TRUE		TRUE						PRESENT	PRESENT
PHACTR1	Q9C0D0	9	6	6	0	UNDETECTED	UNDETECTED	-1	-1	-4	UNDETECTED	UNDETECTED	UNDETECTED	UNDETECTED	UNDETECTED	UNDETECTED	UNDETECTED	TRUE		TRUE						PRESENT
SV2B	Q7L1I2	10	6	6	0	UNDETECTED	UNDETECTED	-1	UNDETECTED	-4	UNDETECTED	UNDETECTED	-1	UNDETECTED	UNDETECTED	UNDETECTED	UNDETECTED	TRUE		TRUE						PRESENT
SYNGR1	O43759	8	6	6	0	UNDETECTED	-1	UNDETECTED	UNDETECTED	-4	UNDETECTED	UNDETECTED	-1	UNDETECTED	UNDETECTED	UNDETECTED	UNDETECTED	TRUE		TRUE						PRESENT
TAGLN3	Q9UI15	9	6	6	0	-1	-1	UNDETECTED	UNDETECTED	-4	UNDETECTED	UNDETECTED	UNDETECTED	UNDETECTED	UNDETECTED	UNDETECTED	UNDETECTED	TRUE		TRUE						PRESENT
TBC1D24	Q9ULP9	7	6	6	0	-1	UNDETECTED	UNDETECTED	UNDETECTED	-4	UNDETECTED	-1	UNDETECTED	UNDETECTED	UNDETECTED	UNDETECTED	UNDETECTED	TRUE		TRUE						DECREASED
WARS1	P23381	8	6	6	0	-1	-1	UNDETECTED	UNDETECTED	-4	UNDETECTED	UNDETECTED	UNDETECTED	UNDETECTED	UNDETECTED	UNDETECTED	UNDETECTED	TRUE		TRUE						PRESENT
ADAM11	B4DKD2	6	5	5	0	UNDETECTED	UNDETECTED	UNDETECTED	UNDETECTED	-4	UNDETECTED	-1	UNDETECTED	UNDETECTED	UNDETECTED	UNDETECTED	UNDETECTED	TRUE		TRUE
AFG3L2	Q9Y4W6	7	5	5	0	UNDETECTED	UNDETECTED	UNDETECTED	-1	-4	UNDETECTED	UNDETECTED	UNDETECTED	UNDETECTED	UNDETECTED	UNDETECTED	UNDETECTED	TRUE		TRUE						PRESENT
AGAP2	F8VVT9	7	5	5	0	UNDETECTED	UNDETECTED	UNDETECTED	UNDETECTED	-4	-1	UNDETECTED	UNDETECTED	UNDETECTED	UNDETECTED	UNDETECTED	UNDETECTED	TRUE		TRUE						PRESENT
ATP1A2	P50993	9	5	5	0	-1	UNDETECTED	UNDETECTED	UNDETECTED	-4	UNDETECTED	UNDETECTED	UNDETECTED	UNDETECTED	UNDETECTED	UNDETECTED	UNDETECTED	TRUE		TRUE						PRESENT	PRESENT
ATP6V1D	Q9Y5K8	9	5	5	0	-1	UNDETECTED	UNDETECTED	UNDETECTED	-4	UNDETECTED	UNDETECTED	UNDETECTED	UNDETECTED	UNDETECTED	UNDETECTED	UNDETECTED	TRUE		TRUE						INCREASED
CAMKK2	Q96RR4	5	5	5	0	UNDETECTED	UNDETECTED	UNDETECTED	UNDETECTED	-4	-1	UNDETECTED	UNDETECTED	UNDETECTED	UNDETECTED	UNDETECTED	UNDETECTED	TRUE		TRUE
CDC42	P60953	8	5	5	0	-1	UNDETECTED	UNDETECTED	UNDETECTED	-4	UNDETECTED	UNDETECTED	UNDETECTED	UNDETECTED	UNDETECTED	UNDETECTED	UNDETECTED	TRUE		TRUE						PRESENT
DLD	P09622	8	5	5	0	-1	UNDETECTED	UNDETECTED	UNDETECTED	-4	UNDETECTED	UNDETECTED	UNDETECTED	UNDETECTED	UNDETECTED	UNDETECTED	UNDETECTED	TRUE		TRUE						PRESENT	PRESENT
EVL	Q9UI08	5	5	5	0	UNDETECTED	UNDETECTED	UNDETECTED	-1	-4	UNDETECTED	UNDETECTED	UNDETECTED	UNDETECTED	UNDETECTED	UNDETECTED	UNDETECTED	TRUE		TRUE
GPR158	Q5T848	6	5	5	0	UNDETECTED	UNDETECTED	UNDETECTED	UNDETECTED	-4	-1	UNDETECTED	UNDETECTED	UNDETECTED	UNDETECTED	UNDETECTED	UNDETECTED	TRUE		TRUE						PRESENT
ISCU	Q9H1K1	5	5	5	0	-1	UNDETECTED	UNDETECTED	UNDETECTED	-4	UNDETECTED	UNDETECTED	UNDETECTED	UNDETECTED	UNDETECTED	UNDETECTED	UNDETECTED	TRUE		TRUE
LDHA	P00338	8	5	5	0	-1	UNDETECTED	UNDETECTED	UNDETECTED	-4	UNDETECTED	UNDETECTED	UNDETECTED	UNDETECTED	UNDETECTED	UNDETECTED	UNDETECTED	TRUE		TRUE						PRESENT	PRESENT
MARK1	Q9P0L2	7	5	5	0	UNDETECTED	UNDETECTED	UNDETECTED	UNDETECTED	-4	-1	UNDETECTED	UNDETECTED	UNDETECTED	UNDETECTED	UNDETECTED	UNDETECTED	TRUE		TRUE						PRESENT
NDUFS2	O75306	7	5	5	0	UNDETECTED	-1	UNDETECTED	UNDETECTED	-4	UNDETECTED	UNDETECTED	UNDETECTED	UNDETECTED	UNDETECTED	UNDETECTED	UNDETECTED	TRUE		TRUE						PRESENT
NDUFS6	O75380	10	5	5	0	UNDETECTED	UNDETECTED	UNDETECTED	UNDETECTED	-4	UNDETECTED	-1	UNDETECTED	UNDETECTED	UNDETECTED	UNDETECTED	UNDETECTED	TRUE		TRUE						PRESENT		DECREASED
NECAB2	Q7Z6G3	9	5	5	0	UNDETECTED	UNDETECTED	UNDETECTED	UNDETECTED	-4	UNDETECTED	-1	UNDETECTED	UNDETECTED	UNDETECTED	UNDETECTED	UNDETECTED	TRUE		TRUE						PRESENT
NT5DC3	Q86UY8	7	5	5	0	UNDETECTED	UNDETECTED	-1	UNDETECTED	-4	UNDETECTED	UNDETECTED	UNDETECTED	UNDETECTED	UNDETECTED	UNDETECTED	UNDETECTED	TRUE		TRUE						PRESENT
PALM	O75781	11	5	5	0	UNDETECTED	UNDETECTED	UNDETECTED	-1	-4	UNDETECTED	UNDETECTED	UNDETECTED	UNDETECTED	UNDETECTED	UNDETECTED	UNDETECTED	TRUE		TRUE						PRESENT	INCREASED
PIP5K1C	O60331	9	5	5	0	-1	UNDETECTED	UNDETECTED	UNDETECTED	-4	UNDETECTED	UNDETECTED	UNDETECTED	UNDETECTED	UNDETECTED	UNDETECTED	UNDETECTED	TRUE		TRUE						PRESENT
PLCL2	Q9UPR0	8	5	5	0	UNDETECTED	UNDETECTED	UNDETECTED	UNDETECTED	-4	-1	UNDETECTED	UNDETECTED	UNDETECTED	UNDETECTED	UNDETECTED	UNDETECTED	TRUE		TRUE							DECREASED
PLXNA4	Q9HCM2	9	5	5	0	-1	UNDETECTED	UNDETECTED	UNDETECTED	-4	UNDETECTED	UNDETECTED	UNDETECTED	UNDETECTED	UNDETECTED	UNDETECTED	UNDETECTED	TRUE		TRUE						PRESENT
PPP1CB	P62140	7	5	5	0	UNDETECTED	UNDETECTED	UNDETECTED	-1	-4	UNDETECTED	UNDETECTED	UNDETECTED	UNDETECTED	UNDETECTED	UNDETECTED	UNDETECTED	TRUE		TRUE						PRESENT
PPP2R5D	Q14738	6	5	5	0	-1	UNDETECTED	UNDETECTED	UNDETECTED	-4	UNDETECTED	UNDETECTED	UNDETECTED	UNDETECTED	UNDETECTED	UNDETECTED	UNDETECTED	TRUE		TRUE						PRESENT
SDHA	P31040	7	5	5	0	UNDETECTED	UNDETECTED	UNDETECTED	UNDETECTED	-4	UNDETECTED	UNDETECTED	UNDETECTED	UNDETECTED	UNDETECTED	UNDETECTED	UNDETECTED	TRUE		TRUE						PRESENT
SLC25A3	Q00325	8	5	5	0	-1	UNDETECTED	UNDETECTED	UNDETECTED	-4	UNDETECTED	UNDETECTED	UNDETECTED	UNDETECTED	UNDETECTED	UNDETECTED	UNDETECTED	TRUE		TRUE						PRESENT	PRESENT
SST	P61278	6	5	5	0	UNDETECTED	UNDETECTED	UNDETECTED	-1	-4	UNDETECTED	UNDETECTED	UNDETECTED	UNDETECTED	UNDETECTED	UNDETECTED	UNDETECTED	TRUE		TRUE
STK24	Q9Y6E0	6	5	5	0	UNDETECTED	UNDETECTED	UNDETECTED	UNDETECTED	-4	UNDETECTED	UNDETECTED	-1	UNDETECTED	UNDETECTED	UNDETECTED	UNDETECTED	TRUE		TRUE
UQCRQ	O14949	7	5	5	0	-1	UNDETECTED	UNDETECTED	UNDETECTED	-4	UNDETECTED	UNDETECTED	UNDETECTED	UNDETECTED	UNDETECTED	UNDETECTED	UNDETECTED	TRUE		TRUE						PRESENT
SH3GL1	Q99961	15	11	11	0	-1	-1	-1	-1	-5	UNDETECTED	-1	-1	UNDETECTED	UNDETECTED	UNDETECTED	UNDETECTED	TRUE		TRUE						PRESENT		INCREASED
AP3B2	Q13367	12	10	10	0	-1	-1	-1	UNDETECTED	-5	UNDETECTED	-1	-1	UNDETECTED	UNDETECTED	UNDETECTED	UNDETECTED	TRUE		TRUE						PRESENT
HPCA	P84074	12	10	10	0	-3	-1	-1	UNDETECTED	-5	UNDETECTED	UNDETECTED	UNDETECTED	UNDETECTED	UNDETECTED	UNDETECTED	UNDETECTED	TRUE		TRUE						DECREASED
MAP2	P11137	14	10	10	0	-1	-1	-1	-1	-5	UNDETECTED	UNDETECTED	-1	UNDETECTED	UNDETECTED	UNDETECTED	UNDETECTED	TRUE		TRUE						PRESENT	PRESENT
STX1A	Q16623	14	10	10	0	-1	-1	UNDETECTED	UNDETECTED	-5	UNDETECTED	-1	-1	UNDETECTED	UNDETECTED	UNDETECTED	UNDETECTED	TRUE		TRUE						PRESENT	PRESENT
EPB41L3	Q9Y2J2	12	9	9	0	-3	UNDETECTED	UNDETECTED	UNDETECTED	-5	UNDETECTED	UNDETECTED	-1	UNDETECTED	UNDETECTED	UNDETECTED	UNDETECTED	TRUE		TRUE						PRESENT	PRESENT
FARSA	Q9Y285	12	9	9	0	-2	-1	UNDETECTED	UNDETECTED	-5	UNDETECTED	-1	UNDETECTED	UNDETECTED	UNDETECTED	UNDETECTED	UNDETECTED	TRUE		TRUE						PRESENT	PRESENT
AP2A2	O94973	12	8	8	0	-2	UNDETECTED	UNDETECTED	UNDETECTED	-5	UNDETECTED	UNDETECTED	UNDETECTED	-1	UNDETECTED	UNDETECTED	UNDETECTED	TRUE		TRUE						PRESENT	PRESENT
CYFIP2	Q96F07	13	8	8	0	-1	UNDETECTED	-1	UNDETECTED	-5	UNDETECTED	-1	UNDETECTED	UNDETECTED	UNDETECTED	UNDETECTED	UNDETECTED	TRUE		TRUE						PRESENT	PRESENT
PAK1	Q13153	12	8	8	0	UNDETECTED	-2	UNDETECTED	UNDETECTED	-5	UNDETECTED	UNDETECTED	-1	UNDETECTED	UNDETECTED	UNDETECTED	UNDETECTED	TRUE		TRUE						PRESENT
PLCB1	Q9NQ66	12	8	8	0	-3	UNDETECTED	UNDETECTED	UNDETECTED	-5	UNDETECTED	UNDETECTED	UNDETECTED	UNDETECTED	UNDETECTED	UNDETECTED	UNDETECTED	TRUE		TRUE						PRESENT	PRESENT	INCREASED
ARHGEF2	Q92974	10	7	7	0	UNDETECTED	UNDETECTED	UNDETECTED	UNDETECTED	-5	-1	-1	UNDETECTED	UNDETECTED	UNDETECTED	UNDETECTED	UNDETECTED	TRUE		TRUE						PRESENT
ATL1	Q8WXF7	11	7	7	0	-1	UNDETECTED	UNDETECTED	UNDETECTED	-5	UNDETECTED	UNDETECTED	-1	UNDETECTED	UNDETECTED	UNDETECTED	UNDETECTED	TRUE		TRUE						PRESENT
CAMK4	Q16566	9	7	7	0	UNDETECTED	UNDETECTED	UNDETECTED	-1	-5	-1	UNDETECTED	UNDETECTED	UNDETECTED	UNDETECTED	UNDETECTED	UNDETECTED	TRUE		TRUE						PRESENT
DMXL2	Q8TDJ6	10	7	7	0	UNDETECTED	UNDETECTED	-1	UNDETECTED	-5	UNDETECTED	UNDETECTED	-1	UNDETECTED	UNDETECTED	UNDETECTED	UNDETECTED	TRUE		TRUE						PRESENT
GDAP1	Q8TB36	10	7	7	0	UNDETECTED	UNDETECTED	-1	-1	-5	UNDETECTED	UNDETECTED	UNDETECTED	UNDETECTED	UNDETECTED	UNDETECTED	UNDETECTED	TRUE		TRUE						PRESENT
GSK3A	P49840	11	7	7	0	UNDETECTED	-1	UNDETECTED	UNDETECTED	-5	UNDETECTED	UNDETECTED	-1	UNDETECTED	UNDETECTED	UNDETECTED	UNDETECTED	TRUE		TRUE						PRESENT	PRESENT
MGLL	Q99685	9	7	7	0	-1	UNDETECTED	UNDETECTED	UNDETECTED	-5	UNDETECTED	-1	UNDETECTED	UNDETECTED	UNDETECTED	UNDETECTED	UNDETECTED	TRUE		TRUE						PRESENT
NNT	Q13423	11	7	7	0	UNDETECTED	UNDETECTED	UNDETECTED	UNDETECTED	-5	-1	UNDETECTED	UNDETECTED	UNDETECTED	UNDETECTED	UNDETECTED	UNDETECTED	TRUE		TRUE						PRESENT	PRESENT
PRKCE	Q02156	9	7	7	0	-1	UNDETECTED	UNDETECTED	UNDETECTED	-5	UNDETECTED	UNDETECTED	-1	UNDETECTED	UNDETECTED	UNDETECTED	UNDETECTED	TRUE		TRUE						PRESENT
ACTR3B	Q9P1U1	8	6	6	0	UNDETECTED	-1	UNDETECTED	UNDETECTED	-5	UNDETECTED	UNDETECTED	UNDETECTED	UNDETECTED	UNDETECTED	UNDETECTED	UNDETECTED	TRUE		TRUE						PRESENT
ASAP1	Q9ULH1	7	6	6	0	UNDETECTED	UNDETECTED	UNDETECTED	UNDETECTED	-5	UNDETECTED	-1	UNDETECTED	UNDETECTED	UNDETECTED	UNDETECTED	UNDETECTED	TRUE		TRUE
CADM2	Q8N3J6	8	6	6	0	UNDETECTED	-1	UNDETECTED	UNDETECTED	-5	UNDETECTED	UNDETECTED	UNDETECTED	UNDETECTED	UNDETECTED	UNDETECTED	UNDETECTED	TRUE		TRUE						PRESENT
CASKIN1	Q8WXD9	10	6	6	0	UNDETECTED	UNDETECTED	UNDETECTED	UNDETECTED	-5	-1	UNDETECTED	UNDETECTED	UNDETECTED	UNDETECTED	UNDETECTED	UNDETECTED	TRUE		TRUE						PRESENT
CHCHD6	Q9BRQ6	9	6	6	0	UNDETECTED	UNDETECTED	UNDETECTED	UNDETECTED	-5	UNDETECTED	-1	UNDETECTED	UNDETECTED	UNDETECTED	UNDETECTED	UNDETECTED	TRUE		TRUE						PRESENT
NPTX2	P47972	7	6	6	0	UNDETECTED	UNDETECTED	UNDETECTED	UNDETECTED	-5	-1	UNDETECTED	UNDETECTED	UNDETECTED	UNDETECTED	UNDETECTED	UNDETECTED	TRUE		TRUE
OLFM3	Q96PB7	7	6	6	0	UNDETECTED	UNDETECTED	UNDETECTED	UNDETECTED	-5	-1	UNDETECTED	UNDETECTED	UNDETECTED	UNDETECTED	UNDETECTED	UNDETECTED	TRUE		TRUE
PCSK1	P29120	7	6	6	0	UNDETECTED	UNDETECTED	UNDETECTED	UNDETECTED	-5	-1	UNDETECTED	UNDETECTED	UNDETECTED	UNDETECTED	UNDETECTED	UNDETECTED	TRUE		TRUE
PDK3	Q15120	8	6	6	0	UNDETECTED	UNDETECTED	UNDETECTED	UNDETECTED	-5	-1	UNDETECTED	UNDETECTED	UNDETECTED	UNDETECTED	UNDETECTED	UNDETECTED	TRUE		TRUE						PRESENT
RTN1	Q16799	10	6	6	0	UNDETECTED	-1	UNDETECTED	UNDETECTED	-5	UNDETECTED	UNDETECTED	UNDETECTED	UNDETECTED	UNDETECTED	UNDETECTED	UNDETECTED	TRUE		TRUE						PRESENT
RTN3	O95197	9	6	6	0	UNDETECTED	UNDETECTED	UNDETECTED	UNDETECTED	-5	UNDETECTED	UNDETECTED	-1	UNDETECTED	UNDETECTED	UNDETECTED	UNDETECTED	TRUE		TRUE						PRESENT
SEPTIN11	D6RGI3	10	6	6	0	UNDETECTED	UNDETECTED	UNDETECTED	UNDETECTED	-5	UNDETECTED	-1	UNDETECTED	UNDETECTED	UNDETECTED	UNDETECTED	UNDETECTED	TRUE		TRUE						PRESENT
CD47	Q08722	11	5	5	0	UNDETECTED	UNDETECTED	UNDETECTED	UNDETECTED	-5	UNDETECTED	UNDETECTED	UNDETECTED	UNDETECTED	UNDETECTED	UNDETECTED	UNDETECTED	TRUE		TRUE						PRESENT	PRESENT
MICOS10	A0A087WU07	5	5	5	0	UNDETECTED	UNDETECTED	UNDETECTED	UNDETECTED	-5	UNDETECTED	UNDETECTED	UNDETECTED	UNDETECTED	UNDETECTED	UNDETECTED	UNDETECTED	TRUE		TRUE
MLIP	E9PFJ4	5	5	5	0	UNDETECTED	UNDETECTED	UNDETECTED	UNDETECTED	-5	UNDETECTED	UNDETECTED	UNDETECTED	UNDETECTED	UNDETECTED	UNDETECTED	UNDETECTED	TRUE		TRUE
NDUFC2	O95298	7	5	5	0	UNDETECTED	UNDETECTED	UNDETECTED	UNDETECTED	-5	UNDETECTED	UNDETECTED	UNDETECTED	UNDETECTED	UNDETECTED	UNDETECTED	UNDETECTED	TRUE		TRUE						PRESENT
NGEF	Q8N5V2	5	5	5	0	UNDETECTED	UNDETECTED	UNDETECTED	UNDETECTED	-5	UNDETECTED	UNDETECTED	UNDETECTED	UNDETECTED	UNDETECTED	UNDETECTED	UNDETECTED	TRUE		TRUE
PICK1	Q9NRD5	6	5	5	0	UNDETECTED	UNDETECTED	UNDETECTED	UNDETECTED	-5	UNDETECTED	UNDETECTED	UNDETECTED	UNDETECTED	UNDETECTED	UNDETECTED	UNDETECTED	TRUE		TRUE						PRESENT
PPP5C	H0YDU8	8	5	5	0	UNDETECTED	UNDETECTED	UNDETECTED	UNDETECTED	-5	UNDETECTED	UNDETECTED	UNDETECTED	UNDETECTED	UNDETECTED	UNDETECTED	UNDETECTED	TRUE		TRUE						PRESENT
STXBP5L	E9PFI2	5	5	5	0	UNDETECTED	UNDETECTED	UNDETECTED	UNDETECTED	-5	UNDETECTED	UNDETECTED	UNDETECTED	UNDETECTED	UNDETECTED	UNDETECTED	UNDETECTED	TRUE		TRUE
GNAI1	P63096	15	11	11	0	-2	-2	UNDETECTED	UNDETECTED	-6	UNDETECTED	-1	UNDETECTED	UNDETECTED	UNDETECTED	UNDETECTED	UNDETECTED	TRUE		TRUE						PRESENT
SEPTIN5	Q99719	15	10	10	0	-1	-1	UNDETECTED	UNDETECTED	-6	UNDETECTED	-1	-1	UNDETECTED	UNDETECTED	UNDETECTED	UNDETECTED	TRUE		TRUE						PRESENT	PRESENT
BSN	Q9UPA5	11	9	9	0	UNDETECTED	UNDETECTED	UNDETECTED	-2	-6	-1	UNDETECTED	UNDETECTED	UNDETECTED	UNDETECTED	UNDETECTED	UNDETECTED	TRUE		TRUE						PRESENT
DPP6	P42658	14	9	9	0	-1	-1	UNDETECTED	UNDETECTED	-6	UNDETECTED	-1	UNDETECTED	UNDETECTED	UNDETECTED	UNDETECTED	UNDETECTED	TRUE		TRUE						PRESENT
PLXNA1	Q9UIW2	14	9	9	0	-1	UNDETECTED	UNDETECTED	UNDETECTED	-6	-1	-1	UNDETECTED	UNDETECTED	UNDETECTED	UNDETECTED	UNDETECTED	TRUE		TRUE						PRESENT
SYNGAP1	Q96PV0	12	9	9	0	UNDETECTED	-1	-1	-1	-6	UNDETECTED	UNDETECTED	UNDETECTED	UNDETECTED	UNDETECTED	UNDETECTED	UNDETECTED	TRUE		TRUE						PRESENT	PRESENT
LINGO1	Q96FE5	10	8	8	0	-1	UNDETECTED	UNDETECTED	UNDETECTED	-6	-1	UNDETECTED	UNDETECTED	UNDETECTED	UNDETECTED	UNDETECTED	UNDETECTED	TRUE		TRUE						PRESENT
RTN4	Q9NQC3	13	8	8	0	-1	UNDETECTED	UNDETECTED	UNDETECTED	-6	UNDETECTED	UNDETECTED	-1	UNDETECTED	UNDETECTED	UNDETECTED	UNDETECTED	TRUE		TRUE						PRESENT	PRESENT
SGIP1	Q9BQI5	12	8	8	0	UNDETECTED	UNDETECTED	UNDETECTED	-1	-6	UNDETECTED	-1	UNDETECTED	UNDETECTED	UNDETECTED	UNDETECTED	UNDETECTED	TRUE		TRUE						PRESENT
SLC4A10	Q6U841	10	8	8	0	UNDETECTED	UNDETECTED	UNDETECTED	UNDETECTED	-6	-1	-1	UNDETECTED	UNDETECTED	UNDETECTED	UNDETECTED	UNDETECTED	TRUE		TRUE						PRESENT
ABR	Q12979	10	7	7	0	UNDETECTED	UNDETECTED	UNDETECTED	UNDETECTED	-6	UNDETECTED	UNDETECTED	-1	UNDETECTED	UNDETECTED	UNDETECTED	UNDETECTED	TRUE		TRUE						PRESENT
CADM3	Q8N126	10	7	7	0	UNDETECTED	UNDETECTED	UNDETECTED	UNDETECTED	-6	UNDETECTED	-1	UNDETECTED	UNDETECTED	UNDETECTED	UNDETECTED	UNDETECTED	TRUE		TRUE						PRESENT	INCREASED
PPEF1	O14829	7	7	7	0	UNDETECTED	UNDETECTED	UNDETECTED	UNDETECTED	-6	UNDETECTED	UNDETECTED	-1	UNDETECTED	UNDETECTED	UNDETECTED	UNDETECTED	TRUE		TRUE
SLC25A27	O95847	9	7	7	0	UNDETECTED	UNDETECTED	UNDETECTED	UNDETECTED	-6	UNDETECTED	-1	UNDETECTED	UNDETECTED	UNDETECTED	UNDETECTED	UNDETECTED	TRUE		TRUE
SLC2A3	P11169	10	7	7	0	-1	UNDETECTED	UNDETECTED	UNDETECTED	-6	UNDETECTED	UNDETECTED	UNDETECTED	UNDETECTED	UNDETECTED	UNDETECTED	UNDETECTED	TRUE		TRUE						INCREASED
SLC30A3	Q99726	10	7	7	0	UNDETECTED	UNDETECTED	UNDETECTED	UNDETECTED	-6	UNDETECTED	-1	UNDETECTED	UNDETECTED	UNDETECTED	UNDETECTED	UNDETECTED	TRUE		TRUE						PRESENT
ABLIM2	Q6H8Q1	7	6	6	0	UNDETECTED	UNDETECTED	UNDETECTED	UNDETECTED	-6	UNDETECTED	UNDETECTED	UNDETECTED	UNDETECTED	UNDETECTED	UNDETECTED	UNDETECTED	TRUE		TRUE						PRESENT
CACNG3	O60359	7	6	6	0	UNDETECTED	UNDETECTED	UNDETECTED	UNDETECTED	-6	UNDETECTED	UNDETECTED	UNDETECTED	UNDETECTED	UNDETECTED	UNDETECTED	UNDETECTED	TRUE		TRUE
GRIA2	P42262	15	12	12	0	-2	-1	-1	UNDETECTED	-7	UNDETECTED	-1	UNDETECTED	UNDETECTED	UNDETECTED	UNDETECTED	UNDETECTED	TRUE		TRUE						PRESENT	PRESENT
OLFM1	Q99784	14	10	10	0	UNDETECTED	UNDETECTED	UNDETECTED	-1	-7	-1	-1	UNDETECTED	UNDETECTED	UNDETECTED	UNDETECTED	UNDETECTED	TRUE		TRUE						PRESENT	INCREASED
ANKS1B	Q7Z6G8	11	9	9	0	UNDETECTED	-1	UNDETECTED	UNDETECTED	-7	UNDETECTED	UNDETECTED	-1	UNDETECTED	UNDETECTED	UNDETECTED	UNDETECTED	TRUE		TRUE						PRESENT
NRN1	Q9NPD7	10	9	9	0	-1	UNDETECTED	UNDETECTED	UNDETECTED	-7	-1	UNDETECTED	UNDETECTED	UNDETECTED	UNDETECTED	UNDETECTED	UNDETECTED	TRUE		TRUE
SNAP25	P60880	15	9	9	0	-1	UNDETECTED	UNDETECTED	UNDETECTED	-7	UNDETECTED	UNDETECTED	-1	UNDETECTED	UNDETECTED	UNDETECTED	UNDETECTED	TRUE		TRUE						PRESENT	PRESENT	DECREASED
PHF24	Q9UPV7	11	8	8	0	UNDETECTED	UNDETECTED	UNDETECTED	UNDETECTED	-7	UNDETECTED	UNDETECTED	-1	UNDETECTED	UNDETECTED	UNDETECTED	UNDETECTED	TRUE		TRUE						PRESENT
VGF	O15240	22	16	16	0	UNDETECTED	UNDETECTED	-1	-1	-12	-1	-1	UNDETECTED	UNDETECTED	UNDETECTED	UNDETECTED	UNDETECTED	TRUE		TRUE						INCREASED		DECREASED
IGHG1	P01857	7	6	3	3	1	1	UNDETECTED	UNDETECTED	UNDETECTED	UNDETECTED	UNDETECTED	1	UNDETECTED	1	1	1	TRUE			TRUE						PRESENT
IGKC	P01834	7	6	3	3	1	1	UNDETECTED	UNDETECTED	UNDETECTED	UNDETECTED	UNDETECTED	1	UNDETECTED	1	1	1	TRUE			TRUE					PRESENT
P05067a	P05067a	6	6	3	3	1	1	UNDETECTED	UNDETECTED	UNDETECTED	UNDETECTED	UNDETECTED	1	UNDETECTED	1	1	1	TRUE			TRUE
S100A9	P06702	9	6	3	3	1	1	UNDETECTED	UNDETECTED	UNDETECTED	UNDETECTED	UNDETECTED	1	UNDETECTED	1	1	1	TRUE			TRUE					PRESENT	PRESENT
SERPINA3	P01011	9	6	3	3	1	1	UNDETECTED	UNDETECTED	UNDETECTED	UNDETECTED	UNDETECTED	1	UNDETECTED	1	1	1	TRUE			TRUE					INCREASED	PRESENT
P0CG05	P0CG05	5	5	3	2	1	1	UNDETECTED	UNDETECTED	UNDETECTED	UNDETECTED	UNDETECTED	1	UNDETECTED	UNDETECTED	1	1	TRUE			TRUE
HSPB1	P04792	27	21	19	2	2	3	UNDETECTED	1	10	1	1	1	UNDETECTED	1	1	UNDETECTED	TRUE			TRUE					PRESENT	INCREASED
APOE	P02649	19	12	11	1	1	UNDETECTED	UNDETECTED	UNDETECTED	10	UNDETECTED	UNDETECTED	UNDETECTED	UNDETECTED	UNDETECTED	UNDETECTED	1	TRUE			TRUE					INCREASED	PRESENT	INCREASED
CD44	P16070	25	18	17	1	3	3	1	UNDETECTED	9	UNDETECTED	UNDETECTED	1	UNDETECTED	UNDETECTED	UNDETECTED	1	TRUE			TRUE					INCREASED		INCREASED
C4B; C4B_2	P0C0L5	14	12	11	1	UNDETECTED	2	UNDETECTED	UNDETECTED	9	UNDETECTED	UNDETECTED	UNDETECTED	UNDETECTED	UNDETECTED	UNDETECTED	1	TRUE			TRUE					INCREASED
GJA1	P17302	17	15	14	1	1	3	UNDETECTED	UNDETECTED	8	UNDETECTED	1	1	UNDETECTED	UNDETECTED	1	UNDETECTED	TRUE			TRUE					PRESENT
GMPR	P36959	13	13	11	2	1	1	UNDETECTED	UNDETECTED	8	UNDETECTED	UNDETECTED	1	UNDETECTED	1	UNDETECTED	1	TRUE			TRUE
C4A	P0C0L4	19	13	11	2	1	1	UNDETECTED	1	7	UNDETECTED	UNDETECTED	1	UNDETECTED	1	1	UNDETECTED	TRUE			TRUE					INCREASED	INCREASED	INCREASED
S100A6	P06703	15	13	12	1	2	1	UNDETECTED	UNDETECTED	7	UNDETECTED	UNDETECTED	1	UNDETECTED	UNDETECTED	UNDETECTED	1	TRUE			TRUE					PRESENT
GPNMB	Q14956	16	12	11	1	2	2	UNDETECTED	UNDETECTED	7	UNDETECTED	UNDETECTED	UNDETECTED	UNDETECTED	1	UNDETECTED	UNDETECTED	TRUE			TRUE					INCREASED		INCREASED
MAPT	P10636	16	10	9	1	UNDETECTED	1	UNDETECTED	UNDETECTED	7	UNDETECTED	UNDETECTED	UNDETECTED	1	UNDETECTED	UNDETECTED	1	TRUE			TRUE					INCREASED	INCREASED
ANXA5	P08758	17	14	12	2	1	3	UNDETECTED	1	6	UNDETECTED	1	UNDETECTED	UNDETECTED	1	1	UNDETECTED	TRUE			TRUE					PRESENT
BAG3	O95817	16	13	11	2	3	1	UNDETECTED	UNDETECTED	6	UNDETECTED	UNDETECTED	1	UNDETECTED	1	UNDETECTED	1	TRUE			TRUE					PRESENT
AHNAK	Q09666	17	14	12	2	3	3	UNDETECTED	UNDETECTED	5	UNDETECTED	UNDETECTED	1	UNDETECTED	1	1	UNDETECTED	TRUE			TRUE					PRESENT	PRESENT
PBXIP1	Q96AQ6	16	13	11	2	2	2	UNDETECTED	UNDETECTED	5	UNDETECTED	1	1	UNDETECTED	1	1	UNDETECTED	TRUE			TRUE					PRESENT
ADIRF	Q15847	13	12	10	2	3	1	UNDETECTED	UNDETECTED	5	UNDETECTED	UNDETECTED	1	UNDETECTED	1	1	UNDETECTED	TRUE			TRUE
APCS	P02743	16	11	9	2	1	1	UNDETECTED	UNDETECTED	5	1	UNDETECTED	1	UNDETECTED	1	UNDETECTED	1	TRUE			TRUE					INCREASED		INCREASED
EZR	P15311	14	11	10	1	3	2	UNDETECTED	UNDETECTED	5	UNDETECTED	UNDETECTED	UNDETECTED	UNDETECTED	UNDETECTED	UNDETECTED	1	TRUE			TRUE					INCREASED	PRESENT
PGAM2	P15259	11	11	10	1	4	1	UNDETECTED	UNDETECTED	5	UNDETECTED	UNDETECTED	UNDETECTED	UNDETECTED	UNDETECTED	UNDETECTED	1	TRUE			TRUE
AMPD2	Q01433	11	10	8	2	1	UNDETECTED	UNDETECTED	UNDETECTED	5	1	1	UNDETECTED	UNDETECTED	1	UNDETECTED	1	TRUE			TRUE					PRESENT
MTAP	Q13126	11	10	8	2	1	1	UNDETECTED	UNDETECTED	5	UNDETECTED	UNDETECTED	1	UNDETECTED	1	UNDETECTED	1	TRUE			TRUE
HAPLN2	Q9GZV7	14	9	8	1	UNDETECTED	UNDETECTED	1	1	5	UNDETECTED	UNDETECTED	1	UNDETECTED	UNDETECTED	UNDETECTED	1	TRUE			TRUE					PRESENT	PRESENT
HSPB8	Q9UJY1	13	9	8	1	2	1	UNDETECTED	UNDETECTED	5	UNDETECTED	UNDETECTED	UNDETECTED	UNDETECTED	1	UNDETECTED	UNDETECTED	TRUE			TRUE					PRESENT
SCIN	Q9Y6U3	10	8	7	1	1	1	UNDETECTED	UNDETECTED	5	UNDETECTED	UNDETECTED	UNDETECTED	UNDETECTED	UNDETECTED	UNDETECTED	1	TRUE			TRUE					INCREASED
BBOX1	O75936	10	7	6	1	UNDETECTED	1	UNDETECTED	UNDETECTED	5	UNDETECTED	UNDETECTED	UNDETECTED	UNDETECTED	1	UNDETECTED	UNDETECTED	TRUE			TRUE					PRESENT
LTA4H	P09960	11	7	6	1	UNDETECTED	UNDETECTED	UNDETECTED	UNDETECTED	5	1	UNDETECTED	UNDETECTED	UNDETECTED	UNDETECTED	UNDETECTED	1	TRUE			TRUE					PRESENT		INCREASED
PRDX6	P30041	17	14	12	2	3	2	UNDETECTED	2	4	UNDETECTED	UNDETECTED	1	UNDETECTED	UNDETECTED	1	1	TRUE			TRUE					PRESENT	PRESENT
MAOB	P27338	16	13	11	2	2	2	UNDETECTED	UNDETECTED	4	UNDETECTED	1	1	1	1	1	UNDETECTED	TRUE			TRUE					PRESENT
PRDX1	Q06830	15	12	11	1	2	2	UNDETECTED	1	4	UNDETECTED	UNDETECTED	1	UNDETECTED	UNDETECTED	UNDETECTED	1	TRUE			TRUE					PRESENT	PRESENT
ACAN	P16112	12	10	8	2	2	UNDETECTED	UNDETECTED	1	4	UNDETECTED	UNDETECTED	1	UNDETECTED	1	UNDETECTED	1	TRUE			TRUE					PRESENT
C3	P01024	13	10	7	3	1	1	UNDETECTED	UNDETECTED	4	UNDETECTED	UNDETECTED	1	UNDETECTED	1	1	1	TRUE			TRUE					INCREASED		INCREASED
CSTB	P04080	15	10	8	2	UNDETECTED	2	UNDETECTED	UNDETECTED	4	UNDETECTED	1	1	UNDETECTED	1	UNDETECTED	1	TRUE			TRUE					INCREASED		INCREASED
QDPR	P09417	11	8	6	2	UNDETECTED	UNDETECTED	UNDETECTED	1	4	UNDETECTED	UNDETECTED	1	UNDETECTED	UNDETECTED	UNDETECTED	2	TRUE			TRUE					PRESENT	PRESENT
MAPK1	P28482	11	7	6	1	1	UNDETECTED	UNDETECTED	UNDETECTED	4	UNDETECTED	UNDETECTED	UNDETECTED	1	UNDETECTED	UNDETECTED	1	TRUE			TRUE					PRESENT	PRESENT
ALDH1L1	O75891	10	6	5	1	UNDETECTED	1	UNDETECTED	UNDETECTED	4	UNDETECTED	UNDETECTED	UNDETECTED	UNDETECTED	UNDETECTED	1	UNDETECTED	TRUE			TRUE					PRESENT		INCREASED
RUVBL2	Q9Y230	9	6	5	1	1	UNDETECTED	UNDETECTED	UNDETECTED	4	UNDETECTED	UNDETECTED	UNDETECTED	UNDETECTED	UNDETECTED	1	UNDETECTED	TRUE			TRUE					PRESENT	PRESENT
CHGA	P10645	11	10	7	3	2	UNDETECTED	UNDETECTED	UNDETECTED	3	1	UNDETECTED	1	UNDETECTED	1	1	1	TRUE			TRUE					INCREASED
CSRP1	P21291	14	10	8	2	UNDETECTED	3	UNDETECTED	UNDETECTED	3	UNDETECTED	1	1	UNDETECTED	1	1	UNDETECTED	TRUE			TRUE					PRESENT
FABP5	Q01469	14	10	9	1	3	2	UNDETECTED	1	3	UNDETECTED	UNDETECTED	UNDETECTED	UNDETECTED	UNDETECTED	UNDETECTED	1	TRUE			TRUE					PRESENT	PRESENT
S100A11	P31949	9	9	7	2	1	2	UNDETECTED	UNDETECTED	3	UNDETECTED	UNDETECTED	1	UNDETECTED	1	1	UNDETECTED	TRUE			TRUE
GYG1	P46976	11	8	6	2	1	1	UNDETECTED	1	3	UNDETECTED	UNDETECTED	UNDETECTED	UNDETECTED	1	1	UNDETECTED	TRUE			TRUE					PRESENT
H4C1; H4C2; H4C3; H4C4; H4C5; H4C6; H4C8; H4C9; H4C11; H4C12; H4C13; H4C14; H4C15; H4-16	P62805	10	8	7	1	2	1	UNDETECTED	1	3	UNDETECTED	UNDETECTED	UNDETECTED	UNDETECTED	UNDETECTED	1	UNDETECTED	TRUE			TRUE					PRESENT
C1QC	P02747	11	7	6	1	1	1	UNDETECTED	UNDETECTED	3	UNDETECTED	UNDETECTED	1	UNDETECTED	UNDETECTED	UNDETECTED	1	TRUE			TRUE					INCREASED		INCREASED
CA2	P00918	10	7	6	1	UNDETECTED	1	UNDETECTED	1	3	UNDETECTED	UNDETECTED	1	UNDETECTED	UNDETECTED	UNDETECTED	1	TRUE			TRUE					PRESENT	PRESENT
ESD	P10768	9	7	6	1	1	1	UNDETECTED	UNDETECTED	3	UNDETECTED	UNDETECTED	1	UNDETECTED	UNDETECTED	UNDETECTED	1	TRUE			TRUE					PRESENT
LAMP2	P13473	7	7	6	1	UNDETECTED	1	UNDETECTED	1	3	UNDETECTED	UNDETECTED	1	UNDETECTED	UNDETECTED	UNDETECTED	1	TRUE			TRUE
MACROH2A1	O75367	9	7	6	1	1	1	UNDETECTED	UNDETECTED	3	UNDETECTED	UNDETECTED	1	UNDETECTED	UNDETECTED	1	UNDETECTED	TRUE			TRUE					PRESENT
NUCKS1	Q9H1E3	8	7	5	2	UNDETECTED	1	UNDETECTED	UNDETECTED	3	UNDETECTED	UNDETECTED	1	UNDETECTED	UNDETECTED	1	1	TRUE			TRUE					PRESENT
PKM	P14618	11	7	6	1	UNDETECTED	2	UNDETECTED	1	3	UNDETECTED	UNDETECTED	UNDETECTED	UNDETECTED	UNDETECTED	UNDETECTED	1	TRUE			TRUE					PRESENT	PRESENT
DKK3	Q9UBP4	10	6	5	1	2	UNDETECTED	UNDETECTED	UNDETECTED	3	UNDETECTED	UNDETECTED	UNDETECTED	UNDETECTED	1	UNDETECTED	UNDETECTED	TRUE			TRUE					INCREASED		INCREASED
NAMPT	P43490	7	6	5	1	UNDETECTED	1	UNDETECTED	UNDETECTED	3	UNDETECTED	UNDETECTED	1	UNDETECTED	1	UNDETECTED	UNDETECTED	TRUE			TRUE					PRESENT
PAICS	P22234	9	6	5	1	1	1	UNDETECTED	UNDETECTED	3	UNDETECTED	UNDETECTED	UNDETECTED	UNDETECTED	UNDETECTED	UNDETECTED	1	TRUE			TRUE					PRESENT
RDX	P35241	8	6	5	1	1	UNDETECTED	UNDETECTED	UNDETECTED	3	UNDETECTED	UNDETECTED	1	UNDETECTED	UNDETECTED	UNDETECTED	1	TRUE			TRUE					PRESENT
TPPP3	Q9BW30	9	6	5	1	1	1	UNDETECTED	UNDETECTED	3	UNDETECTED	UNDETECTED	UNDETECTED	UNDETECTED	UNDETECTED	UNDETECTED	1	TRUE			TRUE					PRESENT		INCREASED
IMPA1	P29218	8	5	4	1	UNDETECTED	UNDETECTED	UNDETECTED	UNDETECTED	3	UNDETECTED	1	UNDETECTED	UNDETECTED	UNDETECTED	UNDETECTED	1	TRUE			TRUE					PRESENT	PRESENT
ANXA2	P07355	15	10	9	1	4	2	UNDETECTED	UNDETECTED	2	UNDETECTED	UNDETECTED	1	UNDETECTED	UNDETECTED	1	UNDETECTED	TRUE			TRUE					PRESENT	PRESENT
AQP4	P55087	14	10	8	2	3	2	UNDETECTED	1	2	UNDETECTED	UNDETECTED	UNDETECTED	UNDETECTED	1	UNDETECTED	1	TRUE			TRUE					PRESENT	PRESENT
SPR	P35270	12	9	7	2	2	1	UNDETECTED	1	2	UNDETECTED	UNDETECTED	1	UNDETECTED	1	UNDETECTED	1	TRUE			TRUE					PRESENT
H1-2	P16403	10	8	6	2	2	1	UNDETECTED	UNDETECTED	2	UNDETECTED	UNDETECTED	1	UNDETECTED	UNDETECTED	1	1	TRUE			TRUE					PRESENT
S100A1	P23297	10	8	7	1	1	1	UNDETECTED	1	2	UNDETECTED	1	1	UNDETECTED	1	UNDETECTED	UNDETECTED	TRUE			TRUE					INCREASED
A2M	P01023	9	7	5	2	1	1	UNDETECTED	UNDETECTED	2	UNDETECTED	UNDETECTED	1	UNDETECTED	1	1	UNDETECTED	TRUE			TRUE					PRESENT
H1-0	P07305	10	7	6	1	2	1	UNDETECTED	UNDETECTED	2	UNDETECTED	UNDETECTED	1	UNDETECTED	UNDETECTED	UNDETECTED	1	TRUE			TRUE					INCREASED		DECREASED
P08107	P08107	7	7	5	2	1	1	UNDETECTED	UNDETECTED	2	UNDETECTED	UNDETECTED	1	UNDETECTED	UNDETECTED	1	1	TRUE			TRUE
[truncated: 4,368 more rows]

## Sheet: Supplementary Data 8
Gene	Protein	NeuroPro Score (Total)	NeuroPro Score (Advanced AD)	NeuroPro Score (preclinical AD)	NeuroPro Score (MCI)	NeuroPro Score (preclinical AD/MCI Combined)	Proposed "Early-AD Protein Changes"	NeuroPro Score (All Regions)	NeuroPro Score (Vulnerable Regions)	NeuroPro Score (Resistant regions)	Increased in Vulnerable; Increased in Resistant	Decreased in Vulnerable; Decreased in Resistant	Increased in Vulnerable; Decreased in Resistant	Decreased in Vulnerable; Increased in Resistant	Consistent Change in Early AD (preclinical AD/MCI) and Resistant Regions	Directional Change in AD	Published Studies Linked to AD
[truncated: 377 more rows]

[truncated: 2 more sheets: Supplementary Data 9, Supplementary Data 10]
